# Supplementary material for: Mapping and quantifying unique branching structures in lentil (Lens culinaris Medik.)
Source: Plant Methods. 2024 Jun 19;20:95. doi: 10.1186/s13007-024-01223-1 (PMC11188192; doi:10.1186/s13007-024-01223-1)
Supplement: Supplementary file 1 — Supplementary Material 1: SI01. CSV file containing a list of the lentil cultivars used in Experiment 1 along with some phenotypic data. [file 13007_2024_1223_MOESM1_ESM.csv]

Name	Origin	Architecture	Branching number	Branching angle	Height	Comments
Aldinga	Australia	Sprawling	High	Wide	Medium to tall	Bushy; slightly late maturing
CDC Ruby	Canada	Erect	High	Narrow	Medium to tall	Thin long branches
CIPAL0717	Australia	Erect	High	Narrow	Tall	Niche variety
Cobber	Australia	Sprawling	High	Wide	Short to medium	Very bushy; low in height to first pod
Commondo	Turkey	Erect	High	Narrow to wide	Very tall	Higher height to first pod; longer branches
Cumra	Australia	Sprawling to erect	Medium	Narrow to wide	Short to medium	Tendrils present
Digger	Australia	Sprawling to erect	Medium to high	Wide	Medium to tall	Slightly bushy
Eston	Canada	Erect	High	Narrow	Medium to tall	High in height to first pod; lupinoid arrangement in canopy
ILL2024	ICARDA	Sprawling	Low	Narrow to wide	Short	Salt tolerant
ILL7537	ICARDA	Sprawling to erect	Medium	Narrow	Medium	Disease resistant line
Indianhead	Canada	Erect	High	Narrow	Medium to tall	Disease tolerant line
Matilda	Australia	Sprawling	Medium to high	Wide	Medium	Bushy
Nipper	Australia	Erect	High	Narrow	Short	Disease resistant line; unusual canopy
Northfield	Australia	Erect to sprawling	Medium	Narrow	Medium to tall	Thin branches and smaller leaves; disease resistant variety
PBA Bolt	Australia	Erect	Medium	Narrow	Medium	One of the parents of other erect lines
SP1333	Unknown	Sprawling to erect	High	Wide	Medium to tall	Shattering suspectable; moderately tolerant to group C herbicides
PBA Hallmark XT	Australia	Erect	Medium	Narrow	Medium	Widely grown medium Imi line
PBA Jumbo2	Australia	Sprawling to erect	Medium to high	Narrow to wide	Medium to tall	High yielding and disease tolerant variety
PBA Greenfield	Australia	Sprawling	High	Wide	Medium to tall	Slightly bushy; Late maturing green variety
