# Supplementary material for: Mapping and quantifying unique branching structures in lentil (Lens culinaris Medik.)
Source: Plant Methods. 2024 Jun 19;20:95. doi: 10.1186/s13007-024-01223-1 (PMC11188192; doi:10.1186/s13007-024-01223-1)
Supplement: Supplementary file 2 — Supplementary Material 2: SI02. CSV file containing a list of the lentil cultivars used in Experiment 2. [file 13007_2024_1223_MOESM2_ESM.csv]

Name
03-122L-2-07H4061-10SA001-14BO001
07H031L-10H4018-14SA002
07H061L-10H4006-14SA001
07H071L-10H4014-14SA001
08H073L-12H4013-14BO001
08H125L-11HSHI3001-14BO001
08H125L-12HHI4006-14BO001
08H131L-11HHI3033-14BO001
08H139L-11HHI3015-14BO001
08H198L-10HS2010-14BO001
08H213L-12H4004-14BO002
08H229L-10HSHI3016-14SA001
08H241L-10HSHI3004-14SA004
08H251L-10HSHI3010-14SA002
09H044L-12H3003-14BO002
09H136L-12H3007-14SA001
09H136L-12H3007-14SA002
09H140L-12HS3001-14SA001
10H001L-12HS3001-14SA001
10H004L-14HHI4001
10H004L-14HHI4002
10H004L-14HHI4007
10H009L-1-12HS3001-14SA002
10H041L-12HS3001-14BO001
10H085L-14H4002
10H106L-14H4002
10H106L-14H4004
10H106L-14H4009
10H106L-14H4010
10H204L-14HHI4005
10H221L-14HHI4001
10H222L-14HHI4001
10H226L-14HHI4004
10H236L-1-14HHI4008
10H241L-14HHI4003
10H336L-14HHI4002
10H401L-14H4002
10H403L-14HHI4002
10H404L-1-14HHI4007
10H404L-1-14HHI4009
10H415L-12HS3006-14SA001
10H417L-14HHI4004
10H422L-12HS3004-14SA001
10H423L-12HS3002-14SA001
10H424L-14HHI4003
10H427L-12HS3001-14BO001
10H427L-12HS3004-14SA001
10H428L-12HS3005-14SA001
10H449L-4-12HS3002-14SA002
11H008L-14HHI4003
11H012L-14H4004
11H022L-14HS3005
11H031L-14H4001
11H031L-14H4005
11H035L-14HHI4001
11H035L-14HHI4002
11H035L-14HHI4009
11H035L-14HHI4010
11H038L-14H4001
11H038L-14H4008
11H039L-14H4005
11H053L-14HHI40014
11H053L-14HHI4004
11H053L-14HHI4011
11H063L-14HS3001
11H066L-14H4003
11H066L-14H4004
11H067L-14HHI4002
11H067L-14HHI4004
11H070L-14H4003
11H071L-14HS3001
11H077L-14HS3001
11H081L-14H4001
11H084L-14H4005
11H088L-14HS3001
11H108L-12HS2008-14SA001
11H118L-14H4002
11H120L-1-14H4003
11H121L-1-14H4003
11H121L-1-14H4004
11H122L-3-14H4001
11H122L-3-14H4005
11H155L-2-14H4001
11H159L-3-14HHI4004
11H163L-3-14HHI4004
11H167L-2-14HHI4010
11H171L-4-14HHI4003
11H173L-13BO001-14BO001
11H191L-14H4006
11H199L-14H4001
11H199L-14H4003
11H202L-14HHI4001
11H202L-14HHI4004
11H205L-14H4005
11H240L-14HS3001
11H242L-14HHI4001
11H242L-14HHI4004
11H244L-12HS2003-14SA001
11H256L-14HHI4001
11H256L-14HHI4004
11H258L-14HHI4001
11H258L-14HHI4002
11H258L-14HHI4004
11H259L-14HHI4002
11H259L-14HHI4003
11H295L-14H4003
11H295L-14H4004
11H296L-14HHI4003
11H297L-14HHI4003
11H309L-14HHI4001
11H309L-14HHI4003
11H309L-14HHI4005
11H309L-14HHI4006
11H324L-14HHI4004
11H329L-14HHI4004
11H329L-14HHI4005
11H335L-14HHI4004
11H342L-14HHI4002
11H342L-14HHI4003
11H357L-14H4001
11H357L-14H4005
11H363L-1-14HHI4004
11H363L-2-14HHI4002
11H363L-2-14HHI4003
11H363L-4-14HHI4005
11H363L-4-14HHI4009
11H365L-14HHI4002
11H365L-14HHI4004
11H365L-14HHI4005
11H366L-14HHI4004
12H011L-2-14HSHI2003
12H011L-2-14HSHI2004
12H028L-9-14HSHI2001
12H040L-5-14HSHI2001
12H040L-5-14HSHI2002
12H098L-14HS2002
12H114L-6-14HSHI2006
12H114L-9-14HSHI2001
12H114L-9-14HSHI2002
12H1257L-14HS2001
12H163L-2-14HSHI2003
12H163L-2-14HSHI2005
12H289L-14HS2005
12H292L-14HS2004
12H304L-14HS2002
12H316L-14HS2002
12H316L-14HS2004
12H660L-14HSHI2008
12H749L-2-14HSHI2002
12H749L-3-14HSHI2005
12H755L-7-14HSHI2001
12H773L-5-14HSHI2001
12H808L-2-14HSHI2006
12H824L-2-14HSHI2003
12H824L-2-14HSHI2004
12H856L-4-14HSHI2002
12H856L-5-14HSHI2005
12H867L-1-14HSHI2003
12H871L-2-14HSHI2003
12H871L-3-14HSHI2001
12H871L-3-14HSHI2002
12H955L-3-14HSHI2003
13H022L-1-14HSHI2001
13H039L-1-14HSHI2002
13H185L-14HSHI2004
13H211L-14HSHI2002
13H217L-14HSHI2001
13H217L-14HSHI2002
13H217L-14HSHI2008
13H217L-14HSHI2009
13H306L-3-14HSHI2001
13H330L-14HSHI2001
13H366L-3-14HSHI2002
13H375L-1-14HSHI2004
13H375L-1-14HSHI2005
13H375L-1-14HSHI2007
13H492L-2-14HSHI2003
CIPAL1205-12SA002-14SA001
CIPAL1422
CIPAL1504
CIPAL1522
ILL2024
Northfield
Nugget
PBA Ace
PBA Blitz
PBA Bold
PBA Flash
PBA Hurricane
PBA Jumbo2
