# Supplementary material for: Mapping and quantifying unique branching structures in lentil (Lens culinaris Medik.)
Source: Plant Methods. 2024 Jun 19;20:95. doi: 10.1186/s13007-024-01223-1 (PMC11188192; doi:10.1186/s13007-024-01223-1)
Supplement: Supplementary file 5 — Supplementary Material 5: SI05. CSV file containing the Experiment 1 data. [file 13007_2024_1223_MOESM5_ESM.csv]

	plant_id	snapshot_date	image_angle	branch_id	branch_angle	branch_euclidian	branch_geodesic	DAS	line	cultivar	branch_angle_rescaled	splay	branch_number_descriptor
1	B2020001c01r05n087	2020-09-15	0	1	73.421	136.682	195.284	15	01	Aldinga	-16.4785206448813	16.4785206448813	High
2	B2020001c19r01n007	2020-09-15	20	1	79.739	117.886	160.853	15	19	PBA Greenfield	-10.1518742281118	10.1518742281118	High
3	B2020001c16r08n150	2020-09-15	20	1	77.286	168.122	246.368	15	16	SP1333	-12.6082312493741	12.6082312493741	High
4	B2020001c01r05n087	2020-09-15	20	1	104.931	139.718	191.255	15	01	Aldinga	15.0746019560065	15.0746019560065	High
5	B2020001c19r01n007	2020-09-15	40	1	80.707	111.463	164.196	15	19	PBA Greenfield	-9.18254948429521	9.18254948429521	High
6	B2020001c16r08n150	2020-09-15	60	1	75.005	173.922	246.309	15	16	SP1333	-14.8923528822724	14.8923528822724	High
7	B2020001c16r08n150	2020-09-15	80	1	81.064	160.953	268.078	15	16	SP1333	-8.82506091658601	8.82506091658601	High
8	B2020001c19r01n007	2020-09-15	80	1	73.301	104.403	162.225	15	19	PBA Greenfield	-16.5986848693214	16.5986848693214	High
9	B2020001c16r08n150	2020-09-15	0	1	78.48	160.228	254.51	15	16	SP1333	-11.4125972161955	11.4125972161955	High
10	B2020001c19r01n007	2020-09-15	0	1	69.544	134.48	188.551	15	19	PBA Greenfield	-20.3608264628325	20.3608264628325	High
11	B2020001c19r01n007	2020-09-15	60	1	81.495	108.19	152.468	15	19	PBA Greenfield	-8.39347107713874	8.39347107713874	High
12	B2020001c01r05n087	2020-09-15	60	1	105.293	132.699	189.083	15	01	Aldinga	15.4370973664007	15.4370973664007	High
13	B2020001c01r05n087	2020-09-15	40	1	102.804	135.366	188.355	15	01	Aldinga	12.9446910778064	12.9446910778064	High
14	B2020001c01r05n087	2020-09-15	80	1	107.435	126.827	176.527	15	01	Aldinga	17.582028772656	17.582028772656	High
15	B2020001c16r08n150	2020-09-15	40	1	76.441	174.874	241.439	15	16	SP1333	-13.4543876631396	13.4543876631396	High
16	B2020001c06r07n119	2020-09-15	0	1	101.65	198.081	254.782	15	06	Cumra	11.7891117861077	11.7891117861077	Medium
17	B2020001c06r08n141	2020-09-15	60	1	63.75	162.788	205.953	15	06	Cumra	-26.1627557662138	26.1627557662138	Medium
18	B2020001c08r07n115	2020-09-15	60	1	56.952	99.02	134.326	15	08	Eston	-32.9700590807437	32.9700590807437	High
19	B2020001c08r07n115	2020-09-15	60	2	50.711	85.276	131.426	15	08	Eston	-39.2196001201642	39.2196001201642	High
21	B2020001c06r08n141	2020-09-15	40	1	64.058	164.584	225.125	15	06	Cumra	-25.8543342568177	25.8543342568177	Medium
22	B2020001c06r08n141	2020-09-15	0	1	100.665	156.707	228.64	15	06	Cumra	10.8027637771621	10.8027637771621	Medium
23	B2020001c08r07n115	2020-09-15	20	1	96.141	158.912	196.882	15	08	Eston	6.27257251577157	6.27257251577157	High
24	B2020001c06r08n141	2020-09-15	20	1	64.957	134.659	196.196	15	06	Cumra	-24.9541039420541	24.9541039420541	Medium
25	B2020001c06r07n119	2020-09-15	40	1	48.18	76.485	130.255	15	06	Cumra	-41.7540638873127	41.7540638873127	Medium
26	B2020001c06r08n141	2020-09-15	80	1	98.556	114.272	239.723	15	06	Cumra	8.69087753262792	8.69087753262792	Medium
27	B2020001c08r07n115	2020-09-15	0	1	106.144	79.12	110.385	15	08	Eston	16.2892619913882	16.2892619913882	High
28	B2020001c06r07n119	2020-09-15	40	2	90.699	82.006	105.498	15	06	Cumra	0.823124937414477	0.823124937414477	Medium
29	B2020001c08r07n115	2020-09-15	80	1	79.52	175.935	231.439	15	08	Eston	-10.3711739377149	10.3711739377149	High
30	B2020001c19r09n158	2020-09-15	60	1	80.008	213.235	273.924	15	19	PBA Greenfield	-9.8825060916586	9.8825060916586	High
31	B2020001c14r08n136	2020-09-15	20	1	69.376	99.368	134.699	15	14	Northfield	-20.5290563770486	20.5290563770486	Medium
32	B2020001c06r07n119	2020-09-15	80	1	105.03	111.826	145.184	15	06	Cumra	15.1737374411696	15.1737374411696	Medium
33	B2020001c06r07n119	2020-09-15	60	1	116.565	125.22	177.397	15	06	Cumra	26.7245235154711	26.7245235154711	Medium
34	B2020001c06r07n119	2020-09-15	80	2	47.175	55.902	110.669	15	06	Cumra	-42.7604392669982	42.7604392669982	Medium
35	B2020001c06r07n119	2020-09-15	60	2	51.203	65.437	127.669	15	06	Cumra	-38.7269267999599	38.7269267999599	Medium
36	B2020001c19r09n158	2020-09-15	80	1	108.979	199.865	262.297	15	19	PBA Greenfield	19.1281417937848	19.1281417937848	High
38	B2020001c19r09n158	2020-09-15	20	1	74.942	204.005	271.853	15	19	PBA Greenfield	-14.9554391001035	14.9554391001035	High
42	B2020001c14r08n136	2020-09-15	40	1	109.799	79.712	105.426	15	14	Northfield	19.9492639941253	19.9492639941253	Medium
43	B2020001c14r08n136	2020-09-15	40	2	13.671	38.079	101.184	15	14	Northfield	-76.3102907306652	76.3102907306652	Medium
44	B2020001c19r09n158	2020-09-15	0	1	76.707	187.011	263.782	15	19	PBA Greenfield	-13.1880236322975	13.1880236322975	High
45	B2020001c19r09n158	2020-09-15	40	1	78.082	203.384	266.267	15	19	PBA Greenfield	-11.8111418939217	11.8111418939217	High
46	B2020001c02r07n129	2020-09-14	80	1	88.047	88.051	107.355	14	02	CDC Ruby	-1.83250442271103	1.83250442271103	High
47	B2020001c03r10n181	2020-09-14	60	1	103.241	69.857	106.598	14	03	CIPAL0717	13.3822891284756	13.3822891284756	High
48	B2020001c03r10n181	2020-09-14	40	1	42.93	58.728	115.113	14	03	CIPAL0717	-47.0112487065656	47.0112487065656	High
49	B2020001c03r10n181	2020-09-14	60	2	1.469	39.013	77.9	14	03	CIPAL0717	-88.5289896191462	88.5289896191462	High
50	B2020001c11r06n104	2020-09-14	20	1	64.759	154.777	229.953	14	11	Indianhead	-25.1523749123803	25.1523749123803	High
51	B2020001c03r10n181	2020-09-14	0	1	45.674	60.108	100.426	14	03	CIPAL0717	-44.2634934410361	44.2634934410361	High
52	B2020001c03r10n181	2020-09-14	80	1	112.681	72.615	105.355	14	03	CIPAL0717	22.8352081177609	22.8352081177609	High
53	B2020001c02r07n129	2020-09-14	0	1	106.39	141.76	191.426	14	02	CDC Ruby	16.5355986514904	16.5355986514904	High
54	B2020001c03r10n181	2020-09-14	0	2	175.711	40.112	75.87	14	03	CIPAL0717	85.9514670049067	85.9514670049067	High
55	B2020001c02r07n129	2020-09-14	0	2	117.429	89.006	123.527	14	02	CDC Ruby	27.5897059314397	27.5897059314397	High
56	B2020001c11r06n104	2020-09-14	40	1	82.737	102.825	118.042	14	11	Indianhead	-7.14977135418405	7.14977135418405	High
57	B2020001c02r07n129	2020-09-14	40	1	123.785	167.242	239.711	14	02	CDC Ruby	33.9544043526152	33.9544043526152	High
58	B2020001c03r10n181	2020-09-14	20	1	41.1	62.37	110.841	14	03	CIPAL0717	-48.8437531292767	48.8437531292767	High
59	B2020001c02r07n129	2020-09-14	20	1	107.307	144.544	191.527	14	02	CDC Ruby	17.4538535999199	17.4538535999199	High
60	B2020001c11r06n104	2020-09-14	60	1	67.557	149.308	213.882	14	11	Indianhead	-22.3505457458527	22.3505457458527	High
61	B2020001c02r07n129	2020-09-14	20	2	136.941	83.487	134.255	14	02	CDC Ruby	47.1284088253947	47.1284088253947	High
62	B2020001c02r07n129	2020-09-14	60	1	105.154	149.188	204.397	14	02	CDC Ruby	15.2979071397577	15.2979071397577	High
63	B2020001c12r02n030	2020-09-14	0	1	112.479	94.154	122.87	14	12	Matilda	22.6329316732868	22.6329316732868	Medium_High
64	B2020001c12r02n030	2020-09-14	40	1	100.574	152.591	204.882	14	12	Matilda	10.7116392402951	10.7116392402951	Medium_High
65	B2020001c12r09n160	2020-09-14	20	1	99.105	157.991	198.669	14	12	Matilda	9.24062885944124	9.24062885944124	Medium_High
66	B2020001c15r02n026	2020-09-14	20	1	86.54	215.393	254.196	14	15	PBA Bolt	-3.34156680797088	3.34156680797088	High
67	B2020001c12r09n160	2020-09-14	80	1	67.574	136.308	231.439	14	12	Matilda	-22.3335224807236	22.3335224807236	Medium_High
68	B2020001c12r02n030	2020-09-14	20	1	103.878	87.556	108.355	14	12	Matilda	14.0201608865449	14.0201608865449	Medium_High
69	B2020001c12r09n160	2020-09-14	60	1	72.745	138.221	205.983	14	12	Matilda	-17.1554457758937	17.1554457758937	Medium_High
70	B2020001c12r02n030	2020-09-14	80	1	72.387	132.197	197.569	14	12	Matilda	-17.5139357121399	17.5139357121399	Medium_High
71	B2020001c15r02n026	2020-09-14	0	1	86.532	198.363	234.823	14	15	PBA Bolt	-3.3495777562669	3.3495777562669	High
72	B2020001c12r09n160	2020-09-14	0	1	103.948	157.648	206.125	14	12	Matilda	14.090256684135	14.090256684135	Medium_High
73	B2020001c15r02n026	2020-09-14	60	1	100.254	202.23	267.054	14	15	PBA Bolt	10.3912013084549	10.3912013084549	High
74	B2020001c12r09n160	2020-09-14	40	1	95.744	169.853	197.811	14	12	Matilda	5.87502920658233	5.87502920658233	Medium_High
75	B2020001c12r02n030	2020-09-14	60	1	99.77	153.222	190.61	14	12	Matilda	9.90653893654662	9.90653893654662	Medium_High
76	B2020001c15r02n026	2020-09-14	40	1	100.008	172.627	243.681	14	15	PBA Bolt	10.1448646483528	10.1448646483528	High
77	B2020001c01r02n029	2020-09-14	0	1	99.389	128.725	172.64	14	01	Aldinga	9.5250175239494	9.5250175239494	High
78	B2020001c05r10n183	2020-09-14	60	1	90.644	89.006	153.397	14	05	Commondo	0.768049667879438	0.768049667879438	High
79	B2020001c05r10n183	2020-09-14	0	1	61.189	159.778	218.225	14	05	Commondo	-28.7272605894723	28.7272605894723	High
81	B2020001c05r07n126	2020-09-14	0	1	31.759	74.095	123.912	14	05	Commondo	-58.197536633399	58.197536633399	High
82	B2020001c05r10n183	2020-09-14	40	1	79.046	94.726	127.012	14	05	Commondo	-10.8458226242531	10.8458226242531	High
83	B2020001c15r02n026	2020-09-14	80	1	86.257	214.457	253.51	14	15	PBA Bolt	-3.62495410394204	3.62495410394204	High
84	B2020001c05r10n183	2020-09-14	20	1	61.144	167.839	236.681	14	05	Commondo	-28.7723221736373	28.7723221736373	High
85	B2020001c05r07n126	2020-09-14	40	1	86.186	90.2	111.77	14	05	Commondo	-3.69605127006908	3.69605127006908	High
86	B2020001c05r07n126	2020-09-14	40	2	160.346	44.598	109.841	14	05	Commondo	70.565439433893	70.565439433893	High
87	B2020001c05r07n126	2020-09-14	20	1	28.843	78.772	127.983	14	05	Commondo	-61.1175272872926	61.1175272872926	High
88	B2020001c05r10n183	2020-09-14	80	1	90.674	85.006	170.64	14	05	Commondo	0.798090723989475	0.798090723989475	High
89	B2020001c01r02n029	2020-09-14	20	1	96.582	130.863	164.083	14	01	Aldinga	6.71417604058881	6.71417604058881	High
90	B2020001c11r01n008	2020-09-14	60	1	87.169	182.222	213.539	14	11	Indianhead	-2.71170599819754	2.71170599819754	High
91	B2020001c11r01n008	2020-09-14	40	1	57.037	196.657	305.895	14	11	Indianhead	-32.8849427550986	32.8849427550986	High
92	B2020001c11r01n008	2020-09-14	20	1	72.525	169.838	225.196	14	11	Indianhead	-17.3757468540338	17.3757468540338	High
93	B2020001c05r06n108	2020-09-14	20	1	88.891	155.029	220.782	14	05	Commondo	-0.987349377482545	0.987349377482545	High
94	B2020001c01r02n029	2020-09-14	40	1	98.569	147.648	193.782	14	01	Aldinga	8.70389532360893	8.70389532360893	High
95	B2020001c05r06n108	2020-09-14	0	1	92.586	155.158	223.125	14	05	Commondo	2.71270736673455	2.71270736673455	High
96	B2020001c11r01n008	2020-09-14	0	1	77.619	167.905	257.551	14	11	Indianhead	-12.2747755265529	12.2747755265529	High
97	B2020001c01r02n029	2020-09-14	60	1	101.234	148.852	207.752	14	01	Aldinga	11.3725424747154	11.3725424747154	High
99	B2020001c05r06n108	2020-09-14	60	1	60.751	85.959	112.255	14	05	Commondo	-29.1658600086785	29.1658600086785	High
100	B2020001c11r01n008	2020-09-14	80	1	103.699	164.685	218.225	14	11	Indianhead	13.8409159184218	13.8409159184218	High
101	B2020001c05r06n108	2020-09-14	80	1	69.404	167.72	219.711	14	05	Commondo	-20.5010180580126	20.5010180580126	High
102	B2020001c01r02n029	2020-09-14	80	1	97.076	146.113	184.569	14	01	Aldinga	7.20885209786708	7.20885209786708	High
103	B2020001c08r09n159	2020-09-14	80	1	106.204	121.84	194.61	14	08	Eston	16.3493441036083	16.3493441036083	High
105	B2020001c11r02n031	2020-09-14	80	1	115.102	122.577	172.527	14	11	Indianhead	25.2595213458393	25.2595213458393	High
106	B2020001c08r05n091	2020-09-14	80	1	73.355	101.242	121.012	14	08	Eston	-16.5446109683234	16.5446109683234	High
107	B2020001c08r05n091	2020-09-14	80	2	168.408	39.812	120.456	14	08	Eston	78.6384725791916	78.6384725791916	High
108	B2020001c08r09n159	2020-09-14	60	1	82.47	175.514	245.096	14	08	Eston	-7.4171367535632	7.4171367535632	High
109	B2020001c08r09n159	2020-09-14	0	1	161.437	141.354	183.297	14	08	Eston	71.6579325077606	71.6579325077606	High
110	B2020001c11r02n031	2020-09-14	0	1	75.7	105.262	156.255	14	11	Indianhead	-14.196401749057	14.196401749057	High
112	B2020001c08r09n159	2020-09-14	20	1	96.411	89.56	123.255	14	08	Eston	6.54294202076171	6.54294202076171	High
113	B2020001c08r05n091	2020-09-14	40	1	75.515	123.94	168.426	14	08	Eston	-14.3816549284021	14.3816549284021	High
114	B2020001c08r05n091	2020-09-14	60	1	73.426	87.641	115.841	14	08	Eston	-16.4735138021963	16.4735138021963	High
116	B2020001c08r09n159	2020-09-14	40	1	113.127	104.389	170.711	14	08	Eston	23.2818184852632	23.2818184852632	High
117	B2020001c08r05n091	2020-09-14	0	1	71.417	122.381	186.811	14	08	Eston	-18.4852631930305	18.4852631930305	High
118	B2020001c18r01n005	2020-09-14	20	1	78.357	168.467	205.154	14	18	PBA Jumbo2	-11.5357655462465	11.5357655462465	Medium_High
119	B2020001c16r05n081	2020-09-14	20	1	83.191	202.428	303.895	14	16	SP1333	-6.69515003838579	6.69515003838579	High
120	B2020001c16r05n081	2020-09-14	60	1	98.344	227.407	270.61	14	16	SP1333	8.4785874027838	8.4785874027838	High
121	B2020001c18r01n005	2020-09-14	0	1	78.346	163.368	202.811	14	18	PBA Jumbo2	-11.5467806001535	11.5467806001535	Medium_High
123	B2020001c03r02n038	2020-09-14	80	1	103.897	99.925	145.912	14	03	CIPAL0717	14.039186888748	14.039186888748	High
124	B2020001c08r05n091	2020-09-14	20	1	82.278	119.08	164.397	14	08	Eston	-7.60939951266731	7.60939951266731	High
125	B2020001c03r02n038	2020-09-14	0	1	106.639	90.802	157.983	14	03	CIPAL0717	16.7849394172035	16.7849394172035	High
126	B2020001c03r02n038	2020-09-14	20	1	122.005	56.604	104.941	14	03	CIPAL0717	32.1719683567542	32.1719683567542	High
127	B2020001c16r05n081	2020-09-14	0	1	83.472	202.312	305.895	14	16	SP1333	-6.41376547948863	6.41376547948863	High
128	B2020001c03r02n038	2020-09-14	60	1	60.945	92.661	143.669	14	03	CIPAL0717	-28.9715945125004	28.9715945125004	High
129	B2020001c16r05n081	2020-09-14	80	1	102.615	215.195	301.895	14	16	SP1333	12.7554324243132	12.7554324243132	High
130	B2020001c16r05n081	2020-09-14	40	1	87.461	203.199	296.782	14	16	SP1333	-2.41930638539337	2.41930638539337	High
131	B2020001c18r01n005	2020-09-14	80	1	122.555	209.995	308.782	14	18	PBA Jumbo2	32.7227210521046	32.7227210521046	Medium_High
132	B2020001c01r05n087	2020-09-14	40	1	102.899	134.391	173.012	14	01	Aldinga	13.0398210888214	13.0398210888214	High
133	B2020001c01r05n087	2020-09-14	0	1	73.706	135.44	183.527	14	01	Aldinga	-16.1931306118362	16.1931306118362	High
134	B2020001c12r10n182	2020-09-14	20	1	125.049	81.841	110.213	14	12	Matilda	35.220134183384	35.220134183384	Medium_High
135	B2020001c12r10n182	2020-09-14	20	2	43.452	78.518	106.669	14	12	Matilda	-46.4885343302513	46.4885343302513	Medium_High
136	B2020001c01r05n087	2020-09-14	80	1	116.847	90.785	125.77	14	01	Aldinga	27.0069094429053	27.0069094429053	High
137	B2020001c18r01n005	2020-09-14	40	1	78.623	167.287	199.255	14	18	PBA Jumbo2	-11.2694015154044	11.2694015154044	Medium_High
138	B2020001c18r01n005	2020-09-14	60	1	101.31	152.971	197.912	14	18	PBA Jumbo2	11.4486464835275	11.4486464835275	Medium_High
139	B2020001c12r10n182	2020-09-14	80	1	68.89	169.366	226.225	14	12	Matilda	-21.0157214860309	21.0157214860309	Medium_High
140	B2020001c01r05n087	2020-09-14	60	1	104.139	135.093	193.225	14	01	Aldinga	14.2815180747021	14.2815180747021	High
141	B2020001c12r10n182	2020-09-14	0	1	37.057	61.4	114.498	14	12	Matilda	-52.89228612437	52.89228612437	Medium_High
142	B2020001c12r10n182	2020-09-14	40	1	70.594	93.301	154.267	14	12	Matilda	-19.3093894989819	19.3093894989819	Medium_High
143	B2020001c12r10n182	2020-09-14	0	2	127.164	77.801	112.627	14	12	Matilda	37.3380286391402	37.3380286391402	Medium_High
144	B2020001c01r05n087	2020-09-14	20	1	75.858	130.969	168.527	14	01	Aldinga	-14.0381855202109	14.0381855202109	High
145	B2020001c12r10n182	2020-09-14	60	1	69.642	169.594	215.024	14	12	Matilda	-20.2626923462065	20.2626923462065	Medium_High
146	B2020001c17r07n120	2020-09-14	20	1	92.961	174.233	236.711	14	17	PBA Hallmark XT	3.08822056810976	3.08822056810976	Medium
147	B2020001c17r07n120	2020-09-14	60	1	99.934	179.694	238.74	14	17	PBA Hallmark XT	10.0707633766147	10.0707633766147	Medium
148	B2020001c05r09n162	2020-09-14	40	1	108.435	123.329	185.397	14	05	Commondo	18.5833973096565	18.5833973096565	High
150	B2020001c11r05n079	2020-09-14	60	1	106.645	101.242	156.841	14	11	Indianhead	16.7909476284255	16.7909476284255	High
151	B2020001c17r07n120	2020-09-14	40	1	97.864	182.718	253.125	14	17	PBA Hallmark XT	7.99793050502355	7.99793050502355	Medium
152	B2020001c11r05n079	2020-09-14	40	1	63.435	76.026	114.799	14	11	Indianhead	-26.478186855369	26.478186855369	High
153	B2020001c05r09n162	2020-09-14	0	1	125.803	75.213	106.426	14	05	Commondo	35.9751660602824	35.9751660602824	High
154	B2020001c17r07n120	2020-09-14	0	1	89.341	174.011	226.196	14	17	PBA Hallmark XT	-0.536733535832312	0.536733535832312	Medium
155	B2020001c05r09n162	2020-09-14	20	1	106.06	137.361	185.912	14	05	Commondo	16.2051470342802	16.2051470342802	High
156	B2020001c17r07n120	2020-09-14	80	1	101.185	180.427	242.397	14	17	PBA Hallmark XT	11.3234754164024	11.3234754164024	Medium
157	B2020001c11r05n079	2020-09-14	0	1	105.213	118.14	151.699	14	11	Indianhead	15.3569878834407	15.3569878834407	High
158	B2020001c05r09n162	2020-09-14	60	1	116.946	134.614	188.225	14	05	Commondo	27.1060449280684	27.1060449280684	High
159	B2020001c11r05n079	2020-09-14	80	1	73.856	79.12	103.669	14	11	Indianhead	-16.0429253312861	16.0429253312861	High
160	B2020001c10r02n023	2020-09-14	40	1	101.674	123.556	170.598	14	10	ILL7537	11.8131446309957	11.8131446309957	Medium
161	B2020001c05r01n003	2020-09-14	20	1	76.562	116.181	146.113	14	05	Commondo	-13.3332220701625	13.3332220701625	High
162	B2020001c12r01n014	2020-09-14	0	1	109.041	119.541	175.912	14	12	Matilda	19.1902266430789	19.1902266430789	Medium_High
163	B2020001c12r01n014	2020-09-14	0	2	104.365	84.646	113.255	14	12	Matilda	14.5078273640642	14.5078273640642	Medium_High
164	B2020001c12r01n014	2020-09-14	20	1	107.176	115.135	145.669	14	12	Matilda	17.3226743215728	17.3226743215728	Medium_High
165	B2020001c12r01n014	2020-09-14	20	2	59.49	65	104.627	14	12	Matilda	-30.4285857338362	30.4285857338362	Medium_High
166	B2020001c12r01n014	2020-09-14	40	1	79.939	125.936	158.426	14	12	Matilda	-9.95160052071164	9.95160052071164	Medium_High
167	B2020001c12r01n014	2020-09-14	40	2	104.036	86.585	114.255	14	12	Matilda	14.178377115391	14.178377115391	Medium_High
169	B2020001c05r01n003	2020-09-14	60	1	76.971	124.197	154.125	14	05	Commondo	-12.9236623385293	12.9236623385293	High
170	B2020001c05r01n003	2020-09-14	80	1	103.134	92.418	160.024	14	05	Commondo	13.2751426950165	13.2751426950165	High
171	B2020001c05r01n003	2020-09-14	0	1	80.204	141.057	170.083	14	05	Commondo	-9.68623785840649	9.68623785840649	High
172	B2020001c05r01n003	2020-09-14	40	1	76.809	131.469	160.498	14	05	Commondo	-13.0858840415234	13.0858840415234	High
173	B2020001c12r01n014	2020-09-14	60	1	77.217	122.025	175.569	14	12	Matilda	-12.6773256784272	12.6773256784272	Medium_High
174	B2020001c04r10n187	2020-09-14	80	1	73.686	128.16	173.841	14	04	Cobber	-16.2131579825762	16.2131579825762	High
175	B2020001c04r10n187	2020-09-14	40	1	98.781	124.459	166.841	14	04	Cobber	8.91618545345307	8.91618545345307	High
176	B2020001c10r02n023	2020-09-14	0	1	132.93	117.456	164.113	14	10	ILL7537	43.1119196234854	43.1119196234854	Medium
177	B2020001c09r09n171	2020-09-14	40	1	82.504	114.983	136.669	14	09	ILL2024	-7.38309022330517	7.38309022330517	Low
178	B2020001c12r01n014	2020-09-14	80	1	111.329	112.721	156.355	14	12	Matilda	21.4813578557362	21.4813578557362	Medium_High
179	B2020001c12r01n014	2020-09-14	80	2	129.13	76.059	127.184	14	12	Matilda	39.3067191828833	39.3067191828833	Medium_High
180	B2020001c04r10n187	2020-09-14	60	1	74.238	128.845	168.184	14	04	Cobber	-15.6604025501519	15.6604025501519	High
181	B2020001c09r09n171	2020-09-14	80	1	54.324	96.021	142.426	14	09	ILL2024	-35.6016555959812	35.6016555959812	Low
182	B2020001c10r02n023	2020-09-14	80	1	41.496	69.426	105.77	14	10	ILL7537	-48.4472111886245	48.4472111886245	Medium
184	B2020001c09r09n171	2020-09-14	60	1	112.521	88.769	141.77	14	09	ILL2024	22.6749891518409	22.6749891518409	Low
185	B2020001c04r10n187	2020-09-14	0	1	100.141	124.952	176.326	14	04	Cobber	10.2780466637738	10.2780466637738	High
186	B2020001c09r09n171	2020-09-14	0	1	72.565	126.827	156.669	14	09	ILL2024	-17.3356921125538	17.3356921125538	Low
188	B2020001c04r10n187	2020-09-14	20	1	99.982	126.921	199.439	14	04	Cobber	10.1188290663907	10.1188290663907	High
190	B2020001c04r06n111	2020-09-14	20	1	58.815	88.837	120.74	14	04	Cobber	-31.1045094963116	31.1045094963116	High
192	B2020001c04r06n111	2020-09-14	20	2	175.815	41.11	106.113	14	04	Cobber	86.0556093327548	86.0556093327548	High
193	B2020001c09r09n171	2020-09-14	20	1	102.184	90.028	141.012	14	09	ILL2024	12.323842584866	12.323842584866	Low
195	B2020001c04r06n111	2020-09-14	0	1	72.52	189.763	233.196	14	04	Cobber	-17.3807536967188	17.3807536967188	High
196	B2020001c02r02n035	2020-09-14	20	1	66.346	132.098	177.953	14	02	CDC Ruby	-23.5632030441603	23.5632030441603	High
197	B2020001c04r06n111	2020-09-14	60	1	81.079	174.106	215.397	14	04	Cobber	-8.81004038853099	8.81004038853099	High
198	B2020001c02r02n035	2020-09-14	60	1	66.975	130.388	166.669	14	02	CDC Ruby	-22.933342234387	22.933342234387	High
199	B2020001c02r02n035	2020-09-14	80	1	110.908	95.273	164.711	14	02	CDC Ruby	21.0597817016589	21.0597817016589	High
202	B2020001c02r02n035	2020-09-14	40	1	46.818	89.14	115.77	14	02	CDC Ruby	-43.1179278347074	43.1179278347074	High
203	B2020001c04r06n111	2020-09-14	40	1	54.382	82.42	116.426	14	04	Cobber	-35.5435762208351	35.5435762208351	High
204	B2020001c04r06n111	2020-09-14	80	1	82.266	163.487	220.397	14	04	Cobber	-7.62141593511132	7.62141593511132	High
205	B2020001c02r09n166	2020-09-14	80	1	88.977	168.027	201.882	14	02	CDC Ruby	-0.901231683300509	0.901231683300509	High
206	B2020001c04r05n077	2020-09-14	20	1	70.058	120.208	171.083	14	04	Cobber	-19.8461230348142	19.8461230348142	High
208	B2020001c02r09n166	2020-09-14	40	1	122.196	63.812	131.983	14	02	CDC Ruby	32.3632297473213	32.3632297473213	High
209	B2020001c02r09n166	2020-09-14	60	1	87.541	163.15	209.066	14	02	CDC Ruby	-2.33919690243333	2.33919690243333	High
210	B2020001c16r06n102	2020-09-14	20	1	102.645	159.878	252.61	14	16	SP1333	12.7854734804232	12.7854734804232	High
211	B2020001c04r05n077	2020-09-14	80	1	109.47	105.005	156.598	14	04	Cobber	19.6198137454521	19.6198137454521	High
212	B2020001c16r06n102	2020-09-14	60	1	99.367	196.621	264.297	14	16	SP1333	9.5029874161354	9.5029874161354	High
213	B2020001c16r06n102	2020-09-14	0	1	78.299	172.586	255.711	14	16	SP1333	-11.5938449213926	11.5938449213926	High
214	B2020001c02r09n166	2020-09-14	0	1	104.237	138.246	222.137	14	02	CDC Ruby	14.3796521913282	14.3796521913282	High
215	B2020001c16r06n102	2020-09-14	40	1	57.804	63.812	159.225	14	16	SP1333	-32.1168930872192	32.1168930872192	High
216	B2020001c16r06n102	2020-09-14	80	1	99.079	196.461	261.782	14	16	SP1333	9.21459327747921	9.21459327747921	High
217	B2020001c04r05n077	2020-09-14	40	1	67.135	90.078	123.87	14	04	Cobber	-22.7731232684669	22.7731232684669	High
218	B2020001c10r06n110	2020-09-14	20	1	45	73.539	104.456	14	10	ILL7537	-44.9384158349745	44.9384158349745	Medium
219	B2020001c02r09n166	2020-09-14	20	1	116.565	69.318	129.426	14	02	CDC Ruby	26.7245235154711	26.7245235154711	High
220	B2020001c02r09n166	2020-09-14	20	2	125.538	77.421	102.083	14	02	CDC Ruby	35.7098033979772	35.7098033979772	High
221	B2020001c15r10n173	2020-09-14	20	1	57.095	80.994	123.627	14	15	PBA Bolt	-32.8268633799526	32.8268633799526	High
222	B2020001c04r05n077	2020-09-14	0	1	71.862	122.066	179.953	14	04	Cobber	-18.0396541940652	18.0396541940652	High
223	B2020001c10r06n110	2020-09-14	80	1	84.774	164.685	200.882	14	10	ILL7537	-5.10998364431389	5.10998364431389	Medium
225	B2020001c10r06n110	2020-09-14	60	1	66.595	146.014	211.439	14	10	ILL7537	-23.3138622784472	23.3138622784472	Medium
226	B2020001c15r10n173	2020-09-14	40	1	68.488	147.258	196.77	14	15	PBA Bolt	-21.4182716379051	21.4182716379051	High
227	B2020001c15r10n173	2020-09-14	0	1	65.829	139.205	198.841	14	15	PBA Bolt	-24.0809105777897	24.0809105777897	High
228	B2020001c10r06n110	2020-09-14	0	1	70.891	134.406	192.912	14	10	ILL7537	-19.0119830434928	19.0119830434928	Medium
229	B2020001c04r05n077	2020-09-14	60	1	76.316	118.36	160.912	14	04	Cobber	-13.5795587302647	13.5795587302647	High
230	B2020001c16r08n150	2020-09-14	40	1	110.078	154.383	222.154	14	16	SP1333	20.2286458159485	20.2286458159485	High
231	B2020001c16r08n150	2020-09-14	60	1	101.237	153.951	226.853	14	16	SP1333	11.3755465803264	11.3755465803264	High
232	B2020001c12r07n133	2020-09-14	0	1	96.297	145.88	200.61	14	12	Matilda	6.42878600754364	6.42878600754364	Medium_High
233	B2020001c15r10n173	2020-09-14	80	1	80.991	83.024	108.799	14	15	PBA Bolt	-8.89816081978704	8.89816081978704	High
234	B2020001c18r07n125	2020-09-14	80	1	77.735	164.76	202.498	14	18	PBA Jumbo2	-12.1586167762609	12.1586167762609	Medium_High
235	B2020001c16r08n150	2020-09-14	20	1	112.891	146.54	221.225	14	16	SP1333	23.0454955105311	23.0454955105311	High
236	B2020001c10r06n110	2020-09-14	40	1	58.496	72.719	116.74	14	10	ILL7537	-31.4239460596148	31.4239460596148	Medium
237	B2020001c12r07n133	2020-09-14	40	1	111.915	93.776	145.527	14	12	Matilda	22.0681598184185	22.0681598184185	Medium_High
238	B2020001c16r08n150	2020-09-14	80	1	86.328	187.385	232.38	14	16	SP1333	-3.553856937815	3.553856937815	High
239	B2020001c18r07n125	2020-09-14	40	1	118.034	87.235	121.385	14	18	PBA Jumbo2	28.195533896325	28.195533896325	Medium_High
240	B2020001c12r07n133	2020-09-14	80	1	103.671	152.315	216.054	14	12	Matilda	13.8128775993858	13.8128775993858	Medium_High
241	B2020001c12r07n133	2020-09-14	60	1	98.027	157.544	239.439	14	12	Matilda	8.16115357655464	8.16115357655464	Medium_High
242	B2020001c18r07n125	2020-09-14	0	1	65.031	144.506	211.711	14	18	PBA Jumbo2	-24.8800026703161	24.8800026703161	Medium_High
243	B2020001c16r08n150	2020-09-14	0	1	108.983	132.189	217.368	14	16	SP1333	19.1321472679329	19.1321472679329	High
244	B2020001c12r07n133	2020-09-14	20	1	113.039	94.541	151.426	14	12	Matilda	23.1936980540071	23.1936980540071	Medium_High
245	B2020001c09r07n118	2020-09-14	60	1	118.072	85	112.941	14	09	ILL2024	28.233585900731	28.233585900731	Low
246	B2020001c16r09n153	2020-09-14	40	1	120.651	94.154	125.397	14	16	SP1333	30.8161153576555	30.8161153576555	High
247	B2020001c13r02n027	2020-09-14	60	1	115.115	70.682	129.983	14	13	Nipper	25.2725391368203	25.2725391368203	High
248	B2020001c09r07n118	2020-09-14	20	1	72.378	89.185	130.213	14	09	ILL2024	-17.5229480289729	17.5229480289729	Low
249	B2020001c18r07n125	2020-09-14	60	1	70.962	150.217	200.326	14	18	PBA Jumbo2	-18.9408858773657	18.9408858773657	Medium_High
250	B2020001c18r07n125	2020-09-14	20	1	63.277	162.339	242.953	14	18	PBA Jumbo2	-26.6364030842151	26.6364030842151	Medium_High
251	B2020001c16r09n153	2020-09-14	80	1	64.106	114.495	152.64	14	16	SP1333	-25.8062685670416	25.8062685670416	High
252	B2020001c16r09n153	2020-09-14	80	2	58.392	76.322	109.314	14	16	SP1333	-31.5280883874629	31.5280883874629	High
253	B2020001c09r07n118	2020-09-14	40	1	54.583	55.218	102.627	14	09	ILL2024	-35.342301144898	35.342301144898	Low
255	B2020001c09r07n118	2020-09-14	0	1	75.155	85.866	126.87	14	09	ILL2024	-14.7421476017224	14.7421476017224	Low
256	B2020001c16r09n153	2020-09-14	60	1	69.928	110.725	146.439	14	16	SP1333	-19.9763009446243	19.9763009446243	High
257	B2020001c09r07n118	2020-09-14	80	1	110.389	120.553	153.699	14	09	ILL2024	20.5400714309556	20.5400714309556	Low
258	B2020001c13r02n027	2020-09-14	0	1	81.933	128.269	174.468	14	13	Nipper	-7.95487165793249	7.95487165793249	High
260	B2020001c16r09n153	2020-09-14	0	1	98.464	169.85	225.167	14	16	SP1333	8.59875162722388	8.59875162722388	High
261	B2020001c07r07n117	2020-09-14	80	1	100.125	170.658	192.498	14	07	Digger	10.2620247671818	10.2620247671818	Medium_High
262	B2020001c13r02n027	2020-09-14	20	1	78.511	125.515	163.083	14	13	Nipper	-11.3815547915485	11.3815547915485	High
265	B2020001c13r02n027	2020-09-14	40	1	102.2	113.565	155.841	14	13	Nipper	12.339864481458	12.339864481458	High
267	B2020001c07r07n117	2020-09-14	60	1	102.236	169.859	209.811	14	07	Digger	12.37591374879	12.37591374879	Medium_High
268	B2020001c07r07n117	2020-09-14	40	1	101.041	167.093	207.225	14	07	Digger	11.1792783470743	11.1792783470743	Medium_High
270	B2020001c07r07n117	2020-09-14	0	1	107.103	149.616	203.74	14	07	Digger	17.2495744183718	17.2495744183718	Medium_High
272	B2020001c13r09n157	2020-09-14	60	1	110.082	99.02	123.699	14	13	Nipper	20.2326512900965	20.2326512900965	High
273	B2020001c03r06n109	2020-09-14	80	1	102.6	87.098	147.912	14	03	CIPAL0717	12.7404118962582	12.7404118962582	High
274	B2020001c13r09n157	2020-09-14	40	1	77.642	182.222	241.539	14	13	Nipper	-12.2517440502019	12.2517440502019	High
275	B2020001c18r02n020	2020-09-14	60	1	79.294	204.561	254.652	14	18	PBA Jumbo2	-10.597483227077	10.597483227077	Medium_High
276	B2020001c18r02n020	2020-09-14	60	2	80.23	153.222	186.284	14	18	PBA Jumbo2	-9.66020227644447	9.66020227644447	Medium_High
277	B2020001c03r06n109	2020-09-14	60	1	96.882	116.842	173.326	14	03	CIPAL0717	7.01458660168899	7.01458660168899	High
278	B2020001c07r07n117	2020-09-14	20	1	54.293	78.816	106.799	14	07	Digger	-35.6326980206282	35.6326980206282	Medium_High
279	B2020001c03r06n109	2020-09-14	60	2	55.751	56.859	101.527	14	03	CIPAL0717	-34.1727026936814	34.1727026936814	High
280	B2020001c13r09n157	2020-09-14	20	1	70.998	159.703	249.338	14	13	Nipper	-18.9048366100337	18.9048366100337	High
282	B2020001c13r09n157	2020-09-14	0	1	87.765	205.156	240.267	14	13	Nipper	-2.11489035014519	2.11489035014519	High
283	B2020001c18r02n020	2020-09-14	80	1	97.595	181.593	227.297	14	18	PBA Jumbo2	7.72856236857038	7.72856236857038	Medium_High
284	B2020001c18r02n020	2020-09-14	40	1	64.799	75.153	103.627	14	18	PBA Jumbo2	-25.1123201709002	25.1123201709002	Medium_High
285	B2020001c03r06n109	2020-09-14	20	1	126.87	65	102.042	14	03	CIPAL0717	37.043626289262	37.043626289262	High
286	B2020001c03r06n109	2020-09-14	0	1	70.233	68.007	146.083	14	03	CIPAL0717	-19.6708835408391	19.6708835408391	High
287	B2020001c03r06n109	2020-09-14	0	2	128.53	69.029	102.385	14	03	CIPAL0717	38.705898060683	38.705898060683	High
288	B2020001c12r08n137	2020-09-14	20	1	53.826	115.209	159.255	14	12	Matilda	-36.1003371274075	36.1003371274075	Medium_High
289	B2020001c18r02n020	2020-09-14	0	1	85.142	200.721	243.297	14	18	PBA Jumbo2	-4.74148002269769	4.74148002269769	Medium_High
290	B2020001c08r01n017	2020-09-14	20	1	68.499	141.873	199.167	14	08	Eston	-21.4072565839981	21.4072565839981	High
291	B2020001c13r09n157	2020-09-14	80	1	86.738	193.313	250.397	14	13	Nipper	-3.14329583764477	3.14329583764477	High
292	B2020001c08r01n017	2020-09-14	20	2	124.875	80.449	176.154	14	08	Eston	35.0458960579459	35.0458960579459	High
293	B2020001c08r01n017	2020-09-14	40	1	66.114	153.114	209.912	14	08	Eston	-23.7955205447445	23.7955205447445	High
295	B2020001c18r02n020	2020-09-14	20	1	82.807	207.634	254.782	14	18	PBA Jumbo2	-7.07967555659401	7.07967555659401	Medium_High
296	B2020001c12r08n137	2020-09-14	80	1	53.318	122.201	173.397	14	12	Matilda	-36.6090323442037	36.6090323442037	Medium_High
297	B2020001c18r02n020	2020-09-14	20	2	109.477	86.977	113.456	14	18	PBA Jumbo2	19.6268233252111	19.6268233252111	Medium_High
298	B2020001c12r08n137	2020-09-14	0	1	90.531	108.005	168.539	14	12	Matilda	0.654895023198378	0.654895023198378	Medium_High
299	B2020001c12r08n137	2020-09-14	40	1	57.319	125.936	157.225	14	12	Matilda	-32.6025568276645	32.6025568276645	Medium_High
300	B2020001c08r01n017	2020-09-14	80	1	76.551	141.891	188.569	14	08	Eston	-13.3442371240696	13.3442371240696	High
301	B2020001c06r02n021	2020-09-14	0	1	59.349	94.154	128.627	14	06	Cumra	-30.5697786975533	30.5697786975533	Medium
302	B2020001c08r01n017	2020-09-14	60	1	76.64	164.451	206.024	14	08	Eston	-13.2551153242765	13.2551153242765	High
303	B2020001c12r08n137	2020-09-14	60	1	49.764	119.206	159.74	14	12	Matilda	-40.1678961247038	40.1678961247038	Medium_High
304	B2020001c16r07n124	2020-09-14	60	1	76.921	203.273	278.723	14	16	SP1333	-12.9737307653793	12.9737307653793	High
305	B2020001c16r02n024	2020-09-14	0	1	103.241	174.642	256.924	14	16	SP1333	13.3822891284756	13.3822891284756	High
306	B2020001c08r01n017	2020-09-14	0	1	82.405	151.327	192.196	14	08	Eston	-7.48222570846823	7.48222570846823	High
307	B2020001c08r01n017	2020-09-14	0	2	129.289	56.851	191.782	14	08	Eston	39.4659367802664	39.4659367802664	High
308	B2020001c16r07n124	2020-09-14	20	1	80.395	197.773	293.794	14	16	SP1333	-9.49497646783938	9.49497646783938	High
310	B2020001c16r02n024	2020-09-14	80	1	99.509	199.745	261.125	14	16	SP1333	9.64518174838948	9.64518174838948	High
311	B2020001c16r07n124	2020-09-14	40	1	78.901	212.984	283.309	14	16	SP1333	-10.9910210621182	10.9910210621182	High
312	B2020001c06r02n021	2020-09-14	60	1	75.174	140.684	187.912	14	06	Cumra	-14.7231215995193	14.7231215995193	Medium
313	B2020001c16r02n024	2020-09-14	40	1	103.736	185.3	258.439	14	16	SP1333	13.8779665542909	13.8779665542909	High
314	B2020001c16r02n024	2020-09-14	40	2	92.981	96.13	108.385	14	16	SP1333	3.10824793884977	3.10824793884977	High
315	B2020001c06r02n021	2020-09-14	80	1	98.081	163.625	190.326	14	06	Cumra	8.21522747755266	8.21522747755266	Medium
316	B2020001c16r07n124	2020-09-14	0	1	81.66	193.041	272.096	14	16	SP1333	-8.22824526853366	8.22824526853366	High
317	B2020001c16r02n024	2020-09-14	20	1	98.223	174.797	255.652	14	16	SP1333	8.35742180980674	8.35742180980674	High
318	B2020001c16r02n024	2020-09-14	20	2	79.16	95.708	121.284	14	16	SP1333	-10.7316666110351	10.7316666110351	High
320	B2020001c17r06n101	2020-09-14	60	1	103.412	133.645	171.355	14	17	PBA Hallmark XT	13.5535231483027	13.5535231483027	Medium
321	B2020001c16r07n124	2020-09-14	80	1	77.866	204.57	268.895	14	16	SP1333	-12.0274374979138	12.0274374979138	High
323	B2020001c17r06n101	2020-09-14	40	1	81.703	145.523	174.77	14	17	PBA Hallmark XT	-8.18518642144262	8.18518642144262	Medium
325	B2020001c16r02n024	2020-09-14	60	1	102.971	182.661	257.882	14	16	SP1333	13.1119196234854	13.1119196234854	High
326	B2020001c19r01n007	2020-09-14	0	1	98.531	121.342	184.681	14	19	PBA Greenfield	8.66584331920292	8.66584331920292	High
328	B2020001c17r06n101	2020-09-14	80	1	74.991	142.874	183.498	14	17	PBA Hallmark XT	-14.9063720417904	14.9063720417904	Medium
330	B2020001c19r01n007	2020-09-14	80	1	118.644	135.595	183.368	14	19	PBA Greenfield	28.8063687038953	28.8063687038953	High
331	B2020001c17r06n101	2020-09-14	20	1	85.749	148.408	190.225	14	17	PBA Hallmark XT	-4.13364932073834	4.13364932073834	Medium
332	B2020001c19r01n007	2020-09-14	60	1	113.25	146.932	176.711	14	19	PBA Greenfield	23.4049868153143	23.4049868153143	High
334	B2020001c17r06n101	2020-09-14	0	1	105.038	138.752	175.184	14	17	PBA Hallmark XT	15.1817483894656	15.1817483894656	Medium
335	B2020001c07r01n006	2020-09-14	60	1	130.156	83.738	108.255	14	07	Digger	40.3341233018459	40.3341233018459	Medium_High
336	B2020001c18r09n165	2020-09-14	80	1	78.69	107.079	162.012	14	18	PBA Jumbo2	-11.2023098234254	11.2023098234254	Medium_High
337	B2020001c19r01n007	2020-09-14	20	1	103.822	129.757	175.196	14	19	PBA Greenfield	13.9640842484729	13.9640842484729	High
338	B2020001c07r01n006	2020-09-14	80	1	110.497	114.232	139.355	14	07	Digger	20.6482192329517	20.6482192329517	Medium_High
339	B2020001c19r01n007	2020-09-14	40	1	110.653	138.928	174.326	14	19	PBA Greenfield	20.8044327247238	20.8044327247238	High
340	B2020001c07r01n006	2020-09-14	80	2	75.53	96.047	125.456	14	07	Digger	-14.3666344003471	14.3666344003471	Medium_High
341	B2020001c07r01n006	2020-09-14	80	3	52.633	69.203	104.397	14	07	Digger	-37.2949697920491	37.2949697920491	Medium_High
342	B2020001c18r09n165	2020-09-14	40	1	71.565	126.491	208.439	14	18	PBA Jumbo2	-18.3370606495544	18.3370606495544	Medium_High
343	B2020001c18r09n165	2020-09-14	0	1	70.489	134.737	182.983	14	18	PBA Jumbo2	-19.414533195367	19.414533195367	Medium_High
344	B2020001c18r09n165	2020-09-14	60	1	82.816	119.942	187.74	14	18	PBA Jumbo2	-7.07066323976099	7.07066323976099	Medium_High
345	B2020001c07r01n006	2020-09-14	0	1	82.6	155.293	220.882	14	07	Digger	-7.28695884375313	7.28695884375313	Medium_High
346	B2020001c02r06n112	2020-09-15	20	1	32.784	70.178	119.498	15	02	CDC Ruby	-57.1711338829734	57.1711338829734	High
347	B2020001c02r06n112	2020-09-15	20	2	66.682	63.159	106.113	15	02	CDC Ruby	-23.2267432157282	23.2267432157282	High
348	B2020001c02r06n112	2020-09-15	80	1	74.204	157.965	211.782	15	02	CDC Ruby	-15.6944490804099	15.6944490804099	High
349	B2020001c08r06n106	2020-09-15	20	1	99.048	158.978	214.196	15	08	Eston	9.18355085283221	9.18355085283221	High
350	B2020001c09r06n107	2020-09-15	20	1	99.382	116.559	177.752	15	09	ILL2024	9.51800794419042	9.51800794419042	Low
351	B2020001c07r01n006	2020-09-14	40	1	101.807	180.826	231.024	14	07	Digger	11.9463266464168	11.9463266464168	Medium_High
352	B2020001c07r01n006	2020-09-14	40	2	108.435	91.706	132.113	14	07	Digger	18.5833973096565	18.5833973096565	Medium_High
353	B2020001c08r06n106	2020-09-15	40	1	66.371	139.714	233.024	15	08	Eston	-23.5381688307353	23.5381688307353	High
354	B2020001c02r06n112	2020-09-15	60	1	86.906	74.108	134.811	15	02	CDC Ruby	-2.97506592342867	2.97506592342867	High
355	B2020001c02r06n112	2020-09-15	0	1	73.575	180.361	246.409	15	02	CDC Ruby	-16.3243098901832	16.3243098901832	High
357	B2020001c07r01n006	2020-09-14	20	1	76.59	155.232	225.154	14	07	Digger	-13.3051837511265	13.3051837511265	Medium_High
358	B2020001c07r01n006	2020-09-14	20	2	112.249	95.079	123.042	14	07	Digger	22.4026169097767	22.4026169097767	Medium_High
360	B2020001c09r06n107	2020-09-15	80	1	62.162	100.648	156.983	15	09	ILL2024	-27.7529290029707	27.7529290029707	Low
361	B2020001c08r06n106	2020-09-15	60	1	97.667	157.407	209.539	15	08	Eston	7.80066090323442	7.80066090323442	High
362	B2020001c02r06n112	2020-09-15	40	1	76.278	177.054	254.48	15	02	CDC Ruby	-13.6176107346707	13.6176107346707	High
363	B2020001c08r06n106	2020-09-15	0	1	68.671	112.721	191.61	15	08	Eston	-21.235021195634	21.235021195634	High
364	B2020001c12r01n014	2020-09-15	80	1	112.62	104	164.426	15	12	Matilda	22.7741246370039	22.7741246370039	Medium_High
365	B2020001c14r10n176	2020-09-15	40	1	69.677	143.962	219.338	15	14	Northfield	-20.2276444474114	20.2276444474114	Medium
366	B2020001c14r10n176	2020-09-15	80	1	66.413	77.473	102.213	15	14	Northfield	-23.4961113521813	23.4961113521813	Medium
368	B2020001c04r02n037	2020-09-15	60	1	86.532	165.303	193.64	15	04	Cobber	-3.3495777562669	3.3495777562669	High
369	B2020001c12r01n014	2020-09-15	40	1	75.854	126.846	174.012	15	12	Matilda	-14.0421909943589	14.0421909943589	Medium_High
371	B2020001c14r10n176	2020-09-15	20	1	68.537	125.718	204.326	15	14	Northfield	-21.3692045795921	21.3692045795921	Medium
372	B2020001c08r06n106	2020-09-15	80	1	98.334	158.676	228.48	15	08	Eston	8.46857371741382	8.46857371741382	High
373	B2020001c14r10n176	2020-09-15	60	1	62.146	139.119	221.711	15	14	Northfield	-27.7689508995627	27.7689508995627	Medium
374	B2020001c04r02n037	2020-09-15	40	1	86.489	163.306	190.983	15	04	Cobber	-3.39263660335791	3.39263660335791	High
375	B2020001c12r01n014	2020-09-15	0	1	74.174	132.004	189.569	15	12	Matilda	-15.7244901365199	15.7244901365199	Medium_High
376	B2020001c12r01n014	2020-09-15	20	1	81.601	150.615	219.468	15	12	Matilda	-8.2873260122167	8.2873260122167	Medium_High
377	B2020001c19r10n179	2020-09-15	60	1	94.205	136.367	202.64	15	19	PBA Greenfield	4.33392302813846	4.33392302813846	High
379	B2020001c12r01n014	2020-09-15	60	1	118.179	95.294	148.77	15	12	Matilda	28.3407323341901	28.3407323341901	Medium_High
380	B2020001c19r10n179	2020-09-15	80	1	68.552	150.416	232.581	15	19	PBA Greenfield	-21.3541840515371	21.3541840515371	High
381	B2020001c07r05n089	2020-09-15	60	1	49.16	77.987	106.213	15	07	Digger	-40.7727227210521	40.7727227210521	Medium_High
382	B2020001c12r02n030	2020-09-15	40	1	102.787	144.586	215.953	15	12	Matilda	12.9276678126773	12.9276678126773	Medium_High
383	B2020001c07r05n089	2020-09-15	20	1	108.705	134.082	182.74	15	07	Digger	18.8537668146467	18.8537668146467	Medium_High
384	B2020001c19r10n179	2020-09-15	20	1	66.714	172.012	231.711	15	19	PBA Greenfield	-23.1946994225441	23.1946994225441	High
385	B2020001c04r02n037	2020-09-15	0	1	88.462	149.054	178.912	15	04	Cobber	-1.41693647985579	1.41693647985579	High
386	B2020001c07r05n089	2020-09-15	80	1	113.703	89.554	137.083	15	07	Digger	23.8586067625755	23.8586067625755	Medium_High
387	B2020001c04r02n037	2020-09-15	20	1	86.748	176.284	206.811	15	04	Cobber	-3.13328215227476	3.13328215227476	High
388	B2020001c07r05n089	2020-09-15	0	1	113.062	109.772	171.154	15	07	Digger	23.2167295303582	23.2167295303582	Medium_High
389	B2020001c12r02n030	2020-09-15	0	1	106.876	93.005	118.841	15	12	Matilda	17.0222637604726	17.0222637604726	Medium_High
390	B2020001c12r02n030	2020-09-15	0	2	85.073	58.215	112.083	15	12	Matilda	-4.81057445175072	4.81057445175072	Medium_High
392	B2020001c12r08n137	2020-09-15	80	1	42.414	109.713	166.782	15	12	Matilda	-47.5279548716579	47.5279548716579	Medium_High
394	B2020001c12r08n137	2020-09-15	20	1	83.956	85.475	141.569	15	12	Matilda	-5.92910310758036	5.92910310758036	Medium_High
396	B2020001c12r02n030	2020-09-15	80	1	73.635	131.32	191.569	15	12	Matilda	-16.2642277779632	16.2642277779632	Medium_High
397	B2020001c12r08n137	2020-09-15	60	1	84.359	81.394	160.983	15	12	Matilda	-5.52555158716913	5.52555158716913	Medium_High
398	B2020001c12r02n030	2020-09-15	60	1	104.604	146.741	203.255	15	12	Matilda	14.7471544444074	14.7471544444074	Medium_High
399	B2020001c06r02n021	2020-09-15	40	1	69.532	151.568	219.012	15	06	Cumra	-20.3728428852765	20.3728428852765	Medium
400	B2020001c19r10n179	2020-09-15	40	1	95.382	138.611	238.853	15	19	PBA Greenfield	5.51253379618814	5.51253379618814	High
401	B2020001c06r02n021	2020-09-15	80	1	100.84	143.562	204.983	15	06	Cumra	10.9780032711372	10.9780032711372	Medium
402	B2020001c12r08n137	2020-09-15	40	1	43.452	104.69	169.267	15	12	Matilda	-46.4885343302513	46.4885343302513	Medium_High
403	B2020001c18r01n005	2020-09-15	0	1	77.51	161.83	204.083	15	18	PBA Jumbo2	-12.383924697086	12.383924697086	Medium_High
404	B2020001c18r01n005	2020-09-15	0	2	39.71	76.694	110.983	15	18	PBA Jumbo2	-50.2356553957075	50.2356553957075	Medium_High
406	B2020001c12r08n137	2020-09-15	0	1	57.995	113.208	156.983	15	12	Matilda	-31.9256316966521	31.9256316966521	Medium_High
407	B2020001c04r07n130	2020-09-15	60	1	114.027	90.874	123.527	15	04	Cobber	24.1830501685637	24.1830501685637	High
408	B2020001c18r01n005	2020-09-15	60	1	75.551	168.324	211.74	15	18	PBA Jumbo2	-14.3456056610701	14.3456056610701	Medium_High
413	B2020001c18r01n005	2020-09-15	80	1	91.302	176.045	201.669	15	18	PBA Jumbo2	1.42695016522583	1.42695016522583	Medium_High
414	B2020001c06r02n021	2020-09-15	60	1	117.613	73.355	105.355	15	06	Cumra	27.7739577422477	27.7739577422477	Medium
415	B2020001c18r01n005	2020-09-15	40	1	75.379	166.388	205.012	15	18	PBA Jumbo2	-14.5178410494342	14.5178410494342	Medium_High
416	B2020001c04r07n130	2020-09-15	20	1	124.54	93.477	130.456	15	04	Cobber	34.7104375980507	34.7104375980507	High
417	B2020001c04r07n130	2020-09-15	80	1	98.083	170.696	235.154	15	04	Cobber	8.21723021462665	8.21723021462665	High
418	B2020001c17r01n012	2020-09-15	20	1	72.784	148.661	206.012	15	17	PBA Hallmark XT	-17.1163924029507	17.1163924029507	Medium
419	B2020001c15r07n122	2020-09-15	60	1	108.831	182.784	241.953	15	15	PBA Bolt	18.9799392503088	18.9799392503088	High
420	B2020001c18r01n005	2020-09-15	20	1	74.932	161.555	222.012	15	18	PBA Jumbo2	-14.9654527854735	14.9654527854735	Medium_High
422	B2020001c10r02n023	2020-09-15	0	1	108.138	122.066	173.184	15	10	ILL7537	18.2859908541674	18.2859908541674	Medium
423	B2020001c10r02n023	2020-09-15	0	2	171.634	68.731	154.355	15	10	ILL7537	81.8688874795554	81.8688874795554	Medium
424	B2020001c17r01n012	2020-09-15	40	1	72.926	146.455	206.297	15	17	PBA Hallmark XT	-16.9741980706966	16.9741980706966	Medium
425	B2020001c15r07n122	2020-09-15	0	1	108.435	167.601	239.125	15	15	PBA Bolt	18.5833973096565	18.5833973096565	High
426	B2020001c04r07n130	2020-09-15	0	1	120.211	91.417	122.213	15	04	Cobber	30.3755132013752	30.3755132013752	High
427	B2020001c15r07n122	2020-09-15	80	1	108.329	171.712	230.468	15	15	PBA Bolt	18.4772522447345	18.4772522447345	High
428	B2020001c15r07n122	2020-09-15	40	1	126.027	81.609	125.669	15	15	PBA Bolt	36.1994726125705	36.1994726125705	High
429	B2020001c15r07n122	2020-09-15	40	2	78.551	80.604	112.042	15	15	PBA Bolt	-11.3415000500684	11.3415000500684	High
430	B2020001c17r01n012	2020-09-15	80	1	78.111	155.332	196.012	15	17	PBA Hallmark XT	-11.7821022063487	11.7821022063487	Medium
431	B2020001c04r07n130	2020-09-15	40	1	87.166	101.124	113.87	15	04	Cobber	-2.71471010380854	2.71471010380854	High
432	B2020001c04r07n130	2020-09-15	40	2	121.701	79.925	107.87	15	04	Cobber	31.8675523215061	31.8675523215061	High
433	B2020001c04r07n130	2020-09-15	40	3	61.39	62.65	107.669	15	04	Cobber	-28.5259855135352	28.5259855135352	High
435	B2020001c15r07n122	2020-09-15	20	1	108.138	183.098	269.48	15	15	PBA Bolt	18.2859908541674	18.2859908541674	High
436	B2020001c14r05n095	2020-09-15	0	1	65.186	102.46	144.498	15	14	Northfield	-24.724790547081	24.724790547081	Medium
438	B2020001c18r08n147	2020-09-15	0	1	79.509	137.295	183.468	15	18	PBA Jumbo2	-10.3821889916219	10.3821889916219	Medium_High
439	B2020001c18r08n147	2020-09-15	60	1	90.992	231.035	293.882	15	18	PBA Jumbo2	1.11652591875564	1.11652591875564	Medium_High
440	B2020001c17r01n012	2020-09-15	60	1	92.88	159.201	186.912	15	17	PBA Hallmark XT	3.00710971661272	3.00710971661272	Medium
441	B2020001c14r05n095	2020-09-15	80	1	132.917	77.833	105.042	15	14	Northfield	43.0989018325044	43.0989018325044	Medium
442	B2020001c14r05n095	2020-09-15	80	2	13.627	33.956	101.042	15	14	Northfield	-76.3543509462933	76.3543509462933	Medium
443	B2020001c18r08n147	2020-09-15	40	1	78.879	238.479	292.64	15	18	PBA Jumbo2	-11.0130511699322	11.0130511699322	Medium_High
445	B2020001c10r02n023	2020-09-15	80	1	78.389	149.05	174.983	15	10	ILL7537	-11.5037217530625	11.5037217530625	Medium
446	B2020001c14r05n095	2020-09-15	40	1	79.439	60.017	158.64	15	14	Northfield	-10.4522847892119	10.4522847892119	Medium
447	B2020001c14r05n095	2020-09-15	60	1	69.887	75.611	118.669	15	14	Northfield	-20.0173570546413	20.0173570546413	Medium
448	B2020001c18r08n147	2020-09-15	80	1	99.013	146.813	202.983	15	18	PBA Jumbo2	9.1485029540372	9.1485029540372	Medium_High
449	B2020001c15r10n173	2020-09-15	0	1	55.069	76.844	125.699	15	15	PBA Bolt	-34.8556360359158	34.8556360359158	High
450	B2020001c11r10n188	2020-09-15	0	1	104.036	98.955	145.184	15	11	Indianhead	14.178377115391	14.178377115391	High
451	B2020001c04r06n111	2020-09-15	40	1	50.389	75.286	122.497	15	04	Cobber	-39.5420407890784	39.5420407890784	High
452	B2020001c18r08n147	2020-09-15	20	1	102.328	154.564	194.983	15	18	PBA Jumbo2	12.4680396541941	12.4680396541941	Medium_High
455	B2020001c15r10n173	2020-09-15	40	1	69.677	143.962	196.184	15	15	PBA Bolt	-20.2276444474114	20.2276444474114	High
457	B2020001c11r10n188	2020-09-15	20	1	113.429	98.087	144.468	15	11	Indianhead	23.5842317834374	23.5842317834374	High
458	B2020001c11r10n188	2020-09-15	80	1	94.667	147.489	201.498	15	11	Indianhead	4.79655529223272	4.79655529223272	High
459	B2020001c15r10n173	2020-09-15	60	1	74.002	148.762	205.426	15	15	PBA Bolt	-15.896725524884	15.896725524884	High
460	B2020001c14r05n095	2020-09-15	20	1	69.228	62.032	159.397	15	14	Northfield	-20.6772589205247	20.6772589205247	Medium
461	B2020001c04r06n111	2020-09-15	0	1	62.858	177.553	238.225	15	04	Cobber	-27.0559765012183	27.0559765012183	High
463	B2020001c04r08n148	2020-09-15	20	1	55.408	105.683	143.941	15	04	Cobber	-34.5161721018726	34.5161721018726	High
464	B2020001c10r10n190	2020-09-15	0	1	63.094	75.133	120.012	15	10	ILL7537	-26.8196535264862	26.8196535264862	Medium
465	B2020001c04r08n148	2020-09-15	80	1	131.112	73	126.184	15	04	Cobber	41.2914316232184	41.2914316232184	High
466	B2020001c04r08n148	2020-09-15	80	2	85.649	92.266	111.598	15	04	Cobber	-4.23378617443839	4.23378617443839	High
468	B2020001c04r06n111	2020-09-15	80	1	95.473	167.765	191.498	15	04	Cobber	5.60365833305518	5.60365833305518	High
469	B2020001c11r02n031	2020-09-15	60	1	117.004	116.726	164.77	15	11	Indianhead	27.1641243032144	27.1641243032144	High
470	B2020001c11r02n031	2020-09-15	80	1	139.97	65.299	101.87	15	11	Indianhead	50.1615541239694	50.1615541239694	High
471	B2020001c11r02n031	2020-09-15	0	1	93.468	132.242	154.598	15	11	Indianhead	3.59591441636906	3.59591441636906	High
472	B2020001c04r08n148	2020-09-15	40	1	61.771	107.824	149.184	15	04	Cobber	-28.1444641009379	28.1444641009379	High
473	B2020001c04r08n148	2020-09-15	40	2	137.246	72.18	116.113	15	04	Cobber	47.4338262291799	47.4338262291799	High
475	B2020001c04r08n148	2020-09-15	0	1	77.471	184.391	229.569	15	04	Cobber	-12.422978070029	12.422978070029	High
476	B2020001c04r06n111	2020-09-15	20	1	42.99	80.66	120.941	15	04	Cobber	-46.9511665943456	46.9511665943456	High
477	B2020001c04r06n111	2020-09-15	20	2	80.882	82.037	101.284	15	04	Cobber	-9.0073099903201	9.0073099903201	High
479	B2020001c10r10n190	2020-09-15	60	1	70.534	123.033	180.912	15	10	ILL7537	-19.369471611202	19.369471611202	Medium
480	B2020001c10r10n190	2020-09-15	80	1	99.107	132.673	198.61	15	10	ILL7537	9.24263159651524	9.24263159651524	Medium
481	B2020001c03r08n138	2020-09-15	60	1	64.708	100.648	151.284	15	03	CIPAL0717	-25.2034447077673	25.2034447077673	High
482	B2020001c03r08n138	2020-09-15	20	1	63.435	84.971	133.912	15	03	CIPAL0717	-26.478186855369	26.478186855369	High
484	B2020001c04r08n148	2020-09-15	60	1	107.335	181.232	257.225	15	04	Cobber	17.4818919189559	17.4818919189559	High
485	B2020001c10r09n164	2020-09-15	80	1	99.389	128.725	189.811	15	10	ILL7537	9.5250175239494	9.5250175239494	Medium
487	B2020001c10r09n164	2020-09-15	60	1	84.632	149.656	191.64	15	10	ILL7537	-5.25217797656796	5.25217797656796	Medium
488	B2020001c10r09n164	2020-09-15	0	1	61.336	85.475	151.255	15	10	ILL7537	-28.5800594145332	28.5800594145332	Medium
489	B2020001c10r09n164	2020-09-15	0	2	0	60	132.326	15	10	ILL7537	-90	90	Medium
490	B2020001c10r09n164	2020-09-15	20	1	59.802	141.156	195.054	15	10	ILL7537	-30.1161587502921	30.1161587502921	Medium
491	B2020001c10r10n190	2020-09-15	20	1	73.217	131.605	196.74	15	10	ILL7537	-16.6827998264294	16.6827998264294	Medium
492	B2020001c03r08n138	2020-09-15	0	1	66.529	82.855	125.255	15	03	CIPAL0717	-23.3799526018893	23.3799526018893	High
493	B2020001c18r02n020	2020-09-15	80	1	72.876	193.582	251.368	15	18	PBA Jumbo2	-17.0242664975466	17.0242664975466	Medium_High
495	B2020001c02r01n018	2020-09-15	60	1	107.892	133.454	198.054	15	02	CDC Ruby	18.0396541940652	18.0396541940652	High
496	B2020001c10r09n164	2020-09-15	40	1	61.587	138.708	206.368	15	10	ILL7537	-28.328715911746	28.328715911746	Medium
497	B2020001c18r02n020	2020-09-15	60	1	90.543	211.009	250.61	15	18	PBA Jumbo2	0.666911445642384	0.666911445642384	Medium_High
498	B2020001c02r01n018	2020-09-15	40	1	38.29	72.622	114.113	15	02	CDC Ruby	-51.6575987182483	51.6575987182483	High
499	B2020001c18r02n020	2020-09-15	0	1	82.248	192.762	258.569	15	18	PBA Jumbo2	-7.63944056877733	7.63944056877733	Medium_High
500	B2020001c03r08n138	2020-09-15	80	1	67.426	96.385	162.154	15	03	CIPAL0717	-22.4817250241997	22.4817250241997	High
501	B2020001c02r01n018	2020-09-15	0	1	99.028	108.342	187.51	15	02	CDC Ruby	9.16352348209222	9.16352348209222	High
502	B2020001c18r02n020	2020-09-15	20	1	105.945	109.202	129.012	15	18	PBA Jumbo2	16.0899896525251	16.0899896525251	Medium_High
503	B2020001c18r02n020	2020-09-15	20	2	59.744	83.355	120.799	15	18	PBA Jumbo2	-30.1742381254381	30.1742381254381	Medium_High
504	B2020001c02r01n018	2020-09-15	80	1	106.414	134.48	205.368	15	02	CDC Ruby	16.5596314963784	16.5596314963784	High
505	B2020001c18r02n020	2020-09-15	40	1	77.376	196.756	269.238	15	18	PBA Jumbo2	-12.5181080810441	12.5181080810441	Medium_High
506	B2020001c06r09n155	2020-09-15	40	1	97.167	168.315	214.154	15	06	Cumra	7.29997663473414	7.29997663473414	Medium
508	B2020001c06r09n155	2020-09-15	80	1	101.094	155.913	221.498	15	06	Cumra	11.2323508795354	11.2323508795354	Medium
509	B2020001c06r09n155	2020-09-15	60	1	101.31	142.773	215.811	15	06	Cumra	11.4486464835275	11.4486464835275	Medium
510	B2020001c13r07n131	2020-09-15	20	1	74.89	103.581	149.297	15	13	Nipper	-15.0075102640275	15.0075102640275	High
512	B2020001c03r02n038	2020-09-15	20	1	86.424	112.219	141.64	15	03	CIPAL0717	-3.45772555826295	3.45772555826295	High
514	B2020001c03r02n038	2020-09-15	60	1	113.305	141.549	199.225	15	03	CIPAL0717	23.4600620848493	23.4600620848493	High
515	B2020001c03r02n038	2020-09-15	0	1	79.261	118.068	145.426	15	03	CIPAL0717	-10.630528388798	10.630528388798	High
516	B2020001c18r09n165	2020-09-15	60	1	99.593	144.014	191.184	15	18	PBA Jumbo2	9.72929670549752	9.72929670549752	Medium_High
517	B2020001c03r02n038	2020-09-15	40	1	88.137	123.065	161.64	15	03	CIPAL0717	-1.74238125438099	1.74238125438099	High
518	B2020001c03r02n038	2020-09-15	80	1	98.643	126.436	156.983	15	03	CIPAL0717	8.77799659534698	8.77799659534698	High
519	B2020001c06r09n155	2020-09-15	0	1	42.274	89.196	136.255	15	06	Cumra	-47.668146466838	47.668146466838	Medium
520	B2020001c06r09n155	2020-09-15	0	2	15.832	69.642	101.113	15	06	Cumra	-74.146333322207	74.146333322207	Medium
521	B2020001c13r07n131	2020-09-15	0	1	77.943	105.323	138.912	15	13	Nipper	-11.9503321205648	11.9503321205648	High
522	B2020001c04r05n077	2020-09-15	0	1	101.476	135.713	180.397	15	04	Cobber	11.6148736606696	11.6148736606696	High
523	B2020001c13r07n131	2020-09-15	40	1	58.392	91.586	132.527	15	13	Nipper	-31.5280883874629	31.5280883874629	High
524	B2020001c13r07n131	2020-09-15	60	1	74.56	108.931	149.912	15	13	Nipper	-15.3379618812377	15.3379618812377	High
525	B2020001c04r05n077	2020-09-15	60	1	76.686	134.618	169.811	15	04	Cobber	-13.2090523715745	13.2090523715745	High
526	B2020001c16r09n153	2020-09-15	0	1	125.716	149.03	203.167	15	16	SP1333	35.8880469975634	35.8880469975634	High
527	B2020001c04r05n077	2020-09-15	40	1	97.125	128.996	189.752	15	04	Cobber	7.25791915618011	7.25791915618011	High
528	B2020001c18r09n165	2020-09-15	80	1	92.891	99.126	108.799	15	18	PBA Jumbo2	3.01812477051972	3.01812477051972	Medium_High
529	B2020001c16r09n153	2020-09-15	80	1	70.894	161.92	239.267	15	16	SP1333	-19.0089789378818	19.0089789378818	High
530	B2020001c16r09n153	2020-09-15	40	1	108.939	107.838	123.225	15	16	SP1333	19.0880870523048	19.0880870523048	High
531	B2020001c16r09n153	2020-09-15	60	1	57.475	81.835	142.669	15	16	SP1333	-32.4463433358924	32.4463433358924	High
532	B2020001c04r05n077	2020-09-15	20	1	98.443	129.402	184.125	15	04	Cobber	8.57772288794686	8.57772288794686	High
533	B2020001c13r07n131	2020-09-15	80	1	71.046	104.676	137.397	15	13	Nipper	-18.8567709202577	18.8567709202577	High
534	B2020001c18r09n165	2020-09-15	40	1	71.841	131.552	194.255	15	18	PBA Jumbo2	-18.0606829333422	18.0606829333422	Medium_High
535	B2020001c04r01n015	2020-09-15	20	1	82.983	130.981	180.054	15	04	Cobber	-6.90343469408189	6.90343469408189	High
536	B2020001c14r07n132	2020-09-15	0	1	135.567	71.421	120.627	15	14	Northfield	45.7525284555559	45.7525284555559	Medium
537	B2020001c04r01n015	2020-09-15	20	2	34.919	64.637	179.782	15	04	Cobber	-55.0332120564772	55.0332120564772	High
538	B2020001c14r07n132	2020-09-15	0	2	14.036	82.462	105.74	15	14	Northfield	-75.94479121466	75.94479121466	Medium
539	B2020001c04r01n015	2020-09-15	80	1	100.62	130.231	182.154	15	04	Cobber	10.7577021929971	10.7577021929971	High
540	B2020001c14r07n132	2020-09-15	20	1	58.513	93.814	162.527	15	14	Northfield	-31.4069227944858	31.4069227944858	Medium
541	B2020001c14r06n100	2020-09-15	20	1	57.482	94.874	160.841	15	14	Northfield	-32.4393337561334	32.4393337561334	Medium
542	B2020001c14r06n100	2020-09-15	0	1	80.322	130.863	176.225	15	14	Northfield	-9.56807637104042	9.56807637104042	Medium
543	B2020001c16r09n153	2020-09-15	20	1	124.641	133.701	235.238	15	16	SP1333	34.8115758202877	34.8115758202877	High
544	B2020001c04r01n015	2020-09-15	60	1	78.354	133.754	172.012	15	04	Cobber	-11.5387696518575	11.5387696518575	High
545	B2020001c04r01n015	2020-09-15	0	1	105.164	110.86	185.853	15	04	Cobber	15.3079208251277	15.3079208251277	High
546	B2020001c14r06n100	2020-09-15	60	1	76.784	135.591	163.841	15	14	Northfield	-13.1109182549484	13.1109182549484	Medium
547	B2020001c14r06n100	2020-09-15	40	1	77.067	138.514	172.74	15	14	Northfield	-12.8275309589773	12.8275309589773	Medium
548	B2020001c04r01n015	2020-09-15	40	1	111.666	78.549	121.77	15	04	Cobber	21.8188190527054	21.8188190527054	High
549	B2020001c04r05n077	2020-09-15	80	1	69.677	115.169	185.953	15	04	Cobber	-20.2276444474114	20.2276444474114	High
550	B2020001c14r07n132	2020-09-15	80	1	80.695	179.36	214.669	15	14	Northfield	-9.19456590673921	9.19456590673921	Medium
551	B2020001c14r07n132	2020-09-15	60	1	77.55	157.709	212.598	15	14	Northfield	-12.343869955606	12.343869955606	Medium
552	B2020001c18r03n040	2020-09-15	20	1	108.199	153.688	216.74	15	18	PBA Jumbo2	18.3470743349244	18.3470743349244	Medium_High
553	B2020001c01r09n170	2020-09-15	60	1	73.821	168.68	218.184	15	01	Aldinga	-16.0779732300811	16.0779732300811	High
554	B2020001c15r02n026	2020-09-15	0	1	94.459	218.662	258.125	15	15	PBA Bolt	4.58827063653661	4.58827063653661	High
555	B2020001c19r08n143	2020-09-15	20	1	101.083	98.843	171.811	15	19	PBA Greenfield	11.2213358256284	11.2213358256284	High
556	B2020001c15r02n026	2020-09-15	80	1	80.493	211.91	280.581	15	15	PBA Bolt	-9.39684235121332	9.39684235121332	High
557	B2020001c18r03n040	2020-09-15	80	1	80.593	171.304	219.054	15	18	PBA Jumbo2	-9.29670549751326	9.29670549751326	Medium_High
558	B2020001c14r06n100	2020-09-15	80	1	77.101	134.391	164.77	15	14	Northfield	-12.7934844287192	12.7934844287192	Medium
559	B2020001c15r02n026	2020-09-15	60	1	79.54	198.295	264.51	15	15	PBA Bolt	-10.3511465669748	10.3511465669748	High
560	B2020001c15r02n026	2020-09-15	40	1	77.678	210.858	269.924	15	15	PBA Bolt	-12.2156947828699	12.2156947828699	High
561	B2020001c18r03n040	2020-09-15	40	1	82.596	178.488	215.711	15	18	PBA Jumbo2	-7.29096431790113	7.29096431790113	Medium_High
562	B2020001c15r02n026	2020-09-15	20	1	76.569	206.652	270.054	15	15	PBA Bolt	-13.3262124904035	13.3262124904035	High
563	B2020001c14r07n132	2020-09-15	40	1	93.814	75.166	107.184	15	14	Northfield	3.94238793017124	3.94238793017124	Medium
564	B2020001c01r09n170	2020-09-15	0	1	97.821	183.709	236.912	15	01	Aldinga	7.9548716579325	7.9548716579325	High
565	B2020001c01r09n170	2020-09-15	80	1	69.249	172.169	236.811	15	01	Aldinga	-20.6562301812477	20.6562301812477	High
566	B2020001c19r08n143	2020-09-15	40	1	86.894	129.19	209.125	15	19	PBA Greenfield	-2.98708234587268	2.98708234587268	High
567	B2020001c19r08n143	2020-09-15	80	1	57.913	148.718	199.154	15	19	PBA Greenfield	-32.0077439166861	32.0077439166861	High
569	B2020001c14r09n154	2020-09-15	80	1	82.219	162.496	190.498	15	14	Northfield	-7.66848025635035	7.66848025635035	Medium
570	B2020001c15r06n103	2020-09-15	20	1	105.255	114.018	155.498	15	15	PBA Bolt	15.3990453619947	15.3990453619947	High
571	B2020001c19r08n143	2020-09-15	60	1	85.668	132.378	208.539	15	19	PBA Greenfield	-4.21476017223537	4.21476017223537	High
572	B2020001c18r03n040	2020-09-15	60	1	81.826	182.858	229.338	15	18	PBA Jumbo2	-8.06201809139158	8.06201809139158	Medium_High
573	B2020001c19r08n143	2020-09-15	0	1	118.78	81.006	146.497	15	19	PBA Greenfield	28.9425548249274	28.9425548249274	High
574	B2020001c01r09n170	2020-09-15	40	1	60.781	67.602	113.284	15	01	Aldinga	-29.1358189525685	29.1358189525685	High
575	B2020001c15r06n103	2020-09-15	60	1	65.148	104.695	158.77	15	15	PBA Bolt	-24.762842551487	24.762842551487	High
576	B2020001c01r09n170	2020-09-15	20	1	107.475	56.613	117.113	15	01	Aldinga	17.622083514136	17.622083514136	High
577	B2020001c15r06n103	2020-09-15	40	1	62.613	93.477	161.326	15	15	PBA Bolt	-27.3013117927835	27.3013117927835	High
578	B2020001c18r03n040	2020-09-15	0	1	144.462	68.819	110.699	15	18	PBA Jumbo2	54.659701592176	54.659701592176	Medium_High
579	B2020001c19r07n121	2020-09-15	20	1	65.733	133.825	193.154	15	19	PBA Greenfield	-24.1770419573417	24.1770419573417	High
580	B2020001c19r07n121	2020-09-15	60	1	71.723	114.791	204.225	15	19	PBA Greenfield	-18.1788444207083	18.1788444207083	High
581	B2020001c07r10n172	2020-09-15	40	1	93.318	138.232	181.468	15	07	Digger	3.44570913581896	3.44570913581896	Medium_High
582	B2020001c07r10n172	2020-09-15	60	1	63.831	129.248	186.024	15	07	Digger	-26.0816449147168	26.0816449147168	Medium_High
583	B2020001c03r05n092	2020-09-15	80	1	89.053	121.017	144.083	15	03	CIPAL0717	-0.825127674488471	0.825127674488471	High
584	B2020001c14r09n154	2020-09-15	40	1	120.379	67.231	109.154	15	14	Northfield	30.5437431155913	30.5437431155913	Medium
586	B2020001c14r09n154	2020-09-15	60	1	82.147	146.373	205.711	15	14	Northfield	-7.74057879101437	7.74057879101437	Medium
588	B2020001c15r06n103	2020-09-15	80	1	72.97	116.09	141.083	15	15	PBA Bolt	-16.9301378550686	16.9301378550686	High
589	B2020001c19r07n121	2020-09-15	40	1	68.682	132.034	193.74	15	19	PBA Greenfield	-21.224006141727	21.224006141727	High
590	B2020001c19r07n121	2020-09-15	80	1	102.926	125.172	204.297	15	19	PBA Greenfield	13.0668580393204	13.0668580393204	High
591	B2020001c19r07n121	2020-09-15	0	1	64.406	131.947	193.669	15	19	PBA Greenfield	-25.5058580059414	25.5058580059414	High
592	B2020001c07r10n172	2020-09-15	20	1	91.264	136.033	173.196	15	07	Digger	1.38889816081978	1.38889816081978	Medium_High
593	B2020001c07r10n172	2020-09-15	80	1	42.221	72.918	111.012	15	07	Digger	-47.721218999299	47.721218999299	Medium_High
594	B2020001c03r05n092	2020-09-15	60	1	55.408	70.456	114.355	15	03	CIPAL0717	-34.5161721018726	34.5161721018726	High
595	B2020001c05r10n183	2020-09-15	60	1	56.908	106.231	193.397	15	05	Commondo	-33.0141192963717	33.0141192963717	High
596	B2020001c03r05n092	2020-09-15	60	2	168.69	40.792	101.87	15	03	CIPAL0717	78.9208585066257	78.9208585066257	High
597	B2020001c17r02n033	2020-09-15	80	1	87.234	207.241	244.024	15	17	PBA Hallmark XT	-2.64661704329249	2.64661704329249	Medium
598	B2020001c03r05n092	2020-09-15	20	1	69.212	115.521	166.569	15	03	CIPAL0717	-20.6932808171167	20.6932808171167	High
599	B2020001c17r02n033	2020-09-15	0	1	69.444	162.336	226.083	15	17	PBA Hallmark XT	-20.4609633165326	20.4609633165326	Medium
601	B2020001c17r02n033	2020-09-15	60	1	81.06	180.189	237.024	15	17	PBA Hallmark XT	-8.829066390734	8.829066390734	Medium
602	B2020001c05r10n183	2020-09-15	0	1	75.466	111.571	141.77	15	05	Commondo	-14.4307219867152	14.4307219867152	High
603	B2020001c17r02n033	2020-09-15	20	1	92.386	192.167	232.782	15	17	PBA Hallmark XT	2.51243365933443	2.51243365933443	Medium
604	B2020001c05r10n183	2020-09-15	80	1	57.619	97.098	141.711	15	05	Commondo	-32.3021462665643	32.3021462665643	High
605	B2020001c07r07n117	2020-09-15	40	1	104.604	146.741	216.811	15	07	Digger	14.7471544444074	14.7471544444074	Medium_High
606	B2020001c07r07n117	2020-09-15	60	1	98.565	167.872	211.74	15	07	Digger	8.69988984946093	8.69988984946093	Medium_High
607	B2020001c17r09n161	2020-09-15	40	1	18.208	80.006	134.882	15	17	PBA Hallmark XT	-71.7670816782937	71.7670816782937	Medium
611	B2020001c03r05n092	2020-09-15	40	1	69.905	130.973	178.297	15	03	CIPAL0717	-19.9993324209753	19.9993324209753	High
613	B2020001c05r10n183	2020-09-15	40	1	90.644	89.006	146.326	15	05	Commondo	0.768049667879438	0.768049667879438	High
614	B2020001c05r01n003	2020-09-15	40	1	73.479	123.081	173.255	15	05	Commondo	-16.4204412697353	16.4204412697353	High
615	B2020001c05r10n183	2020-09-15	20	1	94.821	83.295	138.527	15	05	Commondo	4.95076604693081	4.95076604693081	High
616	B2020001c03r05n092	2020-09-15	0	1	68.854	113.653	178.953	15	03	CIPAL0717	-21.0517707533629	21.0517707533629	High
618	B2020001c07r07n117	2020-09-15	80	1	97.167	168.315	196.355	15	07	Digger	7.29997663473414	7.29997663473414	Medium_High
619	B2020001c05r01n003	2020-09-15	60	1	98.781	124.459	159.326	15	05	Commondo	8.91618545345307	8.91618545345307	High
620	B2020001c16r10n186	2020-09-15	0	1	76.846	188.958	281.096	15	16	SP1333	-13.0488334056544	13.0488334056544	High
621	B2020001c16r10n186	2020-09-15	80	1	100.636	216.723	305.238	15	16	SP1333	10.7737240895891	10.7737240895891	High
622	B2020001c05r01n003	2020-09-15	0	1	134.474	77.078	111.983	15	05	Commondo	44.6580326446143	44.6580326446143	High
623	B2020001c10r07n128	2020-09-15	60	1	102.609	155.756	257.108	15	10	ILL7537	12.7494242130912	12.7494242130912	Medium
624	B2020001c17r09n161	2020-09-15	60	1	45	87.681	125.054	15	17	PBA Hallmark XT	-44.9384158349745	44.9384158349745	Medium
625	B2020001c17r09n161	2020-09-15	60	2	149.216	54.708	114.397	15	17	PBA Hallmark XT	59.4202076170767	59.4202076170767	Medium
626	B2020001c17r09n161	2020-09-15	80	1	33.896	77.104	123.255	15	17	PBA Hallmark XT	-56.0576120698288	56.0576120698288	Medium
627	B2020001c07r07n117	2020-09-15	20	1	72.284	151.169	202.498	15	07	Digger	-17.617076671451	17.617076671451	Medium_High
628	B2020001c17r09n161	2020-09-15	0	1	22.533	101.769	206.51	15	17	PBA Hallmark XT	-67.4361627557662	67.4361627557662	Medium
629	B2020001c05r01n003	2020-09-15	80	1	103.173	96.54	165.811	15	05	Commondo	13.3141960679596	13.3141960679596	High
631	B2020001c16r10n186	2020-09-15	20	1	85.544	154.467	172.326	15	16	SP1333	-4.33892987082345	4.33892987082345	High
632	B2020001c16r10n186	2020-09-15	60	1	103.91	220.465	301.853	15	16	SP1333	14.052204679729	14.052204679729	High
633	B2020001c05r01n003	2020-09-15	20	1	74.899	130.507	173.083	15	05	Commondo	-14.9984979471945	14.9984979471945	High
634	B2020001c16r10n186	2020-09-15	40	1	103.658	220.227	300.924	15	16	SP1333	13.7998598084048	13.7998598084048	High
635	B2020001c10r07n128	2020-09-15	20	1	54.53	98.229	135.941	15	10	ILL7537	-35.3953736773591	35.3953736773591	Medium
636	B2020001c01r10n175	2020-09-15	0	1	84.394	163.783	204.326	15	01	Aldinga	-5.4905036883741	5.4905036883741	High
637	B2020001c01r10n175	2020-09-15	20	1	71.565	85.381	116.699	15	01	Aldinga	-18.3370606495544	18.3370606495544	High
639	B2020001c01r10n175	2020-09-15	60	1	57.475	81.835	123.841	15	01	Aldinga	-32.4463433358924	32.4463433358924	High
640	B2020001c10r07n128	2020-09-15	40	1	121.201	83.006	134.083	15	10	ILL7537	31.3668680530058	31.3668680530058	Medium
641	B2020001c01r10n175	2020-09-15	40	1	91.232	93.022	113.113	15	01	Aldinga	1.35685436763578	1.35685436763578	High
642	B2020001c17r09n161	2020-09-15	20	1	160.074	85.094	117.255	15	17	PBA Hallmark XT	70.2930671918288	70.2930671918288	Medium
643	B2020001c18r10n185	2020-09-15	40	1	93.155	127.193	210.297	15	18	PBA Jumbo2	3.28248606428785	3.28248606428785	Medium_High
644	B2020001c01r10n175	2020-09-15	80	1	52.997	86.4	113.012	15	01	Aldinga	-36.9304716445809	36.9304716445809	High
645	B2020001c18r10n185	2020-09-15	20	1	125.311	58.822	107.77	15	18	PBA Jumbo2	35.4824927400781	35.4824927400781	Medium_High
646	B2020001c18r10n185	2020-09-15	20	2	34.592	70.456	107.326	15	18	PBA Jumbo2	-55.3606595680764	55.3606595680764	Medium_High
647	B2020001c17r05n090	2020-09-15	20	1	104.84	121.037	160.74	15	17	PBA Hallmark XT	14.9834774191395	14.9834774191395	Medium
648	B2020001c18r10n185	2020-09-15	0	1	93.691	124.258	187.397	15	18	PBA Jumbo2	3.81921960012016	3.81921960012016	Medium_High
649	B2020001c17r05n090	2020-09-15	60	1	52.067	86.215	179.681	15	17	PBA Hallmark XT	-37.8617443839915	37.8617443839915	Medium
650	B2020001c17r05n090	2020-09-15	60	2	115.145	54.129	149.598	15	17	PBA Hallmark XT	25.3025801929303	25.3025801929303	Medium
651	B2020001c19r05n085	2020-09-15	20	1	108.861	170.135	236.953	15	19	PBA Greenfield	19.0099803064188	19.0099803064188	High
652	B2020001c19r05n085	2020-09-15	40	1	108.104	164.125	243.096	15	19	PBA Greenfield	18.2519443239094	18.2519443239094	High
653	B2020001c14r02n028	2020-09-15	20	1	99.752	129.877	171.811	15	14	Northfield	9.88851430288061	9.88851430288061	Medium
654	B2020001c17r05n090	2020-09-15	40	1	58.815	88.837	164.397	15	17	PBA Hallmark XT	-31.1045094963116	31.1045094963116	Medium
655	B2020001c14r02n028	2020-09-15	20	2	146.041	59.076	171.74	15	14	Northfield	56.2408625120999	56.2408625120999	Medium
656	B2020001c17r05n090	2020-09-15	40	2	30.784	54.708	100.699	15	17	PBA Hallmark XT	-59.1738709569745	59.1738709569745	Medium
657	B2020001c10r07n128	2020-09-15	0	1	95.242	109.458	184.51	15	10	ILL7537	5.37234220100805	5.37234220100805	Medium
658	B2020001c19r05n085	2020-09-15	80	1	107.904	136.616	202.953	15	19	PBA Greenfield	18.0516706165092	18.0516706165092	High
659	B2020001c18r10n185	2020-09-15	60	1	110.48	88.6	161.983	15	18	PBA Jumbo2	20.6311959678227	20.6311959678227	Medium_High
660	B2020001c18r10n185	2020-09-15	80	1	98.276	111.158	199.167	15	18	PBA Jumbo2	8.41049434226775	8.41049434226775	Medium_High
661	B2020001c11r06n104	2020-09-15	60	1	97.038	163.23	215.196	15	11	Indianhead	7.17080009346107	7.17080009346107	High
662	B2020001c10r07n128	2020-09-15	80	1	129.651	189.623	296.167	15	10	ILL7537	39.8284321906606	39.8284321906606	Medium
663	B2020001c19r05n085	2020-09-15	0	1	106.136	165.52	222.125	15	19	PBA Greenfield	16.2812510430922	16.2812510430922	High
664	B2020001c12r06n099	2020-09-15	80	1	61.113	99.363	171.154	15	12	Matilda	-28.8033645982843	28.8033645982843	Medium_High
665	B2020001c11r06n104	2020-09-15	20	1	95.572	164.779	216.823	15	11	Indianhead	5.70279381821824	5.70279381821824	High
666	B2020001c11r06n104	2020-09-15	40	1	85.741	94.26	112.284	15	11	Indianhead	-4.14166026903435	4.14166026903435	High
667	B2020001c14r02n028	2020-09-15	40	1	112.135	127.389	175.669	15	14	Northfield	22.2884608965586	22.2884608965586	Medium
668	B2020001c14r02n028	2020-09-15	0	1	104.84	121.037	167.912	15	14	Northfield	14.9834774191395	14.9834774191395	Medium
669	B2020001c08r05n091	2020-09-15	20	1	64.898	122.577	180.355	15	08	Eston	-25.0131846857372	25.0131846857372	High
670	B2020001c17r05n090	2020-09-15	0	1	105.945	123.762	165.539	15	17	PBA Hallmark XT	16.0899896525251	16.0899896525251	Medium
671	B2020001c14r02n028	2020-09-15	80	1	101.389	141.792	207.853	15	14	Northfield	11.5277545979505	11.5277545979505	Medium
672	B2020001c12r06n099	2020-09-15	0	1	102.002	129.838	167.811	15	12	Matilda	12.1415935111319	12.1415935111319	Medium_High
673	B2020001c11r06n104	2020-09-15	0	1	97.167	168.315	221.652	15	11	Indianhead	7.29997663473414	7.29997663473414	High
674	B2020001c12r06n099	2020-09-15	20	1	100.649	119.05	152.154	15	12	Matilda	10.7867418805701	10.7867418805701	Medium_High
675	B2020001c11r06n104	2020-09-15	80	1	71.707	127.44	210.125	15	11	Indianhead	-18.1948663173003	18.1948663173003	High
676	B2020001c19r05n085	2020-09-15	60	1	105.992	170.602	224.409	15	19	PBA Greenfield	16.1370539737642	16.1370539737642	High
677	B2020001c02r10n184	2020-09-15	20	1	61.645	71.589	144.74	15	02	CDC Ruby	-28.2706365366	28.2706365366	High
679	B2020001c08r05n091	2020-09-15	0	1	48.545	80.056	133.255	15	08	Eston	-41.3885643713074	41.3885643713074	High
680	B2020001c13r03n039	2020-09-15	40	1	115.71	59.933	106.841	15	13	Nipper	25.8683534163357	25.8683534163357	High
681	B2020001c08r05n091	2020-09-15	60	1	56.915	78.772	115.355	15	08	Eston	-33.0071097166127	33.0071097166127	High
682	B2020001c08r05n091	2020-09-15	60	2	8.653	46.53	109.941	15	08	Eston	-81.3351580493341	81.3351580493341	High
683	B2020001c13r03n039	2020-09-15	60	1	110.854	67.417	108.669	15	13	Nipper	21.0057078006609	21.0057078006609	High
684	B2020001c12r06n099	2020-09-15	40	1	83.66	135.831	161.669	15	12	Matilda	-6.22550819453252	6.22550819453252	Medium_High
686	B2020001c08r05n091	2020-09-15	40	1	56.725	76.551	134.113	15	08	Eston	-33.1973697386428	33.1973697386428	High
687	B2020001c02r10n184	2020-09-15	40	1	64.265	154.305	217.024	15	02	CDC Ruby	-25.6470509696585	25.6470509696585	High
688	B2020001c02r10n184	2020-09-15	60	1	64.093	155.641	215.225	15	02	CDC Ruby	-25.8192863580226	25.8192863580226	High
689	B2020001c13r03n039	2020-09-15	0	1	75.669	141.4	188.498	15	13	Nipper	-14.2274441737041	14.2274441737041	High
690	B2020001c14r02n028	2020-09-15	60	1	107.038	129.692	184.225	15	14	Northfield	17.1844854634667	17.1844854634667	Medium
691	B2020001c13r03n039	2020-09-15	80	1	130.914	99.247	157.74	15	13	Nipper	41.0931606528923	41.0931606528923	High
692	B2020001c17r07n120	2020-09-15	20	1	89.697	189.003	249.368	15	17	PBA Hallmark XT	-0.18024633666009	0.18024633666009	Medium
693	B2020001c17r07n120	2020-09-15	80	1	84.235	209.057	247.882	15	17	PBA Hallmark XT	-5.6497212857572	5.6497212857572	Medium
694	B2020001c05r07n126	2020-09-15	0	1	28.54	64.885	112.083	15	05	Commondo	-61.4209419540038	61.4209419540038	High
695	B2020001c05r07n126	2020-09-15	0	2	35.91	71.61	106.912	15	05	Commondo	-54.0408558363096	54.0408558363096	High
696	B2020001c05r07n126	2020-09-15	40	1	102.288	103.368	149.669	15	05	Commondo	12.427984912714	12.427984912714	High
697	B2020001c05r07n126	2020-09-15	60	1	46.353	89.828	136.225	15	05	Commondo	-43.5835642044127	43.5835642044127	High
698	B2020001c06r01n016	2020-09-15	0	1	73.386	129.402	196.326	15	06	Cumra	-16.5135685436764	16.5135685436764	Medium
699	B2020001c17r07n120	2020-09-15	40	1	52.507	92.005	132.527	15	17	PBA Hallmark XT	-37.4211422277112	37.4211422277112	Medium
700	B2020001c17r07n120	2020-09-15	40	2	96.71	102.703	124.983	15	17	PBA Hallmark XT	6.84235121332489	6.84235121332489	Medium
701	B2020001c02r10n184	2020-09-15	0	1	26.928	70.661	104.042	15	02	CDC Ruby	-63.0351480356487	63.0351480356487	High
702	B2020001c05r07n126	2020-09-15	20	1	101.535	100.02	141.326	15	05	Commondo	11.6739544043526	11.6739544043526	High
703	B2020001c05r07n126	2020-09-15	20	2	33.69	57.689	106.598	15	05	Commondo	-56.2638939884509	56.2638939884509	High
704	B2020001c02r10n184	2020-09-15	80	1	69.489	148.408	219.338	15	02	CDC Ruby	-20.4159017323676	20.4159017323676	High
705	B2020001c17r07n120	2020-09-15	0	1	97.199	95.755	125.083	15	17	PBA Hallmark XT	7.33202042791815	7.33202042791815	Medium
706	B2020001c08r05n091	2020-09-15	80	1	77.935	133.959	191.468	15	08	Eston	-11.9583430688608	11.9583430688608	High
707	B2020001c15r01n010	2020-09-15	40	1	109.581	158.146	205.083	15	15	PBA Bolt	19.7309656530592	19.7309656530592	High
708	B2020001c01r07n127	2020-09-15	60	1	65.647	104.278	137.983	15	01	Aldinga	-24.2631596515237	24.2631596515237	High
709	B2020001c01r07n127	2020-09-15	60	2	104.3	52.631	127.426	15	01	Aldinga	14.4427384091592	14.4427384091592	High
710	B2020001c01r07n127	2020-09-15	60	3	161.2	49.649	114.184	15	01	Aldinga	71.4206081644915	71.4206081644915	High
711	B2020001c01r07n127	2020-09-15	40	1	96.864	108.78	156.752	15	01	Aldinga	6.99656196802296	6.99656196802296	High
712	B2020001c17r07n120	2020-09-15	60	1	104.449	168.324	242.811	15	17	PBA Hallmark XT	14.5919423211723	14.5919423211723	Medium
714	B2020001c06r01n016	2020-09-15	40	1	160.346	89.196	118.426	15	06	Cumra	70.565439433893	70.565439433893	Medium
715	B2020001c06r01n016	2020-09-15	40	2	126.027	81.609	113.385	15	06	Cumra	36.1994726125705	36.1994726125705	Medium
716	B2020001c06r01n016	2020-09-15	60	1	113.035	138.004	243.096	15	06	Cumra	23.1896925798591	23.1896925798591	Medium
717	B2020001c06r01n016	2020-09-15	40	3	10.176	39.623	108.083	15	06	Cumra	-79.8100737674822	79.8100737674822	Medium
718	B2020001c06r01n016	2020-09-15	20	1	70.787	139.786	210.882	15	06	Cumra	-19.1161253713408	19.1161253713408	Medium
719	B2020001c15r01n010	2020-09-15	20	1	108.435	154.952	211.083	15	15	PBA Bolt	18.5833973096565	18.5833973096565	High
720	B2020001c15r01n010	2020-09-15	0	1	59.444	96.385	129.142	15	15	PBA Bolt	-30.4746486865383	30.4746486865383	High
721	B2020001c06r01n016	2020-09-15	80	1	113.875	133.417	200.912	15	06	Cumra	24.0308421509396	24.0308421509396	Medium
722	B2020001c15r01n010	2020-09-15	0	2	147.095	60.745	104.012	15	15	PBA Bolt	57.2963049500985	57.2963049500985	High
724	B2020001c01r07n127	2020-09-15	20	1	74.798	190.672	256.196	15	01	Aldinga	-15.0996361694315	15.0996361694315	High
725	B2020001c15r01n010	2020-09-15	60	1	112.109	138.159	200.397	15	15	PBA Bolt	22.2624253145966	22.2624253145966	High
726	B2020001c01r07n127	2020-09-15	80	1	70.498	203.686	252.51	15	01	Aldinga	-19.405520878534	19.405520878534	High
727	B2020001c02r02n035	2020-09-15	40	1	61.504	119.474	183.51	15	02	CDC Ruby	-28.4118295003171	28.4118295003171	High
728	B2020001c07r01n006	2020-09-15	0	1	82.678	180.472	210.983	15	07	Digger	-7.20885209786708	7.20885209786708	Medium_High
729	B2020001c01r07n127	2020-09-15	0	1	79.101	163.957	243.167	15	01	Aldinga	-10.7907473547181	10.7907473547181	High
730	B2020001c03r01n004	2020-09-15	20	1	70.346	74.33	114.669	15	03	CIPAL0717	-19.5577288961581	19.5577288961581	High
731	B2020001c12r07n133	2020-09-15	80	1	107.13	152.778	215.397	15	12	Matilda	17.2766113688708	17.2766113688708	Medium_High
732	B2020001c12r07n133	2020-09-15	0	1	96.382	152.948	199.782	15	12	Matilda	6.51390233318871	6.51390233318871	Medium_High
733	B2020001c03r01n004	2020-09-15	40	1	115.56	76.485	123.77	15	03	CIPAL0717	25.7181481357856	25.7181481357856	High
734	B2020001c12r07n133	2020-09-15	20	1	100.382	133.18	227.066	15	12	Matilda	10.519376481191	10.519376481191	Medium_High
736	B2020001c12r07n133	2020-09-15	40	1	111.705	110.86	161.154	15	12	Matilda	21.8578724256484	21.8578724256484	Medium_High
737	B2020001c03r01n004	2020-09-15	80	1	117.997	89.471	127.527	15	03	CIPAL0717	28.158483260456	28.158483260456	High
738	B2020001c02r02n035	2020-09-15	60	1	59.906	101.71	176.61	15	02	CDC Ruby	-30.012016422444	30.012016422444	High
739	B2020001c12r07n133	2020-09-15	60	1	68.643	167.502	246.853	15	12	Matilda	-21.26305951467	21.26305951467	Medium_High
740	B2020001c02r02n035	2020-09-15	20	1	60.141	124.531	189.024	15	02	CDC Ruby	-29.7766948162489	29.7766948162489	High
742	B2020001c07r01n006	2020-09-15	40	1	99.302	117.546	157.154	15	07	Digger	9.43789846123036	9.43789846123036	Medium_High
743	B2020001c08r01n017	2020-09-15	20	1	106.47	119.921	213.48	15	08	Eston	16.6157081344504	16.6157081344504	High
744	B2020001c08r01n017	2020-09-15	80	1	71.792	160.012	210.841	15	08	Eston	-18.1097499916553	18.1097499916553	High
745	B2020001c07r01n006	2020-09-15	60	1	121.938	90.736	140.912	15	07	Digger	32.1048766647752	32.1048766647752	Medium_High
746	B2020001c07r01n006	2020-09-15	60	2	162.255	52.498	126.598	15	07	Digger	72.4770519710271	72.4770519710271	Medium_High
747	B2020001c03r01n004	2020-09-15	60	1	93.532	81.154	149.154	15	03	CIPAL0717	3.66000200273707	3.66000200273707	High
749	B2020001c08r01n017	2020-09-15	0	1	104.149	122.723	198.125	15	08	Eston	14.2915317600721	14.2915317600721	High
751	B2020001c08r01n017	2020-09-15	60	1	68.529	161.186	218.225	15	08	Eston	-21.3772155278881	21.3772155278881	High
752	B2020001c07r01n006	2020-09-15	80	1	50.572	116.516	193.225	15	07	Digger	-39.3587903468073	39.3587903468073	Medium_High
753	B2020001c07r06n097	2020-09-15	40	1	120.964	81.633	109.527	15	07	Digger	31.1295437097367	31.1295437097367	Medium_High
754	B2020001c05r05n093	2020-09-15	60	1	47.239	126.669	170.569	15	05	Commondo	-42.6963516806302	42.6963516806302	High
755	B2020001c07r06n097	2020-09-15	0	1	71.948	141.989	185.941	15	07	Digger	-17.9535364998832	17.9535364998832	Medium_High
756	B2020001c07r01n006	2020-09-15	20	1	80.102	151.251	212.669	15	07	Digger	-9.78837744918053	9.78837744918053	Medium_High
757	B2020001c07r09n156	2020-09-15	40	1	86.082	219.513	251.125	15	07	Digger	-3.80019359791716	3.80019359791716	Medium_High
759	B2020001c05r09n162	2020-09-15	20	1	109.44	126.194	206.439	15	05	Commondo	19.5897726893421	19.5897726893421	High
760	B2020001c05r09n162	2020-09-15	80	1	157.38	78	103.74	15	05	Commondo	67.5953803531493	67.5953803531493	High
762	B2020001c07r09n156	2020-09-15	20	1	78.893	166.111	271.338	15	07	Digger	-10.9990320104142	10.9990320104142	Medium_High
763	B2020001c07r06n097	2020-09-15	60	1	41.785	63.032	102.284	15	07	Digger	-48.1578156814313	48.1578156814313	Medium_High
764	B2020001c08r01n017	2020-09-15	40	1	71.215	155.271	205.498	15	08	Eston	-18.6875396375046	18.6875396375046	High
767	B2020001c07r09n156	2020-09-15	80	1	83.976	200.105	275.297	15	07	Digger	-5.90907573684034	5.90907573684034	Medium_High
769	B2020001c03r07n116	2020-09-15	20	1	95.664	121.594	156.527	15	03	CIPAL0717	5.79491972362229	5.79491972362229	High
770	B2020001c03r10n181	2020-09-15	20	1	77.605	93.172	106.355	15	03	CIPAL0717	-12.288794686071	12.288794686071	High
771	B2020001c07r09n156	2020-09-15	0	1	73.326	216.086	265.196	15	07	Digger	-16.5736506558964	16.5736506558964	Medium_High
772	B2020001c03r07n116	2020-09-15	40	1	67.27	80.231	104.527	15	03	CIPAL0717	-22.6379385159718	22.6379385159718	High
773	B2020001c07r09n156	2020-09-15	60	1	77.183	193.83	232.397	15	07	Digger	-12.7113722086852	12.7113722086852	Medium_High
774	B2020001c03r07n116	2020-09-15	60	1	64.983	82.765	119.77	15	03	CIPAL0717	-24.9280683600921	24.9280683600921	High
775	B2020001c03r07n116	2020-09-15	0	1	71.565	135.978	175.841	15	03	CIPAL0717	-18.3370606495544	18.3370606495544	High
776	B2020001c05r09n162	2020-09-15	60	1	118.355	143.178	191.426	15	05	Commondo	28.5169731967022	28.5169731967022	High
777	B2020001c03r10n181	2020-09-15	40	1	81.06	90.094	104.627	15	03	CIPAL0717	-8.829066390734	8.829066390734	High
780	B2020001c03r10n181	2020-09-15	0	1	76.827	96.54	109.941	15	03	CIPAL0717	-13.0678594078574	13.0678594078574	High
781	B2020001c01r08n149	2020-09-15	60	1	101.226	133.555	186.669	15	01	Aldinga	11.3645315264194	11.3645315264194	High
782	B2020001c01r08n149	2020-09-15	0	1	75.809	89.739	110.113	15	01	Aldinga	-14.087252578524	14.087252578524	High
783	B2020001c05r05n093	2020-09-15	40	1	26.222	74.686	125.569	15	05	Commondo	-63.7421142227711	63.7421142227711	High
784	B2020001c13r02n027	2020-09-15	40	1	84.237	109.554	159.397	15	13	Nipper	-5.6477185486832	5.6477185486832	High
787	B2020001c13r02n027	2020-09-15	0	1	93.066	56.08	116.054	15	13	Nipper	3.19336426449482	3.19336426449482	High
788	B2020001c13r02n027	2020-09-15	20	1	80.716	105.38	166.811	15	13	Nipper	-9.1735371674622	9.1735371674622	High
789	B2020001c05r05n093	2020-09-15	80	1	81.607	123.321	155.569	15	05	Commondo	-8.2813178009947	8.2813178009947	High
790	B2020001c01r08n149	2020-09-15	20	1	57.758	76.851	111.355	15	01	Aldinga	-32.1629560399212	32.1629560399212	High
791	B2020001c09r10n189	2020-09-15	20	1	80.218	117.712	146.64	15	09	ILL2024	-9.67221869888847	9.67221869888847	Low
792	B2020001c06r10n178	2020-09-15	0	1	99.348	246.27	334.652	15	06	Cumra	9.48396141393238	9.48396141393238	Medium
794	B2020001c10r05n094	2020-09-15	40	1	95.545	103.484	148.368	15	10	ILL7537	5.67575686771923	5.67575686771923	Medium
795	B2020001c08r02n025	2020-09-15	20	1	80.322	130.863	177.439	15	08	Eston	-9.56807637104042	9.56807637104042	High
796	B2020001c08r02n025	2020-09-15	60	1	115.201	131.518	209.782	15	08	Eston	25.3586568310024	25.3586568310024	High
797	B2020001c01r08n149	2020-09-15	40	1	44.119	91.935	133.385	15	01	Aldinga	-45.820621516072	45.820621516072	High
798	B2020001c08r02n025	2020-09-15	20	2	139.028	50.329	161.083	15	08	Eston	49.2182649621149	49.2182649621149	High
799	B2020001c03r10n181	2020-09-15	80	1	113.025	86.925	126.941	15	03	CIPAL0717	23.1796788944891	23.1796788944891	High
800	B2020001c09r10n189	2020-09-15	80	1	77.619	125.929	151.912	15	09	ILL2024	-12.2747755265529	12.2747755265529	Low
801	B2020001c10r05n094	2020-09-15	60	1	68.085	93.776	148.439	15	10	ILL7537	-21.8218231583164	21.8218231583164	Medium
803	B2020001c08r02n025	2020-09-15	40	1	105.945	50.961	208.196	15	08	Eston	16.0899896525251	16.0899896525251	High
804	B2020001c09r10n189	2020-09-15	40	1	101.997	81.786	141.397	15	09	ILL2024	12.1365866684469	12.1365866684469	Low
805	B2020001c01r08n149	2020-09-15	80	1	105.832	139.284	205.167	15	01	Aldinga	15.9768350078441	15.9768350078441	High
806	B2020001c10r05n094	2020-09-15	80	1	106.574	87.641	130.598	15	10	ILL7537	16.7198504622985	16.7198504622985	Medium
807	B2020001c10r05n094	2020-09-15	20	1	69.59	91.761	140.811	15	10	ILL7537	-20.3147635101305	20.3147635101305	Medium
808	B2020001c06r10n178	2020-09-15	60	1	97.055	203.541	285.652	15	06	Cumra	7.18782335859009	7.18782335859009	Medium
809	B2020001c01r06n105	2020-09-15	60	1	75.671	189.908	282.551	15	01	Aldinga	-14.22544143663	14.22544143663	High
810	B2020001c01r06n105	2020-09-15	0	1	77.791	174.957	258.723	15	01	Aldinga	-12.1025401381889	12.1025401381889	High
811	B2020001c08r02n025	2020-09-15	0	1	62.354	118.533	196.498	15	08	Eston	-27.5606662438666	27.5606662438666	High
812	B2020001c10r05n094	2020-09-15	0	1	76.691	95.567	139.912	15	10	ILL7537	-13.2040455288895	13.2040455288895	Medium
813	B2020001c01r02n029	2020-09-15	20	1	102.583	114.756	176.054	15	01	Aldinga	12.7233886311292	12.7233886311292	High
814	B2020001c01r06n105	2020-09-15	80	1	105.524	130.771	190.409	15	01	Aldinga	15.6684134984479	15.6684134984479	High
815	B2020001c11r08n134	2020-09-15	40	1	71.384	200.489	268.865	15	11	Indianhead	-18.5183083547515	18.5183083547515	High
816	B2020001c06r10n178	2020-09-15	80	1	95.4	201.896	286.238	15	06	Cumra	5.53055842985414	5.53055842985414	Medium
817	B2020001c01r06n105	2020-09-15	40	1	83.431	166.09	230.823	15	01	Aldinga	-6.45482158950566	6.45482158950566	High
818	B2020001c01r06n105	2020-09-15	40	2	177.709	100.08	141.983	15	01	Aldinga	87.9522013418339	87.9522013418339	High
819	B2020001c08r02n025	2020-09-15	80	1	108.068	148.314	199.297	15	08	Eston	18.2158950565773	18.2158950565773	High
820	B2020001c01r06n105	2020-09-15	20	1	67.782	153.388	208.782	15	01	Aldinga	-22.1252378250275	22.1252378250275	High
821	B2020001c01r02n029	2020-09-15	40	1	69.624	112.009	202.167	15	01	Aldinga	-20.2807169798725	20.2807169798725	High
822	B2020001c01r02n029	2020-09-15	0	1	80.218	117.712	168.74	15	01	Aldinga	-9.67221869888847	9.67221869888847	High
823	B2020001c16r07n124	2020-09-15	0	1	78.811	185.526	302.865	15	16	SP1333	-11.0811442304483	11.0811442304483	High
824	B2020001c07r02n022	2020-09-15	60	1	66.801	137.084	224.681	15	07	Digger	-23.1075803598251	23.1075803598251	Medium_High
825	B2020001c11r08n134	2020-09-15	80	1	97.595	151.327	260.096	15	11	Indianhead	7.72856236857038	7.72856236857038	High
826	B2020001c07r02n022	2020-09-15	40	1	68.51	136.488	202.498	15	07	Digger	-21.3962415300911	21.3962415300911	Medium_High
827	B2020001c07r02n022	2020-09-15	20	1	88.335	172.073	200.125	15	07	Digger	-1.54411028405488	1.54411028405488	Medium_High
828	B2020001c06r10n178	2020-09-15	40	1	94.96	242.909	312.622	15	06	Cumra	5.08995627357389	5.08995627357389	Medium
829	B2020001c15r08n135	2020-09-15	20	1	92.726	126.143	170.297	15	15	PBA Bolt	2.85289896191463	2.85289896191463	High
830	B2020001c05r02n036	2020-09-15	20	1	61.832	175.824	245.309	15	05	Commondo	-28.0833806201809	28.0833806201809	High
831	B2020001c01r02n029	2020-09-15	80	1	115.787	98.843	149.083	15	01	Aldinga	25.9454587936847	25.9454587936847	High
832	B2020001c11r08n134	2020-09-15	0	1	64.44	101.98	165.397	15	11	Indianhead	-25.4718114756834	25.4718114756834	High
833	B2020001c01r02n029	2020-09-15	60	1	67.913	74.465	107.87	15	01	Aldinga	-21.9940585466805	21.9940585466805	High
835	B2020001c11r08n134	2020-09-15	20	1	71.378	97.082	154.255	15	11	Indianhead	-18.5243165659735	18.5243165659735	High
836	B2020001c11r08n134	2020-09-15	20	2	138.468	93.509	131.941	15	11	Indianhead	48.6574985813946	48.6574985813946	High
837	B2020001c05r06n108	2020-09-15	60	1	91.753	98.046	127.154	15	05	Commondo	1.87856737541307	1.87856737541307	High
838	B2020001c11r08n134	2020-09-15	60	1	70.86	179.947	254.409	15	11	Indianhead	-19.0430254681398	19.0430254681398	High
839	B2020001c15r08n135	2020-09-15	80	1	98.627	146.659	188.912	15	15	PBA Bolt	8.76197469875497	8.76197469875497	High
840	B2020001c16r07n124	2020-09-15	80	1	69.219	208.569	312.179	15	16	SP1333	-20.6862712373577	20.6862712373577	High
841	B2020001c05r02n036	2020-09-15	0	1	101.782	166.508	237.652	15	05	Commondo	11.9212924329918	11.9212924329918	High
842	B2020001c05r02n036	2020-09-15	0	2	116.188	67.978	183.61	15	05	Commondo	26.3470075770219	26.3470075770219	High
843	B2020001c05r02n036	2020-09-15	80	1	66.132	123.568	187.397	15	05	Commondo	-23.7774959110785	23.7774959110785	High
844	B2020001c15r08n135	2020-09-15	40	1	96.789	126.89	174.912	15	15	PBA Bolt	6.92145932774794	6.92145932774794	High
845	B2020001c16r07n124	2020-09-15	40	1	70.877	210.623	307.108	15	16	SP1333	-19.0260022030108	19.0260022030108	High
846	B2020001c07r02n022	2020-09-15	0	1	100.597	157.69	227.309	15	07	Digger	10.7346707166461	10.7346707166461	Medium_High
847	B2020001c15r08n135	2020-09-15	60	1	98.07	135.34	177.941	15	15	PBA Bolt	8.20421242364564	8.20421242364564	High
848	B2020001c15r08n135	2020-09-15	0	1	94.175	137.364	194.953	15	15	PBA Bolt	4.30388197202845	4.30388197202845	High
849	B2020001c07r02n022	2020-09-15	80	1	62.54	143.126	241.409	15	07	Digger	-27.3744116959845	27.3744116959845	Medium_High
850	B2020001c05r02n036	2020-09-15	40	1	66.623	168.861	252.439	15	05	Commondo	-23.2858239594112	23.2858239594112	High
851	B2020001c18r07n125	2020-09-15	0	1	67.598	141.693	228.125	15	18	PBA Jumbo2	-22.3094896358356	22.3094896358356	Medium_High
852	B2020001c05r02n036	2020-09-15	60	1	68.658	162.117	230.64	15	05	Commondo	-21.248038986615	21.248038986615	High
853	B2020001c18r07n125	2020-09-15	80	1	98.289	152.594	208.953	15	18	PBA Jumbo2	8.42351213324878	8.42351213324878	Medium_High
854	B2020001c12r09n160	2020-09-15	40	1	100.429	165.738	218.468	15	12	Matilda	10.56644080243	10.56644080243	Medium_High
855	B2020001c12r09n160	2020-09-15	60	1	101.375	172.386	219.983	15	12	Matilda	11.5137354384325	11.5137354384325	Medium_High
856	B2020001c17r10n174	2020-09-15	0	1	62.567	147.597	216.184	15	17	PBA Hallmark XT	-27.3473747454855	27.3473747454855	Medium
857	B2020001c05r06n108	2020-09-15	80	1	51.34	64.031	131.355	15	05	Commondo	-38.5897393103909	38.5897393103909	High
858	B2020001c16r07n124	2020-09-15	60	1	100.685	161.805	265.309	15	16	SP1333	10.8227911479021	10.8227911479021	High
859	B2020001c12r09n160	2020-09-15	0	1	79.992	155.364	206.539	15	12	Matilda	-9.89852798825059	9.89852798825059	Medium_High
860	B2020001c05r06n108	2020-09-15	80	2	23.532	67.624	111.699	15	05	Commondo	-66.4357955873026	66.4357955873026	High
861	B2020001c12r09n160	2020-09-15	20	1	80.599	153.056	210.397	15	12	Matilda	-9.29069728629126	9.29069728629126	Medium_High
862	B2020001c12r09n160	2020-09-15	80	1	99.838	175.582	236.64	15	12	Matilda	9.97463199706266	9.97463199706266	Medium_High
863	B2020001c16r07n124	2020-09-15	20	1	76.915	189.932	303.35	15	16	SP1333	-12.9797389766014	12.9797389766014	High
864	B2020001c17r10n174	2020-09-15	60	1	63.789	144.9	223.083	15	17	PBA Hallmark XT	-26.1237023932708	26.1237023932708	Medium
865	B2020001c05r06n108	2020-09-15	20	1	110.624	99.368	129.255	15	05	Commondo	20.7753930371508	20.7753930371508	High
866	B2020001c10r08n145	2020-09-15	80	1	121.866	87.132	141.125	15	10	ILL7537	32.0327781301112	32.0327781301112	Medium
867	B2020001c05r06n108	2020-09-15	20	2	104.226	73.246	101.77	15	05	Commondo	14.3686371374211	14.3686371374211	High
868	B2020001c18r07n125	2020-09-15	40	1	65.082	140.036	229.368	15	18	PBA Jumbo2	-24.8289328749291	24.8289328749291	Medium_High
869	B2020001c17r10n174	2020-09-15	40	1	62.913	147.139	228.397	15	17	PBA Hallmark XT	-27.0009012316833	27.0009012316833	Medium
871	B2020001c17r10n174	2020-09-15	20	1	63.089	148.03	225.154	15	17	PBA Hallmark XT	-26.8246603691712	26.8246603691712	Medium
874	B2020001c05r06n108	2020-09-15	40	1	88.652	170.047	234.895	15	05	Commondo	-1.22667645782569	1.22667645782569	High
875	B2020001c18r07n125	2020-09-15	20	1	64.692	142.695	232.297	15	18	PBA Jumbo2	-25.2194666043593	25.2194666043593	Medium_High
876	B2020001c13r08n144	2020-09-15	0	1	99.152	182.321	230.74	15	13	Nipper	9.28769318068026	9.28769318068026	High
877	B2020001c17r10n174	2020-09-15	80	1	69.717	147.122	211.255	15	17	PBA Hallmark XT	-20.1875897059314	20.1875897059314	Medium
878	B2020001c09r08n152	2020-09-15	80	1	130.061	57.489	111.113	15	09	ILL2024	40.2389932908308	40.2389932908308	Low
879	B2020001c09r08n152	2020-09-15	80	2	155.225	85.907	104.426	15	09	ILL2024	65.4374311559131	65.4374311559131	Low
880	B2020001c05r06n108	2020-09-15	0	1	126.085	73.007	145.024	15	05	Commondo	36.2575519877166	36.2575519877166	High
881	B2020001c08r09n159	2020-09-15	60	1	102.45	157.709	244.61	15	08	Eston	12.5902066157082	12.5902066157082	High
882	B2020001c18r07n125	2020-09-15	60	1	63.104	77.369	138.841	15	18	PBA Jumbo2	-26.8096398411162	26.8096398411162	Medium_High
883	B2020001c18r07n125	2020-09-15	60	2	9.246	87.132	103.627	15	18	PBA Jumbo2	-80.7413465068928	80.7413465068928	Medium_High
886	B2020001c13r08n144	2020-09-15	40	1	96.78	144.007	188.74	15	13	Nipper	6.91244701091492	6.91244701091492	High
888	B2020001c10r08n145	2020-09-15	0	1	97.595	75.664	112.669	15	10	ILL7537	7.72856236857038	7.72856236857038	Medium
889	B2020001c13r08n144	2020-09-15	20	1	107.622	89.185	131.154	15	13	Nipper	17.7692846890751	17.7692846890751	High
890	B2020001c09r08n152	2020-09-15	0	1	109.179	97.406	141.87	15	09	ILL2024	19.328415501185	19.328415501185	Low
891	B2020001c13r08n144	2020-09-15	20	2	126.87	70	115.627	15	13	Nipper	37.043626289262	37.043626289262	High
893	B2020001c13r08n144	2020-09-15	60	1	93.789	151.331	197.255	15	13	Nipper	3.91735371674623	3.91735371674623	High
895	B2020001c09r08n152	2020-09-15	20	1	112.249	95.079	138.941	15	09	ILL2024	22.4026169097767	22.4026169097767	Low
896	B2020001c05r08n151	2020-09-15	80	1	68.682	132.034	189.426	15	05	Commondo	-21.224006141727	21.224006141727	High
897	B2020001c08r09n159	2020-09-15	0	1	111.529	117.175	176.238	15	08	Eston	21.6816315631363	21.6816315631363	High
898	B2020001c09r05n078	2020-09-15	60	1	98.746	118.377	172.823	15	09	ILL2024	8.88113755465803	8.88113755465803	Low
899	B2020001c09r05n078	2020-09-15	0	1	115.523	123.004	189.853	15	09	ILL2024	25.6810974999166	25.6810974999166	Low
901	B2020001c11r05n079	2020-09-15	40	1	72.937	105.65	162.255	15	11	Indianhead	-16.9631830167896	16.9631830167896	High
902	B2020001c05r08n151	2020-09-15	0	1	104.243	134.123	191.498	15	05	Commondo	14.3856604025502	14.3856604025502	High
904	B2020001c09r05n078	2020-09-15	20	1	51.843	53.413	113.912	15	09	ILL2024	-38.0860509362796	38.0860509362796	Low
905	B2020001c09r05n078	2020-09-15	40	1	119.186	127.142	172.61	15	09	ILL2024	29.3491104509497	29.3491104509497	Low
906	B2020001c09r05n078	2020-09-15	80	1	75.548	100.17	177.811	15	09	ILL2024	-14.3486097666811	14.3486097666811	Low
907	B2020001c08r09n159	2020-09-15	40	1	128.333	54.818	110.77	15	08	Eston	38.5086284588938	38.5086284588938	High
908	B2020001c02r09n166	2020-09-15	60	1	87.783	155.116	219.794	15	02	CDC Ruby	-2.09686571647919	2.09686571647919	High
911	B2020001c11r05n079	2020-09-15	60	1	80.819	100.285	134.083	15	11	Indianhead	-9.07039620815114	9.07039620815114	High
912	B2020001c11r05n079	2020-09-15	60	2	128.66	38.419	103.355	15	11	Indianhead	38.836075970493	38.836075970493	High
913	B2020001c11r05n079	2020-09-15	20	1	80.803	106.367	141.627	15	11	Indianhead	-9.08641810474315	9.08641810474315	High
914	B2020001c08r10n180	2020-09-15	20	1	108.898	117.324	180.426	15	08	Eston	19.0470309422878	19.0470309422878	High
915	B2020001c08r10n180	2020-09-15	20	2	152.526	112.712	137.497	15	08	Eston	62.7347374745486	62.7347374745486	High
916	B2020001c08r10n180	2020-09-15	40	1	108.905	154.324	236.267	15	08	Eston	19.0540405220468	19.0540405220468	High
920	B2020001c07r08n142	2020-09-15	0	1	96.242	193.145	265.267	15	07	Digger	6.37371073800863	6.37371073800863	Medium_High
921	B2020001c12r10n182	2020-09-15	20	1	94.297	173.488	252.581	15	12	Matilda	4.42604893354252	4.42604893354252	Medium_High
922	B2020001c08r10n180	2020-09-15	0	1	98.393	184.981	264.51	15	08	Eston	8.52765446109684	8.52765446109684	High
923	B2020001c11r05n079	2020-09-15	0	1	83.26	110.766	151.498	15	11	Indianhead	-6.62605560933274	6.62605560933274	High
924	B2020001c08r09n159	2020-09-15	80	1	104.657	134.373	203.125	15	08	Eston	14.8002269768684	14.8002269768684	High
925	B2020001c09r02n034	2020-09-15	0	1	117.838	100.648	162.539	15	09	ILL2024	27.9992656630729	27.9992656630729	Low
926	B2020001c11r05n079	2020-09-15	80	1	74.358	77.885	114.397	15	11	Indianhead	-15.5402383257118	15.5402383257118	High
927	B2020001c02r09n166	2020-09-15	40	1	75.44	159.11	218.439	15	02	CDC Ruby	-14.4567575686772	14.4567575686772	High
928	B2020001c12r10n182	2020-09-15	80	1	65.937	174.132	224.397	15	12	Matilda	-23.9727627757936	23.9727627757936	Medium_High
929	B2020001c07r08n142	2020-09-15	20	1	94.17	192.51	242.853	15	07	Digger	4.29887512934346	4.29887512934346	Medium_High
930	B2020001c02r09n166	2020-09-15	80	1	83.171	168.193	193.154	15	02	CDC Ruby	-6.7151774091258	6.7151774091258	High
931	B2020001c08r10n180	2020-09-15	60	1	103.82	192.575	276.137	15	08	Eston	13.9620815113989	13.9620815113989	High
932	B2020001c07r08n142	2020-09-15	40	1	93.786	136.297	177.054	15	07	Digger	3.91434961113522	3.91434961113522	Medium_High
933	B2020001c07r08n142	2020-09-15	60	1	113.829	131.183	180.397	15	07	Digger	23.9847791982376	23.9847791982376	Medium_High
934	B2020001c07r08n142	2020-09-15	40	2	54.118	58.009	175.497	15	07	Digger	-35.8079375146033	35.8079375146033	Medium_High
935	B2020001c07r08n142	2020-09-15	60	2	82.614	54.452	106.64	15	07	Digger	-7.27293968423511	7.27293968423511	Medium_High
937	B2020001c12r10n182	2020-09-15	0	1	48.945	82.219	154.64	15	12	Matilda	-40.9880169565072	40.9880169565072	Medium_High
938	B2020001c08r10n180	2020-09-15	80	1	100.918	200.632	289.995	15	08	Eston	11.0561100170233	11.0561100170233	High
939	B2020001c12r10n182	2020-09-15	0	2	129.508	73.878	113.971	15	12	Matilda	39.6852364898695	39.6852364898695	Medium_High
940	B2020001c07r08n142	2020-09-15	80	1	113.199	114.237	149.811	15	07	Digger	23.3539170199273	23.3539170199273	Medium_High
941	B2020001c07r08n142	2020-09-15	80	2	84.611	53.235	121.74	15	07	Digger	-5.27320671584498	5.27320671584498	Medium_High
942	B2020001c07r08n142	2020-09-15	80	3	170.362	53.759	115.669	15	07	Digger	80.5951467004907	80.5951467004907	Medium_High
943	B2020001c12r10n182	2020-09-15	40	1	63.156	183.807	245.439	15	12	Matilda	-26.7575686771922	26.7575686771922	Medium_High
944	B2020001c09r02n034	2020-09-15	20	1	112.62	104	167.196	15	09	ILL2024	22.7741246370039	22.7741246370039	Low
945	B2020001c04r09n163	2020-09-15	0	1	68.646	142.804	218.953	15	04	Cobber	-21.260055409059	21.260055409059	High
946	B2020001c09r02n034	2020-09-15	40	1	113.07	117.388	166.539	15	09	ILL2024	23.2247404786542	23.2247404786542	Low
947	B2020001c04r09n163	2020-09-15	20	1	83.47	167.084	195.953	15	04	Cobber	-6.41576821656264	6.41576821656264	High
948	B2020001c04r09n163	2020-09-15	60	1	98.833	149.777	230.167	15	04	Cobber	8.96825661737708	8.96825661737708	High
949	B2020001c02r09n166	2020-09-15	20	1	80.806	175.251	222.48	15	02	CDC Ruby	-9.08341399913215	9.08341399913215	High
950	B2020001c12r10n182	2020-09-15	60	1	64.578	179.368	232.995	15	12	Matilda	-25.3336226175773	25.3336226175773	Medium_High
951	B2020001c04r09n163	2020-09-15	80	1	127.875	68.411	104.113	15	04	Cobber	38.0500016689476	38.0500016689476	High
952	B2020001c19r06n096	2020-09-15	20	1	63.861	120.304	184.225	15	19	PBA Greenfield	-26.0516038586068	26.0516038586068	High
953	B2020001c13r06n113	2020-09-15	60	1	81.06	90.094	106.77	15	13	Nipper	-8.829066390734	8.829066390734	High
954	B2020001c04r09n163	2020-09-15	40	1	82.405	166.46	199.924	15	04	Cobber	-7.48222570846823	7.48222570846823	High
955	B2020001c02r09n166	2020-09-15	0	1	79.422	168.87	227.622	15	02	CDC Ruby	-10.4693080543409	10.4693080543409	High
956	B2020001c03r06n109	2020-09-15	0	1	77.542	88.074	107.699	15	03	CIPAL0717	-12.351880903902	12.351880903902	High
957	B2020001c19r06n096	2020-09-15	60	1	111.203	124.423	188.426	15	19	PBA Greenfield	21.3551854200741	21.3551854200741	High
958	B2020001c19r06n096	2020-09-15	80	1	109.335	120.814	172.77	15	19	PBA Greenfield	19.484628992957	19.484628992957	High
959	B2020001c11r09n167	2020-09-15	40	1	71.917	103.092	146.225	15	11	Indianhead	-17.9845789245302	17.9845789245302	High
960	B2020001c11r09n167	2020-09-15	60	1	53.366	97.201	146.355	15	11	Indianhead	-36.5609666544277	36.5609666544277	High
961	B2020001c09r02n034	2020-09-15	80	1	105.945	116.482	159.811	15	09	ILL2024	16.0899896525251	16.0899896525251	Low
962	B2020001c03r06n109	2020-09-15	80	1	67.38	117	145.397	15	03	CIPAL0717	-22.5277879769018	22.5277879769018	High
964	B2020001c03r06n109	2020-09-15	20	1	65.596	118.596	158.154	15	03	CIPAL0717	-24.3142294469108	24.3142294469108	High
965	B2020001c16r02n024	2020-09-15	40	1	39.019	74.653	124.841	15	16	SP1333	-50.9276010547749	50.9276010547749	High
966	B2020001c16r02n024	2020-09-15	40	2	14.036	61.847	107.527	15	16	SP1333	-75.94479121466	75.94479121466	High
967	B2020001c16r06n102	2020-09-15	0	1	76.979	164.222	275.338	15	16	SP1333	-12.9156513902333	12.9156513902333	High
968	B2020001c19r06n096	2020-09-15	0	1	138.504	69.426	141.439	15	19	PBA Greenfield	48.6935478487266	48.6935478487266	High
969	B2020001c09r02n034	2020-09-15	60	1	111.003	119.971	166.225	15	09	ILL2024	21.154911712674	21.154911712674	Low
970	B2020001c11r09n167	2020-09-15	80	1	82.278	119.08	149.569	15	11	Indianhead	-7.60939951266731	7.60939951266731	High
971	B2020001c19r06n096	2020-09-15	40	1	109.011	125.865	184.941	15	19	PBA Greenfield	19.1601855869689	19.1601855869689	High
972	B2020001c13r06n113	2020-09-15	80	1	79.046	94.726	131.811	15	13	Nipper	-10.8458226242531	10.8458226242531	High
973	B2020001c13r06n113	2020-09-15	40	1	100.697	91.591	141.012	15	13	Nipper	10.8348075703461	10.8348075703461	High
974	B2020001c15r05n084	2020-09-15	20	1	131.711	61.62	103.154	15	15	PBA Bolt	41.8912513768818	41.8912513768818	High
975	B2020001c16r02n024	2020-09-15	60	1	102.804	180.488	286.794	15	16	SP1333	12.9446910778064	12.9446910778064	High
976	B2020001c13r06n113	2020-09-15	20	1	106.026	97.801	125.456	15	13	Nipper	16.1711005040222	16.1711005040222	High
977	B2020001c15r05n084	2020-09-15	80	1	102.414	162.807	218.882	15	15	PBA Bolt	12.5541573483761	12.5541573483761	High
978	B2020001c15r05n084	2020-09-15	0	1	79.606	171.82	212.953	15	15	PBA Bolt	-10.2850562435328	10.2850562435328	High
979	B2020001c11r09n167	2020-09-15	20	1	104.775	94.112	145.74	15	11	Indianhead	14.9183884642345	14.9183884642345	High
980	B2020001c15r05n084	2020-09-15	40	1	100.088	165.56	216.498	15	15	PBA Bolt	10.2249741313128	10.2249741313128	High
981	B2020001c18r05n080	2020-09-15	40	1	83.951	151.845	244.953	15	18	PBA Jumbo2	-5.93410995026537	5.93410995026537	Medium_High
983	B2020001c16r02n024	2020-09-15	20	1	76.964	208.37	263.966	15	16	SP1333	-12.9306719182883	12.9306719182883	High
985	B2020001c15r05n084	2020-09-15	60	1	101.049	172.192	222.941	15	15	PBA Bolt	11.1872892953703	11.1872892953703	High
986	B2020001c16r02n024	2020-09-15	80	1	103.637	173.902	291.451	15	16	SP1333	13.7788310691278	13.7788310691278	High
987	B2020001c16r06n102	2020-09-15	40	1	92.472	139.129	169.439	15	16	SP1333	2.59855135351647	2.59855135351647	High
988	B2020001c09r01n019	2020-09-15	20	1	56.505	81.541	119.64	15	09	ILL2024	-33.4176708167829	33.4176708167829	Low
989	B2020001c16r06n102	2020-09-15	40	2	11.31	40.792	149.539	15	16	SP1333	-78.6745218465236	78.6745218465236	High
990	B2020001c09r01n019	2020-09-15	80	1	97.017	65.49	85.456	15	09	ILL2024	7.14977135418405	7.14977135418405	Low
991	B2020001c18r05n080	2020-09-15	20	1	108.11	167.287	212.953	15	18	PBA Jumbo2	18.2579525351314	18.2579525351314	Medium_High
992	B2020001c09r01n019	2020-09-15	60	1	109.722	56.303	81.042	15	09	ILL2024	19.8721586167763	19.8721586167763	Low
993	B2020001c13r06n113	2020-09-15	0	1	84.289	100.499	150.74	15	13	Nipper	-5.59564738475916	5.59564738475916	High
994	B2020001c09r01n019	2020-09-15	0	1	127.972	52.01	111.498	15	09	ILL2024	38.1471344170366	38.1471344170366	Low
995	B2020001c09r01n019	2020-09-15	0	2	43.995	40.311	110.912	15	09	ILL2024	-45.94479121466	45.94479121466	Low
996	B2020001c09r01n019	2020-09-15	40	1	63.789	72.45	102.397	15	09	ILL2024	-26.1237023932708	26.1237023932708	Low
997	B2020001c16r02n024	2020-09-15	0	1	76.682	212.72	272.024	15	16	SP1333	-13.2130578457225	13.2130578457225	High
998	B2020001c03r09n168	2020-09-15	20	1	98.68	132.518	189.64	15	03	CIPAL0717	8.81504723121601	8.81504723121601	High
999	B2020001c16r06n102	2020-09-15	80	1	100.222	185.952	280.409	15	16	SP1333	10.3591575152709	10.3591575152709	High
1000	B2020001c16r05n081	2020-09-15	60	1	86.525	247.455	298.338	15	16	SP1333	-3.35658733602588	3.35658733602588	High
1001	B2020001c03r09n168	2020-09-15	60	1	96.009	95.525	131.598	15	03	CIPAL0717	6.14039186888748	6.14039186888748	High
1002	B2020001c12r05n086	2020-09-15	80	1	120.754	140.801	216.125	15	12	Matilda	30.9192563169665	30.9192563169665	Medium_High
1003	B2020001c18r05n080	2020-09-15	80	1	107.768	190.066	240.823	15	18	PBA Jumbo2	17.9154844954772	17.9154844954772	Medium_High
1004	B2020001c03r09n168	2020-09-15	0	1	75.353	90.956	109.083	15	03	CIPAL0717	-14.5438766313962	14.5438766313962	High
1005	B2020001c06r05n082	2020-09-15	0	1	108.004	126.178	209.539	15	06	Cumra	18.1518074702093	18.1518074702093	Medium
1006	B2020001c12r05n086	2020-09-15	20	1	119.55	145.99	200.711	15	12	Matilda	29.7136085984178	29.7136085984178	Medium_High
1007	B2020001c12r05n086	2020-09-15	40	1	120.725	123.309	201.468	15	12	Matilda	30.8902166293935	30.8902166293935	Medium_High
1008	B2020001c16r06n102	2020-09-15	60	1	104.634	186.035	265.196	15	16	SP1333	14.7771955005174	14.7771955005174	High
1009	B2020001c18r05n080	2020-09-15	60	1	115.731	184.272	245.48	15	18	PBA Jumbo2	25.8893821556127	25.8893821556127	Medium_High
1010	B2020001c18r05n080	2020-09-15	0	1	78.755	174.347	228.024	15	18	PBA Jumbo2	-11.1372208685203	11.1372208685203	Medium_High
1011	B2020001c12r05n086	2020-09-15	0	1	82.216	140.293	214.468	15	12	Matilda	-7.67148436196135	7.67148436196135	Medium_High
1012	B2020001c16r06n102	2020-09-15	20	1	91.891	212.116	253.096	15	16	SP1333	2.01675623351915	2.01675623351915	High
1013	B2020001c13r09n157	2020-09-15	0	1	104.763	153.052	211.255	15	13	Nipper	14.9063720417905	14.9063720417905	High
1014	B2020001c02r08n139	2020-09-15	40	1	72.541	129.988	186.539	15	02	CDC Ruby	-17.3597249574418	17.3597249574418	High
1015	B2020001c03r09n168	2020-09-15	80	1	97.97	100.975	130.326	15	03	CIPAL0717	8.10407556994559	8.10407556994559	High
1016	B2020001c16r05n081	2020-09-15	20	1	81.703	194.031	292.895	15	16	SP1333	-8.18518642144262	8.18518642144262	High
1017	B2020001c16r05n081	2020-09-15	80	1	91.496	268.091	314.309	15	16	SP1333	1.62121566140392	1.62121566140392	High
1018	B2020001c06r05n082	2020-09-15	80	1	64.359	138.654	207.154	15	06	Cumra	-25.5529223271805	25.5529223271805	Medium
1019	B2020001c02r08n139	2020-09-15	20	1	75.543	132.185	196.167	15	02	CDC Ruby	-14.3536166093661	14.3536166093661	High
1020	B2020001c16r05n081	2020-09-15	0	1	95.52	239.109	312.865	15	16	SP1333	5.65072265429421	5.65072265429421	High
1022	B2020001c06r05n082	2020-09-15	20	1	104.977	162.521	210.468	15	06	Cumra	15.1206649087086	15.1206649087086	Medium
1023	B2020001c12r05n086	2020-09-15	60	1	121.314	140.46	204.811	15	12	Matilda	31.4800226976868	31.4800226976868	Medium_High
1024	B2020001c06r05n082	2020-09-15	60	1	54.462	86.023	115.627	15	06	Cumra	-35.4634667378751	35.4634667378751	Medium
1025	B2020001c02r08n139	2020-09-15	80	1	110.106	119.269	164.882	15	02	CDC Ruby	20.2566841349845	20.2566841349845	High
1026	B2020001c06r05n082	2020-09-15	40	1	106.091	162.361	220.61	15	06	Cumra	16.2361894589272	16.2361894589272	Medium
1027	B2020001c02r05n088	2020-09-15	20	1	106.015	112.361	196.953	15	02	CDC Ruby	16.1600854501152	16.1600854501152	High
1028	B2020001c13r09n157	2020-09-15	40	1	101.012	188.47	250.924	15	13	Nipper	11.1502386595013	11.1502386595013	High
1029	B2020001c02r08n139	2020-09-15	60	1	102.918	111.83	174.569	15	02	CDC Ruby	13.0588470910244	13.0588470910244	High
1030	B2020001c17r06n101	2020-09-15	60	1	108.705	134.082	170.012	15	17	PBA Hallmark XT	18.8537668146467	18.8537668146467	Medium
1031	B2020001c13r09n157	2020-09-15	20	1	96.511	185.194	250.953	15	13	Nipper	6.64307887446175	6.64307887446175	High
1034	B2020001c17r06n101	2020-09-15	40	1	80.605	140.89	186.912	15	17	PBA Hallmark XT	-9.28468907506925	9.28468907506925	Medium
1035	B2020001c02r05n088	2020-09-15	60	1	102.362	149.466	209.125	15	02	CDC Ruby	12.5020861844521	12.5020861844521	High
1037	B2020001c17r06n101	2020-09-15	0	1	85.861	152.398	194.569	15	17	PBA Hallmark XT	-4.02149604459427	4.02149604459427	Medium
1038	B2020001c16r05n081	2020-09-15	40	1	85.093	198.728	315.338	15	16	SP1333	-4.79054708101071	4.79054708101071	High
1039	B2020001c02r08n139	2020-09-15	0	1	121.185	44.418	107.64	15	02	CDC Ruby	31.3508461564138	31.3508461564138	High
1040	B2020001c06r06n114	2020-09-15	40	1	65.01	130.188	237.61	15	06	Cumra	-24.9010314095931	24.9010314095931	Medium
1042	B2020001c02r05n088	2020-09-15	0	1	103.932	132.91	180.125	15	02	CDC Ruby	14.074234787543	14.074234787543	High
1043	B2020001c15r09n169	2020-09-15	20	1	97.26	158.269	227.083	15	15	PBA Bolt	7.3931039086752	7.3931039086752	High
1044	B2020001c02r05n088	2020-09-15	40	1	106.699	104.403	201.51	15	02	CDC Ruby	16.8450215294235	16.8450215294235	High
1045	B2020001c11r01n008	2020-09-15	80	1	75.809	179.477	236.823	15	11	Indianhead	-14.087252578524	14.087252578524	High
1046	B2020001c15r09n169	2020-09-15	60	1	60.803	77.897	127.87	15	15	PBA Bolt	-29.1137888447545	29.1137888447545	High
1047	B2020001c15r09n169	2020-09-15	60	2	55.305	79.057	108.87	15	15	PBA Bolt	-34.6193130611836	34.6193130611836	High
1048	B2020001c13r09n157	2020-09-15	80	1	77.642	182.222	251.054	15	13	Nipper	-12.2517440502019	12.2517440502019	High
1049	B2020001c02r05n088	2020-09-15	80	1	106.054	144.641	186.953	15	02	CDC Ruby	16.1991388230582	16.1991388230582	High
1050	B2020001c15r09n169	2020-09-15	80	1	83.66	172.052	237.953	15	15	PBA Bolt	-6.22550819453252	6.22550819453252	High
1051	B2020001c10r06n110	2020-09-15	20	1	83.66	54.332	124.912	15	10	ILL7537	-6.22550819453252	6.22550819453252	Medium
1053	B2020001c10r06n110	2020-09-15	20	2	1.273	45.011	123.012	15	10	ILL7537	-88.7252578523983	88.7252578523983	Medium
1055	B2020001c15r09n169	2020-09-15	0	1	120.828	72.201	125.255	15	15	PBA Bolt	30.9933575887046	30.9933575887046	High
1056	B2020001c13r09n157	2020-09-15	60	1	72.039	191.324	272.468	15	13	Nipper	-17.8624119630161	17.8624119630161	High
1057	B2020001c06r06n114	2020-09-15	60	1	65.289	124.391	231.439	15	06	Cumra	-24.62164958777	24.62164958777	Medium
1058	B2020001c10r06n110	2020-09-15	0	1	108.687	71.784	101.012	15	10	ILL7537	18.8357421809807	18.8357421809807	Medium
1059	B2020001c06r06n114	2020-09-15	80	1	64.754	135.989	232.439	15	06	Cumra	-25.1573817550652	25.1573817550652	Medium
1060	B2020001c10r06n110	2020-09-15	40	1	62.928	151.611	226.297	15	10	ILL7537	-26.9858807036283	26.9858807036283	Medium
1061	B2020001c11r01n008	2020-09-15	40	1	90.895	192.023	225.924	15	11	Indianhead	1.01939317066659	1.01939317066659	High
1062	B2020001c11r01n008	2020-09-15	20	1	94.282	187.523	228.267	15	11	Indianhead	4.4110284054875	4.4110284054875	High
1063	B2020001c15r09n169	2020-09-15	40	1	113.429	65.391	112.598	15	15	PBA Bolt	23.5842317834374	23.5842317834374	High
1064	B2020001c17r08n140	2020-09-15	60	1	77.527	222.245	281.782	15	17	PBA Hallmark XT	-12.366901431957	12.366901431957	Medium
1065	B2020001c11r01n008	2020-09-15	60	1	73.195	155.647	213.953	15	11	Indianhead	-16.7048299342435	16.7048299342435	High
1066	B2020001c06r06n114	2020-09-15	20	1	109.904	123.369	203.225	15	06	Cumra	20.0544076905104	20.0544076905104	Medium
1067	B2020001c04r10n187	2020-09-15	80	1	95.44	126.57	168.841	15	04	Cobber	5.57061317133417	5.57061317133417	High
1068	B2020001c11r01n008	2020-09-15	0	1	129.685	122.147	164.995	15	11	Indianhead	39.8624787209186	39.8624787209186	High
1070	B2020001c10r06n110	2020-09-15	60	1	95.492	156.719	211.64	15	10	ILL7537	5.6226843352582	5.6226843352582	Medium
1071	B2020001c02r07n129	2020-09-15	40	1	165.379	95.079	121.941	15	02	CDC Ruby	75.6053272806168	75.6053272806168	High
1072	B2020001c02r07n129	2020-09-15	40	2	57.995	37.736	108.113	15	02	CDC Ruby	-31.9256316966521	31.9256316966521	High
1073	B2020001c14r01n011	2020-09-15	60	1	54.273	70.214	107.77	15	14	Northfield	-35.6527253913682	35.6527253913682	Medium
1074	B2020001c17r08n140	2020-09-15	40	1	76.948	225.834	277.167	15	17	PBA Hallmark XT	-12.9466938148803	12.9466938148803	Medium
1075	B2020001c02r07n129	2020-09-15	0	1	112.977	135.772	198.983	15	02	CDC Ruby	23.1316132047131	23.1316132047131	High
1076	B2020001c02r07n129	2020-09-15	60	1	109.44	72.111	116.255	15	02	CDC Ruby	19.5897726893421	19.5897726893421	High
1078	B2020001c14r01n011	2020-09-15	0	1	96.34	117.72	134.213	15	14	Northfield	6.47184485463468	6.47184485463468	Medium
1079	B2020001c04r10n187	2020-09-15	0	1	73.261	138.885	185.225	15	04	Cobber	-16.6387396108014	16.6387396108014	High
1080	B2020001c06r06n114	2020-09-15	0	1	70.731	130.3	225.368	15	06	Cumra	-19.1722020094129	19.1722020094129	Medium
1082	B2020001c10r01n002	2020-09-15	60	1	100.552	103.755	184.569	15	10	ILL7537	10.6896091324811	10.6896091324811	Medium
1083	B2020001c10r06n110	2020-09-15	80	1	97.214	159.261	210.953	15	10	ILL7537	7.34704095597316	7.34704095597316	Medium
1084	B2020001c04r10n187	2020-09-15	60	1	74.228	136.125	180.498	15	04	Cobber	-15.6704162355219	15.6704162355219	High
1085	B2020001c08r08n146	2020-09-15	40	1	90.548	209.01	251.782	15	08	Eston	0.671918288327376	0.671918288327376	High
1086	B2020001c19r02n032	2020-09-15	80	1	95.528	155.724	198.338	15	19	PBA Greenfield	5.65873360259022	5.65873360259022	High
1087	B2020001c02r07n129	2020-09-15	80	1	85.073	58.215	106.983	15	02	CDC Ruby	-4.81057445175072	4.81057445175072	High
1088	B2020001c02r07n129	2020-09-15	80	2	88.768	93.022	105.699	15	02	CDC Ruby	-1.11051770753362	1.11051770753362	High
1089	B2020001c17r08n140	2020-09-15	80	1	103.039	195.028	282.338	15	17	PBA Hallmark XT	13.1800126840015	13.1800126840015	Medium
1090	B2020001c17r08n140	2020-09-15	20	1	100.531	158.673	210.297	15	17	PBA Hallmark XT	10.6685803932041	10.6685803932041	Medium
1091	B2020001c04r10n187	2020-09-15	40	1	71.966	135.665	184.912	15	04	Cobber	-17.9355118662172	17.9355118662172	High
1092	B2020001c17r08n140	2020-09-15	20	2	155.934	112.805	170.811	15	17	PBA Hallmark XT	66.1474014486465	66.1474014486465	Medium
1093	B2020001c08r08n146	2020-09-15	80	1	87.797	156.115	198.096	15	08	Eston	-2.08284655696119	2.08284655696119	High
1094	B2020001c11r07n123	2020-09-15	0	1	91.302	132.034	161.297	15	11	Indianhead	1.42695016522583	1.42695016522583	High
1095	B2020001c04r10n187	2020-09-15	20	1	73.106	141.089	186.054	15	04	Cobber	-16.7939517340365	16.7939517340365	High
1096	B2020001c11r07n123	2020-09-15	0	2	152.488	54.12	121.184	15	11	Indianhead	62.6966854701425	62.6966854701425	High
1097	B2020001c02r07n129	2020-09-15	20	1	86.228	91.198	101.042	15	02	CDC Ruby	-3.65399379151508	3.65399379151508	High
1098	B2020001c10r01n002	2020-09-15	20	1	100.685	107.87	165.297	15	10	ILL7537	10.8227911479021	10.8227911479021	Medium
1099	B2020001c17r08n140	2020-09-15	0	1	158.199	129.244	176.983	15	17	PBA Hallmark XT	68.4155011849528	68.4155011849528	Medium
1100	B2020001c08r08n146	2020-09-15	0	1	95.389	212.941	266.238	15	08	Eston	5.51954337594712	5.51954337594712	High
1101	B2020001c19r02n032	2020-09-15	40	1	73.091	130.648	195.882	15	19	PBA Greenfield	-16.8089722620915	16.8089722620915	High
1102	B2020001c11r07n123	2020-09-15	80	1	96.34	126.775	181.669	15	11	Indianhead	6.47184485463468	6.47184485463468	High
1103	B2020001c09r07n118	2020-09-15	80	1	108.886	120.487	155.669	15	09	ILL2024	19.0350145198438	19.0350145198438	Low
1104	B2020001c08r08n146	2020-09-15	20	1	68.629	172.887	265.024	15	08	Eston	-21.277078674188	21.277078674188	High
1105	B2020001c11r07n123	2020-09-15	40	1	104.37	124.908	182.196	15	11	Indianhead	14.5128342067492	14.5128342067492	High
1106	B2020001c19r02n032	2020-09-15	20	1	92.526	136.132	179.368	15	19	PBA Greenfield	2.6526252545145	2.6526252545145	High
1107	B2020001c19r02n032	2020-09-15	0	1	96.459	160.016	204.024	15	19	PBA Greenfield	6.59100771053774	6.59100771053774	High
1108	B2020001c19r02n032	2020-09-15	20	2	78.071	72.567	168.581	15	19	PBA Greenfield	-11.8221569478287	11.8221569478287	High
1109	B2020001c19r02n032	2020-09-15	0	2	84.218	79.404	184.912	15	19	PBA Greenfield	-5.66674455088621	5.66674455088621	High
1110	B2020001c09r07n118	2020-09-15	20	1	87.614	120.104	144.184	15	09	ILL2024	-2.26609699923227	2.26609699923227	Low
1111	B2020001c11r07n123	2020-09-15	60	1	101.581	124.535	172.569	15	11	Indianhead	11.7200173570547	11.7200173570547	High
1112	B2020001c13r05n083	2020-09-15	80	1	60.945	72.069	108.125	15	13	Nipper	-28.9715945125004	28.9715945125004	High
1113	B2020001c08r08n146	2020-09-15	60	1	114.821	88.142	149.74	15	08	Eston	24.9781367869422	24.9781367869422	High
1115	B2020001c08r08n146	2020-09-15	60	2	94.764	60.208	127.397	15	08	Eston	4.89368804032178	4.89368804032178	High
1116	B2020001c19r02n032	2020-09-15	60	1	102.031	124.74	202.297	15	19	PBA Greenfield	12.1706331987049	12.1706331987049	High
1117	B2020001c18r06n098	2020-09-15	20	1	82.367	195.735	229.953	15	18	PBA Jumbo2	-7.52027771287425	7.52027771287425	Medium_High
1118	B2020001c18r06n098	2020-09-15	60	1	94.472	179.547	230.569	15	18	PBA Jumbo2	4.60128842751762	4.60128842751762	Medium_High
1119	B2020001c09r10n189	2020-10-03	80	1	75.61	470.771	640.925	33	09	ILL2024	-14.2865249173871	14.2865249173871	Low
1120	B2020001c09r10n189	2020-10-03	80	2	124.992	195.305	523.564	33	09	ILL2024	35.1630561767749	35.1630561767749	Low
1121	B2020001c10r01n002	2020-09-15	80	1	97.237	127.012	204.681	15	10	ILL7537	7.37007243232418	7.37007243232418	Medium
1122	B2020001c18r06n098	2020-09-15	80	1	110.266	69.289	114.326	15	18	PBA Jumbo2	20.4169031009046	20.4169031009046	Medium_High
1123	B2020001c09r07n118	2020-09-15	60	1	109.622	122.09	158.841	15	09	ILL2024	19.7720217630762	19.7720217630762	Low
1124	B2020001c18r06n098	2020-09-15	40	1	55.521	100.688	160.042	15	18	PBA Jumbo2	-34.4030174571915	34.4030174571915	Medium_High
1125	B2020001c18r06n098	2020-09-15	0	1	80.492	205.828	249.711	15	18	PBA Jumbo2	-9.39784371975031	9.39784371975031	Medium_High
1126	B2020001c18r06n098	2020-09-15	40	2	64.537	69.778	118.569	15	18	PBA Jumbo2	-25.3746787275944	25.3746787275944	Medium_High
1128	B2020001c09r10n189	2020-10-03	20	1	88.116	456.247	608.298	33	09	ILL2024	-1.76340999365799	1.76340999365799	Low
1129	B2020001c09r10n189	2020-10-03	20	2	107.388	398.197	553.073	33	09	ILL2024	17.534964451417	17.534964451417	Low
1130	B2020001c10r01n002	2020-09-15	0	1	101.944	106.301	162.225	15	10	ILL7537	12.0835141359859	12.0835141359859	Medium
1131	B2020001c11r07n123	2020-09-15	20	1	107.628	112.272	183.309	15	11	Indianhead	17.7752929002971	17.7752929002971	High
1132	B2020001c03r07n116	2020-10-03	80	1	48.776	429.439	609.286	33	03	CIPAL0717	-41.1572482392603	41.1572482392603	High
1133	B2020001c03r07n116	2020-10-03	80	2	164.578	300.832	484.032	33	03	CIPAL0717	74.8032310824794	74.8032310824794	High
1134	B2020001c03r07n116	2020-10-03	60	1	83.567	410.585	638.138	33	03	CIPAL0717	-6.31863546847359	6.31863546847359	High
1135	B2020001c03r07n116	2020-10-03	60	2	125.64	260.86	330.049	33	03	CIPAL0717	35.8119429887513	35.8119429887513	High
1136	B2020001c09r09n171	2020-09-15	60	1	72.087	104.043	130.255	15	09	ILL2024	-17.8143462732401	17.8143462732401	Low
1137	B2020001c09r09n171	2020-09-15	40	1	69.696	106.626	128.154	15	09	ILL2024	-20.2086184452084	20.2086184452084	Low
1138	B2020001c07r06n097	2020-10-03	40	1	117.734	219.18	356.534	33	07	Digger	27.8951233352248	27.8951233352248	Medium_High
1139	B2020001c07r06n097	2020-10-03	40	2	98.005	129.259	185.439	33	07	Digger	8.13912346874062	8.13912346874062	Medium_High
1140	B2020001c09r07n118	2020-09-15	0	1	89.037	119.017	133.941	15	09	ILL2024	-0.841149571080464	0.841149571080464	Low
1141	B2020001c03r07n116	2020-10-03	20	1	83.822	390.267	552.671	33	03	CIPAL0717	-6.06328649153842	6.06328649153842	High
1143	B2020001c03r07n116	2020-10-03	20	2	15.012	227.774	362.493	33	03	CIPAL0717	-74.9674555225475	74.9674555225475	High
1144	B2020001c03r07n116	2020-10-03	20	3	38.911	106.668	267.108	33	03	CIPAL0717	-51.0357488567709	51.0357488567709	High
1146	B2020001c17r01n012	2020-10-03	20	1	78.854	274.171	458.044	33	17	PBA Hallmark XT	-11.0380853833573	11.0380853833573	Medium
1147	B2020001c17r01n012	2020-10-03	20	2	16.621	279.686	433.061	33	17	PBA Hallmark XT	-73.3562535465136	73.3562535465136	Medium
1148	B2020001c17r01n012	2020-10-03	20	3	79.361	184.166	398.292	33	17	PBA Hallmark XT	-10.530391535098	10.530391535098	Medium
1150	B2020001c17r01n012	2020-10-03	20	4	82.162	249.329	303.422	33	17	PBA Hallmark XT	-7.72555826295937	7.72555826295937	Medium
1151	B2020001c03r07n116	2020-10-03	40	1	85.676	411.17	591.215	33	03	CIPAL0717	-4.20674922393937	4.20674922393937	High
1153	B2020001c03r07n116	2020-10-03	40	2	13.211	218.79	353.966	33	03	CIPAL0717	-76.7709202576855	76.7709202576855	High
1154	B2020001c03r07n116	2020-10-03	40	3	125.538	137.637	287.25	33	03	CIPAL0717	35.7098033979772	35.7098033979772	High
1155	B2020001c07r06n097	2020-10-03	80	1	134.734	152.03	223.196	33	07	Digger	44.9183884642345	44.9183884642345	Medium_High
1156	B2020001c07r06n097	2020-10-03	0	1	145.834	267.097	400.978	33	07	Digger	56.0335792249408	56.0335792249408	Medium_High
1157	B2020001c07r06n097	2020-10-03	80	2	166.149	75.186	206.782	33	07	Digger	76.3763810541073	76.3763810541073	Medium_High
1158	B2020001c07r06n097	2020-10-03	80	3	85.088	128.472	199.924	33	07	Digger	-4.79555392369572	4.79555392369572	Medium_High
1159	B2020001c08r07n115	2020-10-03	20	1	20.017	286.295	410.877	33	08	Eston	-69.9556059948596	69.9556059948596	High
1160	B2020001c08r07n115	2020-10-03	20	2	72.705	174.909	286.368	33	08	Eston	-17.1955005173737	17.1955005173737	High
1161	B2020001c07r06n097	2020-10-03	80	4	74.055	123.762	147.74	33	07	Digger	-15.843652992423	15.843652992423	Medium_High
1162	B2020001c08r07n115	2020-10-03	20	3	163.101	165.13	229.321	33	08	Eston	73.3242097533295	73.3242097533295	High
1163	B2020001c09r10n189	2020-10-03	60	1	94.399	443.306	623.398	33	09	ILL2024	4.52818852431656	4.52818852431656	Low
1164	B2020001c17r01n012	2020-10-03	40	1	39.392	354.543	453.559	33	17	PBA Hallmark XT	-50.5540905904736	50.5540905904736	Medium
1165	B2020001c17r01n012	2020-10-03	40	2	84.081	300.603	444.091	33	17	PBA Hallmark XT	-5.80393204045528	5.80393204045528	Medium
1166	B2020001c17r01n012	2020-10-03	40	3	91.841	280.145	349.463	33	17	PBA Hallmark XT	1.96668780666911	1.96668780666911	Medium
1167	B2020001c14r10n176	2020-10-03	0	1	5.14	189.763	442.375	33	14	Northfield	-84.8529657198171	84.8529657198171	Medium
1168	B2020001c14r10n176	2020-10-03	0	2	141.421	221.298	337.149	33	14	Northfield	51.6145398711572	51.6145398711572	Medium
1169	B2020001c08r07n115	2020-10-03	80	1	121.684	245.605	335.421	33	08	Eston	31.8505290563771	31.8505290563771	High
1170	B2020001c09r09n171	2020-09-15	80	1	69.578	100.305	131.184	15	09	ILL2024	-20.3267799325745	20.3267799325745	Low
1171	B2020001c08r07n115	2020-10-03	80	2	131.379	167.92	278.12	33	08	Eston	41.5587970225976	41.5587970225976	High
1172	B2020001c08r07n115	2020-10-03	80	3	74.129	106.042	165.51	33	08	Eston	-15.7695517206849	15.7695517206849	High
1173	B2020001c08r07n115	2020-10-03	40	1	16.572	301.524	454.274	33	08	Eston	-73.4053206048266	73.4053206048266	High
1174	B2020001c08r07n115	2020-10-03	40	2	154.474	197.254	266.794	33	08	Eston	64.6854033846257	64.6854033846257	High
1175	B2020001c07r06n097	2020-10-03	20	1	115.393	174.897	296.664	33	07	Digger	25.5509195901065	25.5509195901065	Medium_High
1176	B2020001c08r07n115	2020-10-03	0	1	25.233	192.354	332.35	33	08	Eston	-64.7324677058647	64.7324677058647	High
1177	B2020001c07r06n097	2020-10-03	20	2	5.659	223.087	285.995	33	07	Digger	-84.3332554491138	84.3332554491138	Medium_High
1178	B2020001c07r06n097	2020-10-03	20	3	66.038	118.186	195.953	33	07	Digger	-23.8716245535565	23.8716245535565	Medium_High
1179	B2020001c08r07n115	2020-10-03	0	2	154.372	164.149	222.338	33	08	Eston	64.5832637938516	64.5832637938516	High
1180	B2020001c08r07n115	2020-10-03	0	3	75.964	140.186	203.409	33	08	Eston	-13.9320404552889	13.9320404552889	High
1181	B2020001c08r07n115	2020-10-03	0	4	104.534	139.463	170.953	33	08	Eston	14.6770586468173	14.6770586468173	High
1183	B2020001c01r06n105	2020-10-03	0	1	31.247	208.202	348.02	33	01	Aldinga	-58.7102373243433	58.7102373243433	High
1184	B2020001c01r06n105	2020-10-03	0	2	116.565	275.036	343.22	33	01	Aldinga	26.7245235154711	26.7245235154711	High
1185	B2020001c08r07n115	2020-10-03	60	1	15.333	257.154	357.22	33	08	Eston	-74.6460162221703	74.6460162221703	High
1186	B2020001c08r07n115	2020-10-03	60	2	149.341	225.524	296.647	33	08	Eston	59.5453786842018	59.5453786842018	High
1187	B2020001c01r06n105	2020-10-03	0	3	76.405	157.41	204.338	33	01	Aldinga	-13.4904369304716	13.4904369304716	High
1188	B2020001c08r07n115	2020-10-03	60	3	102.319	178.101	259.694	33	08	Eston	12.4590273373611	12.4590273373611	High
1189	B2020001c09r10n189	2020-10-03	40	1	91.708	436.194	585.83	33	09	ILL2024	1.83350579124804	1.83350579124804	Low
1190	B2020001c09r10n189	2020-10-03	40	2	97.316	298.429	533.747	33	09	ILL2024	7.44918054674723	7.44918054674723	Low
1191	B2020001c17r09n161	2020-10-03	20	1	50.766	218.186	320.02	33	17	PBA Hallmark XT	-39.1645248506292	39.1645248506292	Medium
1192	B2020001c17r09n161	2020-10-03	40	1	28.915	239.908	282.037	33	17	PBA Hallmark XT	-61.0454287526286	61.0454287526286	Medium
1193	B2020001c14r10n176	2020-10-03	80	1	126.027	285.631	387.576	33	14	Northfield	36.1994726125705	36.1994726125705	Medium
1194	B2020001c17r09n161	2020-10-03	20	2	12.095	128.86	309.434	33	17	PBA Hallmark XT	-77.8884475449781	77.8884475449781	Medium
1195	B2020001c17r09n161	2020-10-03	40	2	79.554	182.016	268.978	33	17	PBA Hallmark XT	-10.3371274074568	10.3371274074568	Medium
1196	B2020001c14r10n176	2020-10-03	80	2	32.093	208.926	310.02	33	14	Northfield	-57.8630795420408	57.8630795420408	Medium
1197	B2020001c17r09n161	2020-10-03	20	3	100.505	153.574	246.421	33	17	PBA Hallmark XT	10.642544811242	10.642544811242	Medium
1198	B2020001c17r09n161	2020-10-03	40	3	114.871	166.436	246.179	33	17	PBA Hallmark XT	25.0282052137922	25.0282052137922	Medium
1199	B2020001c14r10n176	2020-10-03	40	1	154.328	401.647	560.759	33	14	Northfield	64.5392035782236	64.5392035782236	Medium
1200	B2020001c14r10n176	2020-10-03	40	2	36.488	210.205	287.037	33	14	Northfield	-53.4620648219233	53.4620648219233	Medium
1201	B2020001c09r10n189	2020-10-03	0	1	92.784	473.559	618.971	33	09	ILL2024	2.91097833706067	2.91097833706067	Low
1202	B2020001c09r10n189	2020-10-03	0	2	114.785	403.134	593.043	33	09	ILL2024	24.9420875196101	24.9420875196101	Low
1203	B2020001c17r09n161	2020-10-03	0	1	35.343	307.709	422.149	33	17	PBA Hallmark XT	-54.6086317967889	54.6086317967889	Medium
1204	B2020001c14r10n176	2020-10-03	20	1	125.987	207.625	338.865	33	14	Northfield	36.1594178710905	36.1594178710905	Medium
1205	B2020001c17r09n161	2020-10-03	0	2	98.399	150.615	226.581	33	17	PBA Hallmark XT	8.53366267231884	8.53366267231884	Medium
1206	B2020001c14r10n176	2020-10-03	20	2	94.712	182.617	231.35	33	14	Northfield	4.84161687639774	4.84161687639774	Medium
1207	B2020001c14r10n176	2020-10-03	20	3	58.713	152.122	214.64	33	14	Northfield	-31.2066490870857	31.2066490870857	Medium
1208	B2020001c14r10n176	2020-10-03	60	1	145.418	320.656	456.132	33	14	Northfield	55.6170099135485	55.6170099135485	Medium
1209	B2020001c14r10n176	2020-10-03	60	2	20.96	265.573	361.978	33	14	Northfield	-69.0113154644681	69.0113154644681	Medium
1210	B2020001c14r10n176	2020-10-03	20	4	74.134	98.762	178.196	33	14	Northfield	-15.7645448779999	15.7645448779999	Medium
1211	B2020001c17r09n161	2020-10-03	60	1	24.698	260.864	325.907	33	17	PBA Hallmark XT	-65.26819987316	65.26819987316	Medium
1212	B2020001c14r10n176	2020-10-03	60	3	89.31	166.012	236.409	33	14	Northfield	-0.567775960479324	0.567775960479324	Medium
1213	B2020001c17r09n161	2020-10-03	60	2	67.782	230.083	291.948	33	17	PBA Hallmark XT	-22.1252378250275	22.1252378250275	Medium
1214	B2020001c17r09n161	2020-10-03	60	3	29.899	138.423	280.865	33	17	PBA Hallmark XT	-60.06008211222	60.06008211222	Medium
1215	B2020001c17r09n161	2020-10-03	60	4	119.249	114.612	231.978	33	17	PBA Hallmark XT	29.4121966687807	29.4121966687807	Medium
1216	B2020001c15r02n026	2020-10-03	0	1	49.097	494.825	611.813	33	15	PBA Bolt	-40.8358089388831	40.8358089388831	High
1217	B2020001c15r02n026	2020-10-03	0	2	16.911	285.338	519.144	33	15	PBA Bolt	-73.0658566707834	73.0658566707834	High
1218	B2020001c15r02n026	2020-10-03	0	3	138.569	352.115	517.973	33	15	PBA Bolt	48.7586368036316	48.7586368036316	High
1219	B2020001c03r07n116	2020-10-03	0	1	95.696	392.94	558.215	33	03	CIPAL0717	5.8269635168063	5.8269635168063	High
1220	B2020001c15r02n026	2020-10-03	0	4	8.811	202.388	352.049	33	15	PBA Bolt	-81.176941820488	81.176941820488	High
1221	B2020001c03r07n116	2020-10-03	0	2	14.754	290.58	410.747	33	03	CIPAL0717	-75.2258086050936	75.2258086050936	High
1222	B2020001c03r07n116	2020-10-03	0	3	55.119	253.553	329.635	33	03	CIPAL0717	-34.8055676090657	34.8055676090657	High
1223	B2020001c17r10n174	2020-10-03	20	1	8.713	264.047	509.885	33	17	PBA Hallmark XT	-81.2750759371141	81.2750759371141	Medium
1224	B2020001c17r09n161	2020-10-03	80	1	155.145	149.883	326.647	33	17	PBA Hallmark XT	65.3573216729531	65.3573216729531	Medium
1225	B2020001c17r10n174	2020-10-03	20	2	170.028	184.792	402.676	33	17	PBA Hallmark XT	80.2606896091325	80.2606896091325	Medium
1226	B2020001c19r05n085	2020-10-03	40	1	85.962	340.846	454.546	33	19	PBA Greenfield	-3.92035782235722	3.92035782235722	High
1227	B2020001c17r09n161	2020-10-03	80	2	41.055	82.219	313.877	33	17	PBA Hallmark XT	-48.8888147134417	48.8888147134417	Medium
1228	B2020001c17r10n174	2020-10-03	40	1	33.69	356.95	450.233	33	17	PBA Hallmark XT	-56.2638939884509	56.2638939884509	Medium
1229	B2020001c19r05n085	2020-10-03	40	2	46.332	243.311	396.848	33	19	PBA Greenfield	-43.6045929436897	43.6045929436897	High
1230	B2020001c17r10n174	2020-10-03	20	3	76.419	183.12	343.333	33	17	PBA Hallmark XT	-13.4764177709536	13.4764177709536	Medium
1231	B2020001c15r02n026	2020-10-03	80	1	70.832	420.301	520.002	33	15	PBA Bolt	-19.0710637871758	19.0710637871758	High
1232	B2020001c17r10n174	2020-10-03	40	2	132.621	255.486	374.877	33	17	PBA Hallmark XT	42.8024967455523	42.8024967455523	Medium
1233	B2020001c17r09n161	2020-10-03	80	3	76.304	122.483	233.137	33	17	PBA Hallmark XT	-13.5915751527087	13.5915751527087	Medium
1234	B2020001c02r05n088	2020-10-03	80	1	101.269	276.328	412.091	33	02	CDC Ruby	11.4075903735105	11.4075903735105	High
1235	B2020001c19r05n085	2020-10-03	40	3	112.276	269.082	341.02	33	19	PBA Greenfield	22.4296538602757	22.4296538602757	High
1236	B2020001c17r10n174	2020-10-03	20	4	36.548	178.003	302.191	33	17	PBA Hallmark XT	-53.4019827097033	53.4019827097033	Medium
1237	B2020001c15r02n026	2020-10-03	80	2	124.811	155.901	406.434	33	15	PBA Bolt	34.9818084715778	34.9818084715778	High
1238	B2020001c17r09n161	2020-10-03	80	4	60.832	196.977	231.049	33	17	PBA Hallmark XT	-29.0847491571815	29.0847491571815	Medium
1239	B2020001c02r05n088	2020-10-03	80	2	127.198	244.804	322.877	33	02	CDC Ruby	37.3720751693982	37.3720751693982	High
1240	B2020001c15r02n026	2020-10-03	20	1	45.939	517.672	646.6	33	15	PBA Bolt	-43.9981307787309	43.9981307787309	High
1241	B2020001c15r02n026	2020-10-03	80	3	140.108	254.153	318.747	33	15	PBA Bolt	50.2997429820755	50.2997429820755	High
1242	B2020001c17r09n161	2020-10-03	80	5	100.452	104.738	159.468	33	17	PBA Hallmark XT	10.589472278781	10.589472278781	Medium
1243	B2020001c02r05n088	2020-10-03	80	3	22.801	170.309	251.049	33	02	CDC Ruby	-67.1677959878501	67.1677959878501	High
1244	B2020001c15r02n026	2020-10-03	80	4	108.682	146.731	309.593	33	15	PBA Bolt	18.8307353382957	18.8307353382957	High
1245	B2020001c15r02n026	2020-10-03	20	2	22.053	380.865	553.801	33	15	PBA Bolt	-67.9168196535265	67.9168196535265	High
1246	B2020001c07r06n097	2020-10-03	60	1	108.083	206.184	268.421	33	07	Digger	18.2309155846323	18.2309155846323	Medium_High
1247	B2020001c02r05n088	2020-10-03	80	4	0.881	130.015	218.723	33	02	CDC Ruby	-89.1177943189025	89.1177943189025	High
1248	B2020001c07r06n097	2020-10-03	60	2	3.202	143.224	169.326	33	07	Digger	-86.7936179445242	86.7936179445242	Medium_High
1249	B2020001c15r02n026	2020-10-03	20	3	133.986	319.662	500.718	33	15	PBA Bolt	44.169364798558	44.169364798558	High
1250	B2020001c17r10n174	2020-10-03	0	1	11.269	271.229	454.618	33	17	PBA Hallmark XT	-78.7155779565406	78.7155779565406	Medium
1251	B2020001c15r02n026	2020-10-03	20	4	151.635	242.062	312.534	33	15	PBA Bolt	61.842518108081	61.842518108081	High
1252	B2020001c17r10n174	2020-10-03	0	2	173.491	149.967	390.091	33	17	PBA Hallmark XT	83.7284288527654	83.7284288527654	Medium
1253	B2020001c17r10n174	2020-10-03	0	3	99.125	195.474	348.233	33	17	PBA Hallmark XT	9.26065623018125	9.26065623018125	Medium
1254	B2020001c17r01n012	2020-10-03	60	1	11.058	401.454	582.972	33	17	PBA Hallmark XT	-78.9268667178477	78.9268667178477	Medium
1255	B2020001c17r01n012	2020-10-03	60	2	109.026	306.757	570.759	33	17	PBA Hallmark XT	19.1752061150239	19.1752061150239	Medium
1256	B2020001c15r02n026	2020-10-03	40	1	46.123	504.971	764.208	33	15	PBA Bolt	-43.8138789679228	43.8138789679228	High
1257	B2020001c15r02n026	2020-10-03	40	2	87.022	346.468	476.375	33	15	PBA Bolt	-2.85890717313661	2.85890717313661	High
1258	B2020001c15r02n026	2020-10-03	60	1	52.925	446.203	602.499	33	15	PBA Bolt	-37.002570179245	37.002570179245	High
1259	B2020001c17r01n012	2020-10-03	60	3	75.426	258.312	427.534	33	17	PBA Hallmark XT	-14.4707767281952	14.4707767281952	Medium
1260	B2020001c15r02n026	2020-10-03	40	3	149.97	273.748	338.605	33	15	PBA Bolt	60.1752394939751	60.1752394939751	High
1261	B2020001c15r02n026	2020-10-03	60	2	162.747	337.171	535.742	33	15	PBA Bolt	72.9697252912314	72.9697252912314	High
1262	B2020001c15r02n026	2020-10-03	60	3	82.197	272.523	473.546	33	15	PBA Bolt	-7.69051036416435	7.69051036416435	High
1263	B2020001c17r01n012	2020-10-03	80	1	9.75	360.203	556.889	33	17	PBA Hallmark XT	-80.2366567642445	80.2366567642445	Medium
1264	B2020001c17r01n012	2020-10-03	80	2	114.677	325.748	543.316	33	17	PBA Hallmark XT	24.8339397176141	24.8339397176141	Medium
1265	B2020001c17r01n012	2020-10-03	80	3	70.796	188.489	433.02	33	17	PBA Hallmark XT	-19.1071130545078	19.1071130545078	Medium
1266	B2020001c19r05n085	2020-10-03	0	1	63.877	347.495	436.274	33	19	PBA Greenfield	-26.0355819620147	26.0355819620147	High
1267	B2020001c19r05n085	2020-10-03	0	2	34.824	224.143	295.38	33	19	PBA Greenfield	-55.1283420674922	55.1283420674922	High
1268	B2020001c19r05n085	2020-10-03	0	3	156.201	213.122	255.593	33	19	PBA Greenfield	66.4147668480256	66.4147668480256	High
1269	B2020001c02r05n088	2020-10-03	60	1	115.373	301.04	407.877	33	02	CDC Ruby	25.5308922193665	25.5308922193665	High
1270	B2020001c17r01n012	2020-10-03	0	1	112.297	300.466	408.174	33	17	PBA Hallmark XT	22.4506825995527	22.4506825995527	Medium
1271	B2020001c02r05n088	2020-10-03	60	2	79.725	173.787	383.819	33	02	CDC Ruby	-10.1658933876298	10.1658933876298	High
1272	B2020001c17r01n012	2020-10-03	0	2	83.809	296.731	407.446	33	17	PBA Hallmark XT	-6.07630428251944	6.07630428251944	Medium
1273	B2020001c17r07n120	2020-10-03	80	1	151.331	389.786	586.955	33	17	PBA Hallmark XT	61.5381020728329	61.5381020728329	Medium
1274	B2020001c02r05n088	2020-10-03	60	3	147.736	211.684	370.333	33	02	CDC Ruby	57.9381821823158	57.9381821823158	High
1275	B2020001c01r06n105	2020-10-03	40	1	130.693	338.954	465.706	33	01	Aldinga	40.8718582062151	40.8718582062151	High
1276	B2020001c17r01n012	2020-10-03	0	3	98.922	296.589	392.593	33	17	PBA Hallmark XT	9.05737841717014	9.05737841717014	Medium
1277	B2020001c01r06n105	2020-10-03	40	2	160.363	226.153	383.02	33	01	Aldinga	70.582462699022	70.582462699022	High
1278	B2020001c17r07n120	2020-10-03	80	2	123.404	277.908	585.114	33	17	PBA Hallmark XT	33.572882940018	33.572882940018	Medium
1279	B2020001c02r05n088	2020-10-03	60	4	24.416	166.928	253.421	33	02	CDC Ruby	-65.5505858005941	65.5505858005941	High
1280	B2020001c17r10n174	2020-10-03	60	1	29.876	162.61	417.99	33	17	PBA Hallmark XT	-60.083113588571	60.083113588571	Medium
1281	B2020001c17r01n012	2020-10-03	0	4	19.204	282.733	392.488	33	17	PBA Hallmark XT	-70.7697186154411	70.7697186154411	Medium
1282	B2020001c17r07n120	2020-10-03	80	3	30.338	251.432	339.321	33	17	PBA Hallmark XT	-59.6204813244768	59.6204813244768	Medium
1283	B2020001c17r10n174	2020-10-03	60	2	159.011	170.3	381.404	33	17	PBA Hallmark XT	69.2286124369972	69.2286124369972	Medium
1284	B2020001c01r06n105	2020-10-03	20	1	120.408	300.308	371.564	33	01	Aldinga	30.5727828031643	30.5727828031643	High
1285	B2020001c19r05n085	2020-10-03	80	1	94.616	323.048	460.872	33	19	PBA Greenfield	4.7454854968457	4.7454854968457	High
1286	B2020001c01r06n105	2020-10-03	20	2	33.064	177.792	317.451	33	01	Aldinga	-56.8907506926132	56.8907506926132	High
1287	B2020001c16r05n081	2020-10-03	20	1	100.542	497.395	642.226	33	16	SP1333	10.6795954471111	10.6795954471111	High
1288	B2020001c19r05n085	2020-10-03	80	2	123.639	312.296	419.392	33	19	PBA Greenfield	33.8082045462132	33.8082045462132	High
1289	B2020001c16r05n081	2020-10-03	20	2	74.578	300.832	405.961	33	16	SP1333	-15.3199372475717	15.3199372475717	High
1290	B2020001c01r06n105	2020-10-03	20	3	72.621	137.266	241.924	33	01	Aldinga	-17.2796154744818	17.2796154744818	High
1291	B2020001c17r10n174	2020-10-03	80	1	40.808	270.839	366.233	33	17	PBA Hallmark XT	-49.1361527420808	49.1361527420808	Medium
1292	B2020001c19r05n085	2020-10-03	80	3	32.735	199.72	378.245	33	19	PBA Greenfield	-57.2202009412864	57.2202009412864	High
1293	B2020001c16r05n081	2020-10-03	20	3	142.224	202.425	268.137	33	16	SP1333	52.4186388063687	52.4186388063687	High
1294	B2020001c01r06n105	2020-10-03	20	4	85.914	126.321	214.309	33	01	Aldinga	-3.96842351213324	3.96842351213324	High
1295	B2020001c17r10n174	2020-10-03	80	2	128.752	194.905	359.191	33	17	PBA Hallmark XT	38.9282018758971	38.9282018758971	Medium
1296	B2020001c19r05n085	2020-10-03	80	4	82.781	151.199	213.794	33	19	PBA Greenfield	-7.10571113855602	7.10571113855602	High
1297	B2020001c17r10n174	2020-10-03	80	3	80.538	109.49	304.078	33	17	PBA Hallmark XT	-9.3517807670483	9.3517807670483	Medium
1298	B2020001c01r06n105	2020-10-03	80	1	106.202	275.96	390.659	33	01	Aldinga	16.3473413665343	16.3473413665343	High
1299	B2020001c01r06n105	2020-10-03	80	2	161.075	185	336.836	33	01	Aldinga	71.2954370973664	71.2954370973664	High
1300	B2020001c19r05n085	2020-10-03	60	1	88.652	340.094	451.387	33	19	PBA Greenfield	-1.22667645782569	1.22667645782569	High
1301	B2020001c01r06n105	2020-10-03	80	3	8.771	177.071	328.978	33	01	Aldinga	-81.216996561968	81.216996561968	High
1302	B2020001c16r05n081	2020-10-03	0	1	99.214	493.366	623.155	33	16	SP1333	9.3497780299743	9.3497780299743	High
1303	B2020001c19r05n085	2020-10-03	60	2	120.486	287.785	383.375	33	19	PBA Greenfield	30.6508895490504	30.6508895490504	High
1304	B2020001c16r05n081	2020-10-03	0	2	67.504	321.462	388.819	33	16	SP1333	-22.4036182783137	22.4036182783137	High
1305	B2020001c19r05n085	2020-10-03	60	3	43.594	230.586	370.961	33	19	PBA Greenfield	-46.3463399979973	46.3463399979973	High
1306	B2020001c01r06n105	2020-10-03	60	1	124.479	302.063	437.174	33	01	Aldinga	34.6493541172936	34.6493541172936	High
1307	B2020001c01r06n105	2020-10-03	60	2	150.816	215.335	372.321	33	01	Aldinga	61.0223972762776	61.0223972762776	High
1308	B2020001c19r05n085	2020-10-03	60	4	34.967	186.703	321.706	33	19	PBA Greenfield	-54.9851463667012	54.9851463667012	High
1309	B2020001c01r06n105	2020-10-03	60	3	24.326	160.225	298.765	33	01	Aldinga	-65.6407089689242	65.6407089689242	High
1310	B2020001c19r05n085	2020-10-03	60	5	76.477	162.505	215.024	33	19	PBA Greenfield	-13.4183383958076	13.4183383958076	High
1311	B2020001c17r07n120	2020-10-03	20	1	133.098	383.463	564.605	33	17	PBA Hallmark XT	43.2801495377015	43.2801495377015	Medium
1312	B2020001c17r07n120	2020-10-03	20	2	102.916	384.735	559.215	33	17	PBA Hallmark XT	13.0568443539504	13.0568443539504	Medium
1313	B2020001c17r07n120	2020-10-03	20	3	60.945	205.913	420.747	33	17	PBA Hallmark XT	-28.9715945125004	28.9715945125004	Medium
1314	B2020001c17r07n120	2020-10-03	20	4	43.909	297.039	366.948	33	17	PBA Hallmark XT	-46.0309089088421	46.0309089088421	Medium
1315	B2020001c02r05n088	2020-10-03	0	1	126.906	316.4	418.091	33	02	CDC Ruby	37.079675556594	37.079675556594	High
1316	B2020001c02r05n088	2020-10-03	0	2	79.439	300.083	389.061	33	02	CDC Ruby	-10.4522847892119	10.4522847892119	High
1317	B2020001c02r05n088	2020-10-03	0	3	23.38	249.483	355.652	33	02	CDC Ruby	-66.5880036049267	66.5880036049267	High
1318	B2020001c07r08n142	2020-10-03	40	1	137.883	393.65	602.499	33	07	Digger	48.0716979872493	48.0716979872493	Medium_High
1319	B2020001c07r08n142	2020-10-03	40	2	88.826	244.051	342.948	33	07	Digger	-1.0524383323876	1.0524383323876	Medium_High
1320	B2020001c07r08n142	2020-10-03	60	1	125.242	337.936	459.63	33	07	Digger	35.4133983110251	35.4133983110251	Medium_High
1321	B2020001c07r08n142	2020-10-03	60	2	51.947	309.866	456.618	33	07	Digger	-37.9819086084315	37.9819086084315	Medium_High
1322	B2020001c02r05n088	2020-10-03	20	1	131.279	348.632	426.304	33	02	CDC Ruby	41.4586601688975	41.4586601688975	High
1323	B2020001c07r08n142	2020-10-03	60	3	11.872	179.847	387.132	33	07	Digger	-78.1117527287293	78.1117527287293	Medium_High
1324	B2020001c02r05n088	2020-10-03	20	2	105.076	280.66	394.961	33	02	CDC Ruby	15.2198003938716	15.2198003938716	High
1325	B2020001c02r05n088	2020-10-03	20	3	172.583	170.426	320.676	33	02	CDC Ruby	82.8191862211689	82.8191862211689	High
1326	B2020001c07r08n142	2020-10-03	60	4	52.472	174.011	271.694	33	07	Digger	-37.4561901265062	37.4561901265062	Medium_High
1327	B2020001c02r05n088	2020-10-03	20	4	12.965	142.636	305.434	33	02	CDC Ruby	-77.0172569177876	77.0172569177876	High
1328	B2020001c02r05n088	2020-10-03	40	1	116.307	297.847	465.89	33	02	CDC Ruby	26.466170432925	26.466170432925	High
1329	B2020001c02r05n088	2020-10-03	40	2	85.82	301.803	368.706	33	02	CDC Ruby	-4.06255215461131	4.06255215461131	High
1330	B2020001c02r05n088	2020-10-03	40	3	32.672	109.293	256.137	33	02	CDC Ruby	-57.2832871591175	57.2832871591175	High
1331	B2020001c17r07n120	2020-10-03	0	1	133.822	378.382	560.901	33	17	PBA Hallmark XT	44.0051403584899	44.0051403584899	Medium
1332	B2020001c07r08n142	2020-10-03	80	1	84.367	295.427	475.488	33	07	Digger	-5.51754063887313	5.51754063887313	Medium_High
1333	B2020001c07r08n142	2020-10-03	80	2	71.643	231.795	359.919	33	07	Digger	-18.2589539036683	18.2589539036683	Medium_High
1334	B2020001c17r07n120	2020-10-03	0	2	80.385	371.214	538.872	33	17	PBA Hallmark XT	-9.50499015320938	9.50499015320938	Medium
1335	B2020001c17r07n120	2020-10-03	0	3	33.354	283.734	371.747	33	17	PBA Hallmark XT	-56.6003538168831	56.6003538168831	Medium
1336	B2020001c07r08n142	2020-10-03	80	3	96.687	145.993	240.137	33	07	Digger	6.81931973697387	6.81931973697387	Medium_High
1337	B2020001c17r07n120	2020-10-03	60	1	120.651	345.232	528.688	33	17	PBA Hallmark XT	30.8161153576555	30.8161153576555	Medium
1338	B2020001c17r07n120	2020-10-03	60	2	159.731	256.909	484.76	33	17	PBA Hallmark XT	69.9495977836376	69.9495977836376	Medium
1339	B2020001c17r07n120	2020-10-03	60	3	99.436	359.869	456.931	33	17	PBA Hallmark XT	9.57208184518845	9.57208184518845	Medium
1340	B2020001c07r08n142	2020-10-03	0	1	133.772	362.829	490.115	33	07	Digger	43.9550719316399	43.9550719316399	Medium_High
1341	B2020001c17r07n120	2020-10-03	60	4	30.022	281.81	381.162	33	17	PBA Hallmark XT	-59.936913782169	59.936913782169	Medium
1342	B2020001c07r08n142	2020-10-03	0	2	15.195	335.738	431.132	33	07	Digger	-74.7842050802764	74.7842050802764	Medium_High
1343	B2020001c07r08n142	2020-10-03	0	3	88.015	202.121	340.108	33	07	Digger	-1.86454821589506	1.86454821589506	Medium_High
1344	B2020001c17r07n120	2020-10-03	40	1	128.079	369.682	550.458	33	17	PBA Hallmark XT	38.2542808504957	38.2542808504957	Medium
1345	B2020001c19r06n096	2020-10-03	40	1	67.022	307.391	408.446	33	19	PBA Greenfield	-22.8862779131479	22.8862779131479	High
1346	B2020001c17r07n120	2020-10-03	40	2	107.663	398.799	534.132	33	17	PBA Hallmark XT	17.8103407990921	17.8103407990921	Medium
1347	B2020001c19r06n096	2020-10-03	40	2	112.006	208.166	320.907	33	19	PBA Greenfield	22.1592843552856	22.1592843552856	High
1348	B2020001c17r07n120	2020-10-03	40	3	96.963	131.973	449.262	33	17	PBA Hallmark XT	7.09569745318602	7.09569745318602	Medium
1349	B2020001c19r06n096	2020-10-03	40	3	161.689	146.414	274.966	33	19	PBA Greenfield	71.9102773790848	71.9102773790848	High
1350	B2020001c17r07n120	2020-10-03	40	4	33.213	266.543	360.647	33	17	PBA Hallmark XT	-56.7415467806002	56.7415467806002	Medium
1351	B2020001c19r06n096	2020-10-03	80	1	32.949	321.753	448.948	33	19	PBA Greenfield	-57.0059080743683	57.0059080743683	High
1352	B2020001c19r06n096	2020-10-03	40	4	34.624	153.118	269.664	33	19	PBA Greenfield	-55.3286157748923	55.3286157748923	High
1353	B2020001c19r06n096	2020-10-03	80	2	57.995	179.246	432.363	33	19	PBA Greenfield	-31.9256316966521	31.9256316966521	High
1354	B2020001c06r06n114	2020-10-03	0	1	82.743	269.156	376.238	33	06	Cumra	-7.14376314296204	7.14376314296204	Medium
1355	B2020001c06r06n114	2020-10-03	0	2	41.252	162.274	308.551	33	06	Cumra	-48.6915451116526	48.6915451116526	Medium
1356	B2020001c12r07n133	2020-10-03	60	1	120.895	284.345	411.191	33	12	Matilda	31.0604492806836	31.0604492806836	Medium_High
1357	B2020001c19r05n085	2020-10-03	20	1	83.513	345.21	469.375	33	19	PBA Greenfield	-6.37270936947161	6.37270936947161	High
1358	B2020001c12r07n133	2020-10-03	60	2	62.909	243.742	406.292	33	12	Matilda	-27.0049067058313	27.0049067058313	Medium_High
1359	B2020001c12r07n133	2020-10-03	60	3	128.48	149.459	289.706	33	12	Matilda	38.6558296338329	38.6558296338329	Medium_High
1360	B2020001c19r06n096	2020-10-03	20	1	81.787	294.015	385.174	33	19	PBA Greenfield	-8.10107146433458	8.10107146433458	High
1361	B2020001c19r05n085	2020-10-03	20	2	41.065	133.959	388.593	33	19	PBA Greenfield	-48.8788010280717	48.8788010280717	High
1362	B2020001c19r06n096	2020-10-03	20	2	131.038	255.877	351.292	33	19	PBA Greenfield	41.2173303514804	41.2173303514804	High
1363	B2020001c19r05n085	2020-10-03	20	3	175.88	236.611	379.463	33	19	PBA Greenfield	86.1206982876598	86.1206982876598	High
1364	B2020001c19r06n096	2020-10-03	20	3	82.747	110.887	331.02	33	19	PBA Greenfield	-7.13975766881404	7.13975766881404	High
1365	B2020001c19r05n085	2020-10-03	20	4	99.673	178.539	371.752	33	19	PBA Greenfield	9.80940618845756	9.80940618845756	High
1366	B2020001c19r05n085	2020-10-03	20	5	16.209	179.12	336.078	33	19	PBA Greenfield	-73.7688173837578	73.7688173837578	High
1367	B2020001c12r07n133	2020-10-03	0	1	94.604	298.965	440.517	33	12	Matilda	4.7334690744017	4.7334690744017	Medium_High
1368	B2020001c12r07n133	2020-10-03	0	2	129.832	282.577	434.534	33	12	Matilda	40.0096798958577	40.0096798958577	Medium_High
1369	B2020001c12r07n133	2020-10-03	0	3	3.884	162.373	399.22	33	12	Matilda	-86.1106846022898	86.1106846022898	Medium_High
1370	B2020001c07r08n142	2020-10-03	20	1	131.687	354.853	507.345	33	07	Digger	41.8672185319937	41.8672185319937	Medium_High
1371	B2020001c12r07n133	2020-10-03	0	4	6.044	170.95	307.765	33	12	Matilda	-83.9477285623686	83.9477285623686	Medium_High
1372	B2020001c07r08n142	2020-10-03	20	2	59.893	275.115	428.333	33	07	Digger	-30.025034213425	30.025034213425	Medium_High
1373	B2020001c07r08n142	2020-10-03	20	3	30.437	205.292	417.404	33	07	Digger	-59.5213458393137	59.5213458393137	Medium_High
1374	B2020001c19r08n143	2020-10-03	60	1	122.102	250.266	341.907	33	19	PBA Greenfield	32.2691011048433	32.2691011048433	High
1375	B2020001c19r08n143	2020-10-03	60	2	3.691	155.322	245.137	33	19	PBA Greenfield	-86.3039487299309	86.3039487299309	High
1376	B2020001c07r08n142	2020-10-03	20	4	65.256	126.625	332.865	33	07	Digger	-24.654694749491	24.654694749491	Medium_High
1377	B2020001c16r05n081	2020-10-03	40	1	100.55	502.494	642.197	33	16	SP1333	10.6876063954071	10.6876063954071	High
1378	B2020001c16r05n081	2020-10-03	40	2	48.409	225.967	334.149	33	16	SP1333	-41.5247504923395	41.5247504923395	High
1379	B2020001c16r05n081	2020-10-03	40	3	146.531	215.78	324.819	33	16	SP1333	56.7315330952302	56.7315330952302	High
1380	B2020001c19r06n096	2020-10-03	60	1	35.939	332.244	420.659	33	19	PBA Greenfield	-54.0118161487366	54.0118161487366	High
1381	B2020001c19r06n096	2020-10-03	60	2	70.858	256.164	329.907	33	19	PBA Greenfield	-19.0450282052138	19.0450282052138	High
1382	B2020001c16r05n081	2020-10-03	80	1	102.21	487.016	661.552	33	16	SP1333	12.349878166828	12.349878166828	High
1383	B2020001c16r05n081	2020-10-03	80	2	133.813	273.002	530.174	33	16	SP1333	43.9961280416569	43.9961280416569	High
1384	B2020001c16r05n081	2020-10-03	80	3	66.15	207.74	478.86	33	16	SP1333	-23.7594712774125	23.7594712774125	High
1385	B2020001c19r06n096	2020-10-03	0	1	133.025	266.738	382.819	33	19	PBA Greenfield	43.2070496345005	43.2070496345005	High
1386	B2020001c16r05n081	2020-10-03	80	4	121.416	195.686	279.434	33	16	SP1333	31.5821622884609	31.5821622884609	High
1387	B2020001c19r06n096	2020-10-03	0	2	92.165	291.208	366.647	33	19	PBA Greenfield	2.29113121265731	2.29113121265731	High
1388	B2020001c06r06n114	2020-10-03	60	1	73.282	295.489	395.936	33	06	Cumra	-16.6177108715244	16.6177108715244	Medium
1389	B2020001c06r06n114	2020-10-03	60	2	24.812	219.237	361.191	33	06	Cumra	-65.1540438599419	65.1540438599419	Medium
1390	B2020001c19r06n096	2020-10-03	0	3	97.561	113.991	354.333	33	19	PBA Greenfield	7.69451583831237	7.69451583831237	High
1391	B2020001c19r06n096	2020-10-03	0	4	92.537	158.155	233.493	33	19	PBA Greenfield	2.66364030842152	2.66364030842152	High
1392	B2020001c08r10n180	2020-10-03	0	1	8.244	355.675	470.961	33	08	Eston	-81.7447177809673	81.7447177809673	High
1393	B2020001c08r10n180	2020-10-03	0	2	108.97	169.189	418.647	33	08	Eston	19.1191294769518	19.1191294769518	High
1394	B2020001c15r05n084	2020-10-03	80	1	69.698	368.917	528.103	33	15	PBA Bolt	-20.2066157081344	20.2066157081344	High
1395	B2020001c18r01n005	2020-10-03	80	1	132.868	266.056	396.404	33	18	PBA Jumbo2	43.0498347741914	43.0498347741914	Medium_High
1396	B2020001c15r05n084	2020-10-03	80	2	86.46	194.371	224.953	33	15	PBA Bolt	-3.42167629093093	3.42167629093093	High
1397	B2020001c18r01n005	2020-10-03	80	2	2.69	149.164	322.564	33	18	PBA Jumbo2	-87.3063186354685	87.3063186354685	Medium_High
1398	B2020001c18r01n005	2020-10-03	80	3	149.387	196.37	298.877	33	18	PBA Jumbo2	59.5914416369038	59.5914416369038	Medium_High
1399	B2020001c12r07n133	2020-10-03	80	1	97.745	252.301	452.429	33	12	Matilda	7.87876764912048	7.87876764912048	Medium_High
1400	B2020001c12r07n133	2020-10-03	80	2	58.412	189.003	422.002	33	12	Matilda	-31.5080610167229	31.5080610167229	Medium_High
1401	B2020001c18r01n005	2020-10-03	0	1	141.834	362.493	466.618	33	18	PBA Jumbo2	52.0281050769385	52.0281050769385	Medium_High
1402	B2020001c12r07n133	2020-10-03	80	3	7.038	163.23	281.421	33	12	Matilda	-82.95236823659	82.95236823659	Medium_High
1403	B2020001c16r05n081	2020-10-03	60	1	100.355	506.246	650.457	33	16	SP1333	10.492339530692	10.492339530692	High
1404	B2020001c18r01n005	2020-10-03	0	2	15.486	239.702	462.914	33	18	PBA Jumbo2	-74.4928068360092	74.4928068360092	Medium_High
1405	B2020001c08r10n180	2020-10-03	20	1	87.176	223.271	346.605	33	08	Eston	-2.70469641843853	2.70469641843853	High
1406	B2020001c16r05n081	2020-10-03	60	2	126.24	218.213	313.078	33	16	SP1333	36.4127641109516	36.4127641109516	High
1407	B2020001c12r07n133	2020-10-03	40	1	126.563	298.804	431.103	33	12	Matilda	36.7362061484028	36.7362061484028	Medium_High
1408	B2020001c18r01n005	2020-10-03	0	3	42.252	176.98	362.877	33	18	PBA Jumbo2	-47.690176574652	47.690176574652	Medium_High
1409	B2020001c12r07n133	2020-10-03	40	2	95.768	199.008	423.848	33	12	Matilda	5.89906205147035	5.89906205147035	Medium_High
1410	B2020001c08r10n180	2020-10-03	20	2	127.585	208.216	323.208	33	08	Eston	37.7596047932174	37.7596047932174	High
1411	B2020001c12r07n133	2020-10-03	40	3	76.555	305.369	389.434	33	12	Matilda	-13.3402316499215	13.3402316499215	Medium_High
1412	B2020001c08r10n180	2020-10-03	20	3	22.958	156.387	315.777	33	08	Eston	-67.010581127541	67.010581127541	High
1413	B2020001c19r08n143	2020-10-03	20	1	153.004	416.368	562.943	33	19	PBA Greenfield	63.2133916352348	63.2133916352348	High
1414	B2020001c08r10n180	2020-10-03	20	4	9.028	108.342	302.007	33	08	Eston	-80.9596448479589	80.9596448479589	High
1415	B2020001c19r08n143	2020-10-03	20	2	110.521	191.128	440.262	33	19	PBA Greenfield	20.6722520778397	20.6722520778397	High
1416	B2020001c06r06n114	2020-10-03	20	1	81.459	276.062	383.907	33	06	Cumra	-8.42952034447076	8.42952034447076	Medium
1417	B2020001c08r10n180	2020-10-03	20	5	9.019	127.577	183.125	33	08	Eston	-80.9686571647919	80.9686571647919	High
1418	B2020001c06r06n114	2020-10-03	20	2	37.176	187.003	339.907	33	06	Cumra	-52.7731232684669	52.7731232684669	Medium
1419	B2020001c12r07n133	2020-10-03	20	1	128.723	284.549	456.647	33	12	Matilda	38.8991621883241	38.8991621883241	Medium_High
1420	B2020001c12r07n133	2020-10-03	20	2	101.418	207.099	451.475	33	12	Matilda	11.5567942855236	11.5567942855236	Medium_High
1421	B2020001c12r07n133	2020-10-03	20	3	89.806	296.002	384.091	33	12	Matilda	-0.0710971661270463	0.0710971661270463	Medium_High
1422	B2020001c18r01n005	2020-10-03	60	1	136.603	278.002	431.706	33	18	PBA Jumbo2	46.7899462598885	46.7899462598885	Medium_High
1423	B2020001c18r01n005	2020-10-03	60	2	91.397	123.037	275.096	33	18	PBA Jumbo2	1.52208017624086	1.52208017624086	Medium_High
1424	B2020001c08r10n180	2020-10-03	80	1	26.359	373.873	454.091	33	08	Eston	-63.604926733202	63.604926733202	High
1425	B2020001c08r10n180	2020-10-03	80	2	52.962	204.201	404.203	33	08	Eston	-36.9655195433759	36.9655195433759	High
1426	B2020001c08r10n180	2020-10-03	80	3	171.08	225.73	353.605	33	08	Eston	81.3141293100571	81.3141293100571	High
1427	B2020001c18r01n005	2020-10-03	20	1	47.132	285.161	389.404	33	18	PBA Jumbo2	-42.8034981140893	42.8034981140893	Medium_High
1428	B2020001c18r01n005	2020-10-03	20	2	137.263	232.82	358.02	33	18	PBA Jumbo2	47.4508494943089	47.4508494943089	Medium_High
1429	B2020001c06r06n114	2020-10-03	40	1	36.771	232.2	373.706	33	06	Cumra	-53.1786775259521	53.1786775259521	Medium
1430	B2020001c06r06n114	2020-10-03	40	2	80.358	262.711	372.635	33	06	Cumra	-9.53202710370839	9.53202710370839	Medium
1431	B2020001c18r01n005	2020-10-03	20	3	69.928	110.725	280.806	33	18	PBA Jumbo2	-19.9763009446243	19.9763009446243	Medium_High
1432	B2020001c18r01n005	2020-10-03	20	4	166.43	149.164	203.439	33	18	PBA Jumbo2	76.6577656130044	76.6577656130044	Medium_High
1433	B2020001c08r02n025	2020-10-03	60	1	147.087	347.829	459.576	33	08	Eston	57.2882940018025	57.2882940018025	High
1434	B2020001c08r02n025	2020-10-03	60	2	74.822	194.795	279.463	33	08	Eston	-15.0756033245435	15.0756033245435	High
1435	B2020001c08r02n025	2020-10-03	60	3	144.345	113.225	191.681	33	08	Eston	54.5425414733469	54.5425414733469	High
1436	B2020001c05r06n108	2020-10-03	40	1	22.494	245.693	327.463	33	05	Commondo	-67.4752161287092	67.4752161287092	High
1437	B2020001c05r06n108	2020-10-03	40	2	85.724	107.299	196.551	33	05	Commondo	-4.15868353416336	4.15868353416336	High
1438	B2020001c05r06n108	2020-10-03	40	3	165.593	112.539	139.77	33	05	Commondo	75.819620147535	75.819620147535	High
1439	B2020001c05r06n108	2020-10-03	40	4	117.897	96.177	133.468	33	05	Commondo	28.0583464067559	28.0583464067559	High
1440	B2020001c10r07n128	2020-10-03	40	1	65.142	480.521	624.972	33	10	ILL7537	-24.768850762709	24.768850762709	Medium
1441	B2020001c10r07n128	2020-10-03	40	2	114.324	354.464	520.919	33	10	ILL7537	24.4804566240529	24.4804566240529	Medium
1442	B2020001c19r08n143	2020-10-03	80	1	44.678	251.734	355.191	33	19	PBA Greenfield	-45.2608565038886	45.2608565038886	High
1443	B2020001c18r01n005	2020-10-03	40	1	125.303	226.685	346.049	33	18	PBA Jumbo2	35.4744817917821	35.4744817917821	Medium_High
1444	B2020001c18r01n005	2020-10-03	40	2	68.545	246.051	331.238	33	18	PBA Jumbo2	-21.3611936312961	21.3611936312961	Medium_High
1445	B2020001c10r07n128	2020-10-03	20	1	61.462	506.546	655.013	33	10	ILL7537	-28.4538869788711	28.4538869788711	Medium
1446	B2020001c19r08n143	2020-10-03	40	1	145.107	330.397	456.848	33	19	PBA Greenfield	55.3055842985414	55.3055842985414	High
1447	B2020001c19r08n143	2020-10-03	80	2	128.157	142.436	347.936	33	19	PBA Greenfield	38.3323875963817	38.3323875963817	High
1448	B2020001c10r07n128	2020-10-03	20	2	101.549	329.674	522.617	33	10	ILL7537	11.6879735638706	11.6879735638706	Medium
1449	B2020001c18r01n005	2020-10-03	40	3	3.311	121.202	217.338	33	18	PBA Jumbo2	-86.6844687739911	86.6844687739911	Medium_High
1450	B2020001c19r08n143	2020-10-03	40	2	2.083	165.109	372.978	33	19	PBA Greenfield	-87.9141493374278	87.9141493374278	High
1451	B2020001c19r08n143	2020-10-03	80	3	173.494	114.739	278.451	33	19	PBA Greenfield	83.7314329583764	83.7314329583764	High
1452	B2020001c19r08n143	2020-10-03	80	4	5.305	140.602	257.895	33	19	PBA Greenfield	-84.687739911212	84.687739911212	High
1453	B2020001c15r05n084	2020-10-03	20	1	119.976	338.245	502.747	33	15	PBA Bolt	30.1401915951801	30.1401915951801	High
1454	B2020001c15r05n084	2020-10-03	20	2	60.468	233.311	396.961	33	15	PBA Bolt	-29.4492473046497	29.4492473046497	High
1455	B2020001c15r05n084	2020-10-03	60	1	51.34	352.172	521.689	33	15	PBA Bolt	-38.5897393103909	38.5897393103909	High
1456	B2020001c10r07n128	2020-10-03	0	1	51.806	441.518	651.285	33	10	ILL7537	-38.1231015721486	38.1231015721486	Medium
1457	B2020001c19r08n143	2020-10-03	0	1	135	250.316	330.007	33	19	PBA Greenfield	45.1847524950766	45.1847524950766	High
1458	B2020001c19r08n143	2020-10-03	0	2	90.294	195.003	308.421	33	19	PBA Greenfield	0.417570679929241	0.417570679929241	High
1459	B2020001c05r05n093	2020-10-03	80	1	125.46	170.652	228.137	33	05	Commondo	35.6316966520912	35.6316966520912	High
1460	B2020001c15r05n084	2020-10-03	40	1	113.385	322.49	491.973	33	15	PBA Bolt	23.5401715678094	23.5401715678094	High
1461	B2020001c05r05n093	2020-10-03	80	2	77.638	149.466	194.338	33	05	Commondo	-12.2557495243499	12.2557495243499	High
1462	B2020001c19r08n143	2020-10-03	0	3	41.236	107.713	234.924	33	19	PBA Greenfield	-48.7075670082446	48.7075670082446	High
1463	B2020001c15r05n084	2020-10-03	40	2	69.829	208.806	317.35	33	15	PBA Bolt	-20.0754364297874	20.0754364297874	High
1464	B2020001c05r05n093	2020-10-03	80	3	177.101	79.101	186.208	33	05	Commondo	87.3433692713375	87.3433692713375	High
1465	B2020001c19r08n143	2020-10-03	0	4	159.305	144.312	200.368	33	19	PBA Greenfield	69.5230147868754	69.5230147868754	High
1466	B2020001c05r05n093	2020-10-03	80	4	9.221	156.016	184.054	33	05	Commondo	-80.7663807203178	80.7663807203178	High
1467	B2020001c10r07n128	2020-10-03	80	1	125.939	431.057	695.285	33	10	ILL7537	36.1113521813145	36.1113521813145	Medium
1468	B2020001c19r08n143	2020-10-03	0	5	169.472	114.935	190.167	33	19	PBA Greenfield	79.7039287025602	79.7039287025602	High
1469	B2020001c15r05n084	2020-10-03	0	1	121.139	336.482	468.292	33	15	PBA Bolt	31.3047832037118	31.3047832037118	High
1470	B2020001c15r05n084	2020-10-03	0	2	14.659	312.162	438.002	33	15	PBA Bolt	-75.3209386161087	75.3209386161087	High
1471	B2020001c05r05n093	2020-10-03	40	1	41.923	197.568	284.622	33	05	Commondo	-48.0196268233252	48.0196268233252	High
1472	B2020001c05r05n093	2020-10-03	40	2	159.131	171.234	208.966	33	05	Commondo	69.3487766614373	69.3487766614373	High
1473	B2020001c10r07n128	2020-10-03	60	1	125.474	418.724	616.8	33	10	ILL7537	35.6457158116092	35.6457158116092	Medium
1474	B2020001c10r07n128	2020-10-03	60	2	66.967	362.933	598.416	33	10	ILL7537	-22.941353182683	22.941353182683	Medium
1475	B2020001c18r08n147	2020-10-03	60	1	67.228	405.617	592.671	33	18	PBA Jumbo2	-22.6799959945259	22.6799959945259	Medium_High
1476	B2020001c18r08n147	2020-10-03	60	2	133.568	226.345	305.279	33	18	PBA Jumbo2	43.7507927500918	43.7507927500918	Medium_High
1477	B2020001c07r10n172	2020-10-03	0	1	142.947	250.601	422.647	33	07	Digger	53.1426282586201	53.1426282586201	Medium_High
1478	B2020001c07r10n172	2020-10-03	0	2	78.799	205.922	362.061	33	07	Digger	-11.0931606528923	11.0931606528923	Medium_High
1479	B2020001c07r10n172	2020-10-03	0	3	112.881	118.309	186.936	33	07	Digger	23.0354818251611	23.0354818251611	Medium_High
1480	B2020001c06r06n114	2020-10-03	80	1	67.913	297.859	407.647	33	06	Cumra	-21.9940585466805	21.9940585466805	Medium
1481	B2020001c06r06n114	2020-10-03	80	2	29.595	236.907	357.747	33	06	Cumra	-60.3644981474682	60.3644981474682	Medium
1482	B2020001c06r06n114	2020-10-03	80	3	113.728	198.806	355.149	33	06	Cumra	23.8836409760005	23.8836409760005	Medium
1483	B2020001c05r05n093	2020-10-03	20	1	53.673	168.808	277.622	33	05	Commondo	-36.2535465135685	36.2535465135685	High
1484	B2020001c05r05n093	2020-10-03	20	2	163.931	191.481	252.037	33	05	Commondo	74.15534563904	74.15534563904	High
1485	B2020001c05r06n108	2020-10-03	20	1	24.615	249.69	377.664	33	05	Commondo	-65.351313461731	65.351313461731	High
1486	B2020001c07r10n172	2020-10-03	20	1	141.809	286.276	418.86	33	07	Digger	52.0030708635135	52.0030708635135	Medium_High
1487	B2020001c07r10n172	2020-10-03	20	2	98.291	201.102	339.622	33	07	Digger	8.42551487032277	8.42551487032277	Medium_High
1488	B2020001c07r10n172	2020-10-03	20	3	118.426	123.944	269.836	33	07	Digger	28.5880703628292	28.5880703628292	Medium_High
1489	B2020001c07r10n172	2020-10-03	20	4	97.565	129.124	186.137	33	07	Digger	7.69852131246037	7.69852131246037	Medium_High
1490	B2020001c05r05n093	2020-10-03	0	1	29.578	297.809	368.689	33	05	Commondo	-60.3815214125972	60.3815214125972	High
1491	B2020001c05r05n093	2020-10-03	0	2	17.418	213.804	311.12	33	05	Commondo	-72.5581628225241	72.5581628225241	High
1492	B2020001c05r05n093	2020-10-03	0	3	17.418	101	149.054	33	05	Commondo	-72.5581628225241	72.5581628225241	High
1493	B2020001c08r10n180	2020-10-03	60	1	175.677	291.83	409.706	33	08	Eston	85.9174204746487	85.9174204746487	High
1494	B2020001c08r10n180	2020-10-03	60	2	39.361	280.665	360.233	33	08	Eston	-50.5851330151207	50.5851330151207	High
1495	B2020001c08r10n180	2020-10-03	60	3	69.993	207.523	359.907	33	08	Eston	-19.9112119897193	19.9112119897193	High
1496	B2020001c05r05n093	2020-10-03	60	1	57.583	162.29	254.694	33	05	Commondo	-32.3381955338963	32.3381955338963	High
1497	B2020001c05r05n093	2020-10-03	60	2	84.118	165.873	230.522	33	05	Commondo	-5.76688140458627	5.76688140458627	High
1498	B2020001c05r05n093	2020-10-03	60	3	106.144	79.12	183.853	33	05	Commondo	16.2892619913882	16.2892619913882	High
1499	B2020001c05r05n093	2020-10-03	60	4	16.46	91.761	112.811	33	05	Commondo	-73.5174738809707	73.5174738809707	High
1500	B2020001c08r10n180	2020-10-03	40	1	102.5	217.147	498.091	33	08	Eston	12.6402750425582	12.6402750425582	High
1501	B2020001c08r10n180	2020-10-03	40	2	80.265	206.981	278.007	33	08	Eston	-9.62515437764945	9.62515437764945	High
1502	B2020001c10r01n002	2020-10-03	80	1	110.913	395.022	547.387	33	10	ILL7537	21.0647885443439	21.0647885443439	Medium
1503	B2020001c10r01n002	2020-10-03	80	2	149.123	226.035	538.102	33	10	ILL7537	59.3270803431356	59.3270803431356	Medium
1504	B2020001c10r01n002	2020-10-03	80	3	78.513	190.822	256.096	33	10	ILL7537	-11.3795520544744	11.3795520544744	Medium
1505	B2020001c08r02n025	2020-10-03	20	1	124.557	183.349	265.007	33	08	Eston	34.7274608631797	34.7274608631797	High
1506	B2020001c08r02n025	2020-10-03	20	2	82.461	205.779	254.421	33	08	Eston	-7.42614907039621	7.42614907039621	High
1507	B2020001c08r02n025	2020-10-03	20	3	41.285	109.124	222.882	33	08	Eston	-48.6584999499316	48.6584999499316	High
1508	B2020001c07r10n172	2020-10-03	80	1	106.227	279.12	357.208	33	07	Digger	16.3723755799593	16.3723755799593	Medium_High
1509	B2020001c08r02n025	2020-10-03	20	4	60.433	119.57	184.539	33	08	Eston	-29.4842952034447	29.4842952034447	High
1510	B2020001c07r10n172	2020-10-03	80	2	74.995	200.848	306.777	33	07	Digger	-14.9023665676424	14.9023665676424	Medium_High
1511	B2020001c07r10n172	2020-10-03	80	3	49.444	136.883	191.581	33	07	Digger	-40.4883340565439	40.4883340565439	Medium_High
1512	B2020001c16r01n009	2020-10-03	40	1	97.445	177.496	225.267	33	16	SP1333	7.5783570880203	7.5783570880203	High
1513	B2020001c16r01n009	2020-10-03	40	2	143.596	123.004	180.096	33	16	SP1333	53.7925164391335	53.7925164391335	High
1514	B2020001c07r10n172	2020-10-03	40	1	141.67	298.297	400.345	33	07	Digger	51.8638806368704	51.8638806368704	Medium_High
1515	B2020001c07r10n172	2020-10-03	40	2	63.554	215.557	391.22	33	07	Digger	-26.3590239994659	26.3590239994659	Medium_High
1516	B2020001c07r10n172	2020-10-03	40	3	20.037	180.953	379.421	33	07	Digger	-69.9355786241196	69.9355786241196	Medium_High
1517	B2020001c18r08n147	2020-10-03	40	1	66.331	415.993	587.901	33	18	PBA Jumbo2	-23.5782235722154	23.5782235722154	Medium_High
1518	B2020001c05r06n108	2020-10-03	0	1	27.165	256.267	375.747	33	05	Commondo	-62.7978236923796	62.7978236923796	High
1519	B2020001c10r01n002	2020-10-03	60	1	80.07	382.734	551.718	33	10	ILL7537	-9.82042124236456	9.82042124236456	Medium
1520	B2020001c18r08n147	2020-10-03	40	2	27.181	41.593	340.292	33	18	PBA Jumbo2	-62.7818017957876	62.7818017957876	Medium_High
1521	B2020001c10r01n002	2020-10-03	60	2	143.13	245	519.718	33	10	ILL7537	53.3258787008912	53.3258787008912	Medium
1522	B2020001c07r10n172	2020-10-03	60	1	26.003	182.472	430.292	33	07	Digger	-63.9614139323742	63.9614139323742	Medium_High
1523	B2020001c05r06n108	2020-10-03	0	2	131.906	104.805	328.333	33	05	Commondo	42.0865182415969	42.0865182415969	High
1524	B2020001c07r10n172	2020-10-03	60	2	114.924	296.624	388.049	33	07	Digger	25.0812777462532	25.0812777462532	Medium_High
1525	B2020001c05r06n108	2020-10-03	0	3	47.899	111.866	187.681	33	05	Commondo	-42.0354484462098	42.0354484462098	High
1526	B2020001c09r07n118	2020-10-03	20	1	118.242	198.648	343.907	33	09	ILL2024	28.4038185520211	28.4038185520211	Low
1527	B2020001c09r07n118	2020-10-03	20	2	127.569	131.21	331.694	33	09	ILL2024	37.7435828966254	37.7435828966254	Low
1528	B2020001c05r06n108	2020-10-03	0	4	93.252	88.142	168.681	33	05	Commondo	3.37961881237692	3.37961881237692	High
1529	B2020001c16r01n009	2020-10-03	0	1	65.684	148.142	237.823	33	16	SP1333	-24.2261090156547	24.2261090156547	High
1530	B2020001c16r01n009	2020-10-03	0	2	4.879	82.298	209.853	33	16	SP1333	-85.1143229079742	85.1143229079742	High
1531	B2020001c08r02n025	2020-10-03	0	1	4.381	248.727	331.321	33	08	Eston	-85.6130044394005	85.6130044394005	High
1532	B2020001c08r02n025	2020-10-03	0	2	117.708	157.003	269.25	33	08	Eston	27.8690877532628	27.8690877532628	High
1533	B2020001c08r02n025	2020-10-03	0	3	84.009	162.89	254.924	33	08	Eston	-5.87603057511932	5.87603057511932	High
1534	B2020001c08r02n025	2020-10-03	0	4	2.651	108.116	193.752	33	08	Eston	-87.3453720084115	87.3453720084115	High
1535	B2020001c08r02n025	2020-10-03	80	1	148.383	391.042	510.262	33	08	Eston	58.5860676257552	58.5860676257552	High
1536	B2020001c08r02n025	2020-10-03	80	2	46.724	211.521	291.049	33	08	Eston	-43.2120564771855	43.2120564771855	High
1537	B2020001c18r08n147	2020-10-03	80	1	71.519	394.336	570.002	33	18	PBA Jumbo2	-18.3831236022564	18.3831236022564	Medium_High
1538	B2020001c18r08n147	2020-10-03	80	2	78.887	285.351	483.061	33	18	PBA Jumbo2	-11.0050402216362	11.0050402216362	Medium_High
1539	B2020001c18r08n147	2020-10-03	80	3	140.115	277.584	349.493	33	18	PBA Jumbo2	50.3067525618345	50.3067525618345	Medium_High
1540	B2020001c13r10n177	2020-10-03	0	1	152.071	281.824	424.22	33	13	Nipper	62.2791147902133	62.2791147902133	High
1541	B2020001c08r02n025	2020-10-03	40	1	33.977	166.412	364.522	33	08	Eston	-55.9765012183317	55.9765012183317	High
1542	B2020001c13r10n177	2020-10-03	0	2	28.634	198.245	377.877	33	13	Nipper	-61.3268133115258	61.3268133115258	High
1543	B2020001c08r02n025	2020-10-03	40	2	131.476	241.58	307.179	33	08	Eston	41.6559297706866	41.6559297706866	High
1544	B2020001c08r02n025	2020-10-03	40	3	56.31	173.066	305.22	33	08	Eston	-33.612937681498	33.612937681498	High
1545	B2020001c05r06n108	2020-10-03	60	1	19.911	270.148	350.848	33	05	Commondo	-70.0617510597817	70.0617510597817	High
1546	B2020001c05r06n108	2020-10-03	60	2	87.054	136.18	308.451	33	05	Commondo	-2.8268633799526	2.8268633799526	High
1547	B2020001c13r10n177	2020-10-03	60	1	65.493	224.199	286.953	33	13	Nipper	-24.4173704062218	24.4173704062218	High
1548	B2020001c13r10n177	2020-10-03	60	2	164.055	131.042	238.652	33	13	Nipper	74.2795153376281	74.2795153376281	High
1549	B2020001c13r10n177	2020-10-03	60	3	104.868	116.914	193.368	33	13	Nipper	15.0115157381755	15.0115157381755	High
1550	B2020001c10r01n002	2020-10-03	20	1	68.456	413.919	561.801	33	10	ILL7537	-21.4503154310891	21.4503154310891	Medium
1551	B2020001c10r01n002	2020-10-03	0	1	58.989	415.37	566.144	33	10	ILL7537	-30.9302713708735	30.9302713708735	Medium
1552	B2020001c05r06n108	2020-10-03	80	1	92.476	185.173	237.48	33	05	Commondo	2.60255682766447	2.60255682766447	High
1553	B2020001c10r01n002	2020-10-03	0	2	117.19	164.137	409.434	33	10	ILL7537	27.3503788510965	27.3503788510965	Medium
1554	B2020001c05r06n108	2020-10-03	80	2	32.705	112.898	192.539	33	05	Commondo	-57.2502419973964	57.2502419973964	High
1555	B2020001c09r08n152	2020-10-03	40	1	101.346	310.06	426.22	33	09	ILL2024	11.4846957508595	11.4846957508595	Low
1556	B2020001c09r08n152	2020-10-03	0	1	63.027	377.011	512.86	33	09	ILL2024	-26.8867452184652	26.8867452184652	Low
1557	B2020001c09r08n152	2020-10-03	40	2	95.951	308.663	394.534	33	09	ILL2024	6.08231249374144	6.08231249374144	Low
1558	B2020001c09r08n152	2020-10-03	0	2	74.597	203.303	340.321	33	09	ILL2024	-15.3009112453687	15.3009112453687	Low
1559	B2020001c13r10n177	2020-10-03	20	1	79.234	144.544	302.208	33	13	Nipper	-10.657565339297	10.657565339297	High
1560	B2020001c13r10n177	2020-10-03	20	2	67.741	232.312	299.966	33	13	Nipper	-22.1662939350445	22.1662939350445	High
1561	B2020001c13r10n177	2020-10-03	20	3	117.072	151.611	294.635	33	13	Nipper	27.2322173637304	27.2322173637304	High
1562	B2020001c13r10n177	2020-10-03	20	4	172.467	122.053	283.564	33	13	Nipper	82.7030274708769	82.7030274708769	High
1563	B2020001c13r10n177	2020-10-03	40	1	61.699	236.237	305.137	33	13	Nipper	-28.216562635602	28.216562635602	High
1564	B2020001c13r10n177	2020-10-03	40	2	105.092	184.358	299.534	33	13	Nipper	15.2358222904636	15.2358222904636	High
1565	B2020001c13r10n177	2020-10-03	40	3	124.066	126.752	298.652	33	13	Nipper	34.2357889115124	34.2357889115124	High
1566	B2020001c10r01n002	2020-10-03	40	1	68.921	397.605	560.73	33	10	ILL7537	-20.9846790613839	20.9846790613839	Medium
1567	B2020001c10r01n002	2020-10-03	40	2	165.564	208.586	512.417	33	10	ILL7537	75.7905804599619	75.7905804599619	Medium
1568	B2020001c10r01n002	2020-10-03	40	3	108.06	193.536	330.593	33	10	ILL7537	18.2078841082813	18.2078841082813	Medium
1569	B2020001c10r01n002	2020-10-03	40	4	61.216	184.838	249.522	33	10	ILL7537	-28.7002236389733	28.7002236389733	Medium
1570	B2020001c05r02n036	2020-10-03	40	1	160.132	341.317	453.103	33	05	Commondo	70.3511465669749	70.3511465669749	High
1571	B2020001c05r02n036	2020-10-03	40	2	162.013	161.914	411.99	33	05	Commondo	72.2347207850729	72.2347207850729	High
1572	B2020001c05r02n036	2020-10-03	40	3	15.144	225.843	361.747	33	05	Commondo	-74.8352748756634	74.8352748756634	High
1573	B2020001c05r02n036	2020-10-03	40	4	38.536	144.461	327.622	33	05	Commondo	-51.4112620581461	51.4112620581461	High
1574	B2020001c05r02n036	2020-10-03	40	5	0.644	178.011	326.877	33	05	Commondo	-89.3551186621716	89.3551186621716	High
1575	B2020001c18r08n147	2020-10-03	0	1	72.715	393.783	525.458	33	18	PBA Jumbo2	-17.1854868320037	17.1854868320037	Medium_High
1576	B2020001c18r08n147	2020-10-03	0	2	37.623	319.428	495.417	33	18	PBA Jumbo2	-52.3255115324277	52.3255115324277	Medium_High
1577	B2020001c05r02n036	2020-10-03	60	1	20.198	318.592	419.546	33	05	Commondo	-69.7743582896625	69.7743582896625	High
1578	B2020001c18r08n147	2020-10-03	0	3	110.376	261.354	449.505	33	18	PBA Jumbo2	20.5270536399746	20.5270536399746	Medium_High
1579	B2020001c05r02n036	2020-10-03	60	2	36.87	155	385.375	33	05	Commondo	-53.0795420407891	53.0795420407891	High
1580	B2020001c05r02n036	2020-10-03	60	3	80.346	196.787	302.037	33	05	Commondo	-9.54404352615239	9.54404352615239	High
1581	B2020001c18r08n147	2020-10-03	20	1	67.092	413.621	561.487	33	18	PBA Jumbo2	-22.8161821155579	22.8161821155579	Medium_High
1582	B2020001c09r08n152	2020-10-03	60	1	90.705	325.025	473.671	33	09	ILL2024	0.829133148636473	0.829133148636473	Low
1583	B2020001c05r02n036	2020-10-03	60	4	86.112	103.238	280.22	33	05	Commondo	-3.77015254180714	3.77015254180714	High
1584	B2020001c09r08n152	2020-10-03	80	1	99.238	336.363	534.505	33	09	ILL2024	9.37381087486231	9.37381087486231	Low
1585	B2020001c09r08n152	2020-10-03	60	2	124.961	150.083	452.345	33	09	ILL2024	35.1320137521279	35.1320137521279	Low
1586	B2020001c09r08n152	2020-10-03	60	3	131.496	138.852	243.38	33	09	ILL2024	41.6759571414266	41.6759571414266	Low
1587	B2020001c05r02n036	2020-10-03	60	5	147.653	177.553	252.936	33	05	Commondo	57.8550685937448	57.8550685937448	High
1588	B2020001c13r10n177	2020-10-03	80	1	130.888	216.933	351.765	33	13	Nipper	41.0671250709303	41.0671250709303	High
1589	B2020001c13r10n177	2020-10-03	80	2	96.009	114.63	274.652	33	13	Nipper	6.14039186888748	6.14039186888748	High
1590	B2020001c05r09n162	2020-10-03	20	1	6.532	131.856	191.924	33	05	Commondo	-83.4590607163123	83.4590607163123	High
1591	B2020001c05r09n162	2020-10-03	20	2	151.699	88.589	160.681	33	05	Commondo	61.9066056944491	61.9066056944491	High
1592	B2020001c05r09n162	2020-10-03	20	3	51.028	114.477	141.61	33	05	Commondo	-38.902166293935	38.902166293935	High
1593	B2020001c16r01n009	2020-10-03	60	1	103.799	176.082	225.694	33	16	SP1333	13.9410527721219	13.9410527721219	High
1594	B2020001c05r09n162	2020-10-03	20	4	41.082	103.479	133.882	33	05	Commondo	-48.8617777629427	48.8617777629427	High
1595	B2020001c16r01n009	2020-10-03	60	2	139.79	127.016	172.167	33	16	SP1333	49.9813077873093	49.9813077873093	High
1596	B2020001c02r09n166	2020-10-03	0	1	123.69	317.289	470.417	33	02	CDC Ruby	33.8592743416002	33.8592743416002	High
1597	B2020001c02r09n166	2020-10-03	0	2	77.919	291.455	426.345	33	02	CDC Ruby	-11.9743649654528	11.9743649654528	High
1598	B2020001c02r09n166	2020-10-03	0	3	97.447	154.302	202.137	33	02	CDC Ruby	7.58035982509429	7.58035982509429	High
1599	B2020001c16r01n009	2020-10-03	20	1	94.871	176.638	241.35	33	16	SP1333	5.00083447378084	5.00083447378084	High
1600	B2020001c16r01n009	2020-10-03	20	2	108.958	138.514	191.995	33	16	SP1333	19.1071130545078	19.1071130545078	High
1601	B2020001c16r01n009	2020-10-03	80	1	109.908	196.759	251.622	33	16	SP1333	20.0584131646584	20.0584131646584	High
1602	B2020001c16r01n009	2020-10-03	80	2	155.799	97.576	214.48	33	16	SP1333	66.0122166961514	66.0122166961514	High
1603	B2020001c09r08n152	2020-10-03	20	1	94.888	305.11	413.162	33	09	ILL2024	5.01785773890985	5.01785773890985	Low
1604	B2020001c09r08n152	2020-10-03	20	2	124.875	160.897	333.848	33	09	ILL2024	35.0458960579459	35.0458960579459	Low
1605	B2020001c09r08n152	2020-10-03	20	3	119.219	202.805	308.877	33	09	ILL2024	29.3821556126706	29.3821556126706	Low
1606	B2020001c05r02n036	2020-10-03	0	1	129.373	288.475	338.777	33	05	Commondo	39.5500517373744	39.5500517373744	High
1607	B2020001c05r02n036	2020-10-03	0	2	163.379	139.843	331.091	33	05	Commondo	73.6025902066157	73.6025902066157	High
1608	B2020001c05r02n036	2020-10-03	0	3	50.928	130.096	264.564	33	05	Commondo	-39.0023031476351	39.0023031476351	High
1609	B2020001c05r02n036	2020-10-03	80	1	15.751	405.216	491.76	33	05	Commondo	-74.2274441737041	74.2274441737041	High
1610	B2020001c05r02n036	2020-10-03	0	4	159.444	162.336	219.309	33	05	Commondo	69.6622050135185	69.6622050135185	High
1611	B2020001c05r02n036	2020-10-03	80	2	25.13	214.283	414.676	33	05	Commondo	-64.8356086651757	64.8356086651757	High
1612	B2020001c05r02n036	2020-10-03	80	3	145.491	174.748	255.451	33	05	Commondo	55.6901098167496	55.6901098167496	High
1613	B2020001c09r05n078	2020-10-03	80	1	79.563	386.394	493.044	33	09	ILL2024	-10.3281150906238	10.3281150906238	Low
1614	B2020001c11r01n008	2020-10-03	40	1	141.832	291.275	383.02	33	11	Indianhead	52.0261023398645	52.0261023398645	High
1615	B2020001c09r05n078	2020-10-03	80	2	49.236	229.73	404.144	33	09	ILL2024	-40.6966187122401	40.6966187122401	Low
1616	B2020001c09r05n078	2020-10-03	80	3	114.126	283.79	395.049	33	09	ILL2024	24.2821856537268	24.2821856537268	Low
1617	B2020001c11r01n008	2020-10-03	40	2	10.83	117.085	366.635	33	11	Indianhead	-79.1551787442839	79.1551787442839	High
1618	B2020001c09r07n118	2020-10-03	0	1	137.81	230.794	397.777	33	09	ILL2024	47.9985980840482	47.9985980840482	Low
1619	B2020001c02r01n018	2020-10-03	40	1	106.087	277.881	346.434	33	02	CDC Ruby	16.2321839847792	16.2321839847792	High
1620	B2020001c11r01n008	2020-10-03	40	3	75.107	194.535	337.735	33	11	Indianhead	-14.7902132914984	14.7902132914984	High
1621	B2020001c09r07n118	2020-10-03	0	2	69.206	169.009	296.421	33	09	ILL2024	-20.6992890283387	20.6992890283387	Low
1622	B2020001c09r05n078	2020-10-03	40	1	80.777	393.081	484.475	33	09	ILL2024	-9.11245368670515	9.11245368670515	Low
1623	B2020001c05r09n162	2020-10-03	40	1	158.919	280.794	352.723	33	05	Commondo	69.1364865315932	69.1364865315932	High
1624	B2020001c02r01n018	2020-10-03	40	2	54.782	187.278	337.806	33	02	CDC Ruby	-35.1430288060349	35.1430288060349	High
1625	B2020001c05r09n162	2020-10-03	40	2	174.123	205.078	278.966	33	05	Commondo	84.3612937681498	84.3612937681498	High
1626	B2020001c11r01n008	2020-10-03	40	4	0	172	272.564	33	11	Indianhead	-90	90	High
1627	B2020001c09r05n078	2020-10-03	40	2	120.39	308.37	416.99	33	09	ILL2024	30.5547581694983	30.5547581694983	Low
1628	B2020001c05r02n036	2020-10-03	20	1	152.297	337.713	618.386	33	05	Commondo	62.5054240795754	62.5054240795754	High
1629	B2020001c02r01n018	2020-10-03	40	3	80.042	133.004	319.706	33	02	CDC Ruby	-9.84845956140057	9.84845956140057	High
1630	B2020001c09r05n078	2020-10-03	40	3	107.046	221.741	396.718	33	09	ILL2024	17.1924964117628	17.1924964117628	Low
1631	B2020001c11r01n008	2020-10-03	40	5	81.634	103.097	222.752	33	11	Indianhead	-8.25428085049568	8.25428085049568	High
1632	B2020001c05r02n036	2020-10-03	20	2	113.334	222.171	326.919	33	05	Commondo	23.4891017724223	23.4891017724223	High
1633	B2020001c02r01n018	2020-10-03	40	4	165.379	118.849	233.794	33	02	CDC Ruby	75.6053272806168	75.6053272806168	High
1634	B2020001c09r07n118	2020-10-03	80	1	125.395	233.077	378.877	33	09	ILL2024	35.5666076971862	35.5666076971862	Low
1635	B2020001c09r05n078	2020-10-03	40	4	6.992	106.794	336.907	33	09	ILL2024	-82.998431189292	82.998431189292	Low
1636	B2020001c09r07n118	2020-10-03	60	1	121.769	256.416	379.049	33	09	ILL2024	31.9356453820221	31.9356453820221	Low
1637	B2020001c09r07n118	2020-10-03	80	2	23.418	171.094	315.723	33	09	ILL2024	-66.5499516005207	66.5499516005207	Low
1638	B2020001c09r07n118	2020-10-03	60	2	75.763	138.246	309.475	33	09	ILL2024	-14.133315531226	14.133315531226	Low
1639	B2020001c09r07n118	2020-10-03	40	1	121.003	248.502	324.534	33	09	ILL2024	31.1685970826797	31.1685970826797	Low
1640	B2020001c09r07n118	2020-10-03	40	2	55.437	109.289	299.877	33	09	ILL2024	-34.4871324142995	34.4871324142995	Low
1641	B2020001c02r09n166	2020-10-03	40	1	57.938	322.134	514.529	33	02	CDC Ruby	-31.9827097032611	31.9827097032611	High
1642	B2020001c04r02n037	2020-10-03	20	1	64.514	213.806	341.108	33	04	Cobber	-25.3977102039454	25.3977102039454	High
1643	B2020001c02r09n166	2020-10-03	40	2	73.61	230.361	456.245	33	02	CDC Ruby	-16.2892619913882	16.2892619913882	High
1644	B2020001c04r02n037	2020-10-03	20	2	107.987	161.914	230.622	33	04	Cobber	18.1347842050803	18.1347842050803	High
1645	B2020001c02r09n166	2020-10-03	40	3	148.597	201.517	255.48	33	02	CDC Ruby	58.8003604926733	58.8003604926733	High
1646	B2020001c04r02n037	2020-10-03	20	3	135.685	177.496	204.865	33	04	Cobber	45.870689942922	45.870689942922	High
1647	B2020001c17r02n033	2020-10-03	20	1	15.184	351.262	559.073	33	17	PBA Hallmark XT	-74.7952201341834	74.7952201341834	Medium
1648	B2020001c17r02n033	2020-10-03	20	2	99.62	299.207	537.174	33	17	PBA Hallmark XT	9.75633365599654	9.75633365599654	Medium
1649	B2020001c17r02n033	2020-10-03	20	3	71.634	263.418	419.777	33	17	PBA Hallmark XT	-18.2679662205013	18.2679662205013	Medium
1650	B2020001c17r02n033	2020-10-03	20	4	118.301	191.943	288.392	33	17	PBA Hallmark XT	28.4628992957041	28.4628992957041	Medium
1651	B2020001c02r09n166	2020-10-03	60	1	66.14	341.157	476.203	33	02	CDC Ruby	-23.7694849627825	23.7694849627825	High
1652	B2020001c02r09n166	2020-10-03	60	2	71.988	171.4	348.132	33	02	CDC Ruby	-17.9134817584032	17.9134817584032	High
1653	B2020001c02r09n166	2020-10-03	60	3	159.99	184.114	294.007	33	02	CDC Ruby	70.2089522347208	70.2089522347208	High
1654	B2020001c05r09n162	2020-10-03	80	1	23.629	157.178	192.397	33	05	Commondo	-66.3386628392136	66.3386628392136	High
1655	B2020001c05r09n162	2020-10-03	80	2	128.454	130.25	184.054	33	05	Commondo	38.6297940518709	38.6297940518709	High
1656	B2020001c05r09n162	2020-10-03	80	3	29.176	137.437	177.953	33	05	Commondo	-60.7840715644714	60.7840715644714	High
1657	B2020001c05r09n162	2020-10-03	60	1	13.93	261.696	328.409	33	05	Commondo	-76.0509362795821	76.0509362795821	High
1658	B2020001c05r09n162	2020-10-03	60	2	153.562	202.141	288.037	33	05	Commondo	63.7721552788811	63.7721552788811	High
1659	B2020001c05r09n162	2020-10-03	80	4	43.531	82.759	145.681	33	05	Commondo	-46.4094262158283	46.4094262158283	High
1660	B2020001c05r09n162	2020-10-03	80	5	112.751	67.231	133.64	33	05	Commondo	22.905303915351	22.905303915351	High
1661	B2020001c04r02n037	2020-10-03	40	1	46.069	265.211	383.564	33	04	Cobber	-43.8679528689208	43.8679528689208	High
1662	B2020001c04r02n037	2020-10-03	0	1	47.502	275.327	411.89	33	04	Cobber	-42.432991755399	42.432991755399	High
1663	B2020001c17r02n033	2020-10-03	60	1	26.805	427.987	533.144	33	17	PBA Hallmark XT	-63.1583163656998	63.1583163656998	Medium
1664	B2020001c04r02n037	2020-10-03	40	2	57.588	149.251	239.782	33	04	Cobber	-32.3331886912113	32.3331886912113	High
1665	B2020001c04r02n037	2020-10-03	0	2	89.674	176.003	325.777	33	04	Cobber	-0.203277813011113	0.203277813011113	High
1666	B2020001c17r02n033	2020-10-03	60	2	103.105	388.108	528.316	33	17	PBA Hallmark XT	13.2461030074435	13.2461030074435	Medium
1667	B2020001c17r02n033	2020-10-03	60	3	127.042	132.801	378.363	33	17	PBA Hallmark XT	37.2158616776261	37.2158616776261	Medium
1668	B2020001c04r02n037	2020-10-03	0	3	149.142	185.219	235.622	33	04	Cobber	59.3461063453386	59.3461063453386	High
1669	B2020001c17r02n033	2020-10-03	60	4	49.702	163.893	276.35	33	17	PBA Hallmark XT	-40.2299809739978	40.2299809739978	Medium
1670	B2020001c04r02n037	2020-10-03	40	3	89.63	155.003	236.493	33	04	Cobber	-0.247338028639135	0.247338028639135	High
1671	B2020001c04r02n037	2020-10-03	40	4	130.746	171.593	212.066	33	04	Cobber	40.9249307386762	40.9249307386762	High
1672	B2020001c04r02n037	2020-10-03	60	1	95.856	235.228	337.451	33	04	Cobber	5.98718248272638	5.98718248272638	High
1673	B2020001c05r09n162	2020-10-03	0	1	43.55	111.759	270.409	33	05	Commondo	-46.3904002136253	46.3904002136253	High
1674	B2020001c04r02n037	2020-10-03	60	2	100.548	147.492	249.551	33	04	Cobber	10.6856036583331	10.6856036583331	High
1675	B2020001c04r02n037	2020-10-03	60	3	128.558	176.477	217.652	33	04	Cobber	38.733936379719	38.733936379719	High
1676	B2020001c15r01n010	2020-10-03	20	1	121.509	342.498	439.848	33	15	PBA Bolt	31.675289562402	31.675289562402	High
1677	B2020001c05r09n162	2020-10-03	0	2	78.811	92.763	156.953	33	05	Commondo	-11.0811442304483	11.0811442304483	High
1678	B2020001c15r01n010	2020-10-03	20	2	47.033	239.153	380.806	33	15	PBA Bolt	-42.9026335992523	42.9026335992523	High
1679	B2020001c09r01n019	2020-10-03	20	1	97.732	386.514	518.375	33	09	ILL2024	7.86574985813947	7.86574985813947	Low
1680	B2020001c17r02n033	2020-10-03	80	1	110.867	409.884	521.818	33	17	PBA Hallmark XT	21.0187255916419	21.0187255916419	Medium
1681	B2020001c15r01n010	2020-10-03	20	3	59.47	135.831	378.25	33	15	PBA Bolt	-30.4486131045762	30.4486131045762	High
1682	B2020001c17r02n033	2020-10-03	80	2	34.824	308.196	429.961	33	17	PBA Hallmark XT	-55.1283420674922	55.1283420674922	Medium
1683	B2020001c15r01n010	2020-10-03	20	4	56.634	196.367	346.806	33	15	PBA Bolt	-33.2884942755099	33.2884942755099	High
1684	B2020001c17r02n033	2020-10-03	80	3	85.259	205.704	274.635	33	17	PBA Hallmark XT	-4.62431990386861	4.62431990386861	Medium
1685	B2020001c17r02n033	2020-10-03	0	1	92.734	356.406	542.943	33	17	PBA Hallmark XT	2.86090991021062	2.86090991021062	Medium
1686	B2020001c17r02n033	2020-10-03	40	1	12.879	372.368	608.173	33	17	PBA Hallmark XT	-77.1033746119697	77.1033746119697	Medium
1687	B2020001c17r02n033	2020-10-03	0	2	45.687	294.885	497.559	33	17	PBA Hallmark XT	-44.2504756500551	44.2504756500551	Medium
1688	B2020001c15r01n010	2020-10-03	80	1	104.81	305.138	455.103	33	15	PBA Bolt	14.9534363630295	14.9534363630295	High
1689	B2020001c17r02n033	2020-10-03	40	2	96.507	379.444	527.546	33	17	PBA Hallmark XT	6.63907340031378	6.63907340031378	Medium
1690	B2020001c17r02n033	2020-10-03	0	3	125.923	242.033	289.191	33	17	PBA Hallmark XT	36.0953302847225	36.0953302847225	Medium
1691	B2020001c15r01n010	2020-10-03	80	2	49.994	219.329	434.191	33	15	PBA Bolt	-39.9375813611936	39.9375813611936	High
1692	B2020001c17r02n033	2020-10-03	40	3	116.342	229.87	289.321	33	17	PBA Hallmark XT	26.50121833172	26.50121833172	Medium
1693	B2020001c15r01n010	2020-10-03	80	3	145.039	150.083	189.309	33	15	PBA Bolt	55.2374912380253	55.2374912380253	High
1694	B2020001c02r09n166	2020-10-03	80	1	68.587	328.688	513.044	33	02	CDC Ruby	-21.3191361527421	21.3191361527421	High
1695	B2020001c02r09n166	2020-10-03	80	2	166.34	258.306	422.091	33	02	CDC Ruby	76.5676424446744	76.5676424446744	High
1696	B2020001c02r09n166	2020-10-03	80	3	85.077	267.989	390.333	33	02	CDC Ruby	-4.80656897760272	4.80656897760272	High
1697	B2020001c02r09n166	2020-10-03	20	1	73.667	284.48	480.664	33	02	CDC Ruby	-16.2321839847792	16.2321839847792	High
1698	B2020001c02r09n166	2020-10-03	20	2	114.981	291.247	453.162	33	02	CDC Ruby	25.1383557528622	25.1383557528622	High
1699	B2020001c02r09n166	2020-10-03	20	3	160.907	192.595	286.279	33	02	CDC Ruby	71.1272071831503	71.1272071831503	High
1700	B2020001c09r05n078	2020-10-03	20	1	83.058	388.851	509.529	33	09	ILL2024	-6.82833205380686	6.82833205380686	Low
1701	B2020001c09r05n078	2020-10-03	20	2	133.761	261.691	423.404	33	09	ILL2024	43.9440568777329	43.9440568777329	Low
1702	B2020001c09r05n078	2020-10-03	20	3	73.821	168.68	422.772	33	09	ILL2024	-16.0779732300811	16.0779732300811	Low
1703	B2020001c09r05n078	2020-10-03	0	1	89.681	359.006	518.086	33	09	ILL2024	-0.196268233252098	0.196268233252098	Low
1704	B2020001c09r05n078	2020-10-03	0	2	139.686	216.391	419.02	33	09	ILL2024	49.8771654594613	49.8771654594613	Low
1705	B2020001c09r01n019	2020-10-03	60	1	90.671	427.029	494.735	33	09	ILL2024	0.795086618378463	0.795086618378463	Low
1706	B2020001c09r01n019	2020-10-03	60	2	128.138	171.642	315.179	33	09	ILL2024	38.3133615941787	38.3133615941787	Low
1707	B2020001c15r01n010	2020-10-03	0	1	128.774	391.216	637.842	33	15	PBA Bolt	38.9502319837111	38.9502319837111	High
1708	B2020001c15r01n010	2020-10-03	0	2	29.524	225.249	525.073	33	15	PBA Bolt	-60.4355953135952	60.4355953135952	High
1709	B2020001c02r01n018	2020-10-03	0	1	103.633	275.77	366.191	33	02	CDC Ruby	13.7748255949798	13.7748255949798	High
1710	B2020001c02r01n018	2020-10-03	0	2	51.196	248.942	328.149	33	02	CDC Ruby	-38.7339363797189	38.7339363797189	High
1711	B2020001c04r02n037	2020-10-03	80	1	105.687	244.092	346.652	33	04	Cobber	15.831636569979	15.831636569979	High
1712	B2020001c09r05n078	2020-10-03	60	1	73.993	380.764	474.517	33	09	ILL2024	-15.905737841717	15.905737841717	Low
1713	B2020001c02r01n018	2020-10-03	0	3	105.233	232.157	328.078	33	02	CDC Ruby	15.3770152541807	15.3770152541807	High
1714	B2020001c04r02n037	2020-10-03	80	2	50.231	201.658	244.22	33	04	Cobber	-39.7002570179245	39.7002570179245	High
1715	B2020001c09r05n078	2020-10-03	60	2	136.348	240.483	430.801	33	09	ILL2024	46.5345972829534	46.5345972829534	Low
1716	B2020001c14r07n132	2020-10-03	0	1	29.315	363.556	495.747	33	14	Northfield	-60.6448813378284	60.6448813378284	Medium
1717	B2020001c14r07n132	2020-10-03	0	2	66.849	157.699	423.422	33	14	Northfield	-23.0595146700491	23.0595146700491	Medium
1718	B2020001c09r05n078	2020-10-03	60	3	126.87	260	357.292	33	09	ILL2024	37.043626289262	37.043626289262	Low
1719	B2020001c09r05n078	2020-10-03	60	4	178.727	135.033	337.22	33	09	ILL2024	88.9715945125004	88.9715945125004	Low
1720	B2020001c11r01n008	2020-10-03	60	1	80.113	355.276	512.819	33	11	Indianhead	-9.77736239527353	9.77736239527353	High
1721	B2020001c01r10n175	2020-10-03	60	1	20.691	249.064	317.321	33	01	Aldinga	-69.2806836009213	69.2806836009213	High
1722	B2020001c15r01n010	2020-10-03	60	1	112.799	320.002	435.735	33	15	PBA Bolt	22.953369605127	22.953369605127	High
1723	B2020001c11r01n008	2020-10-03	60	2	13.074	216.615	356.463	33	11	Indianhead	-76.9081077472546	76.9081077472546	High
1724	B2020001c15r01n010	2020-10-03	60	2	90.239	240.002	417.417	33	15	PBA Bolt	0.362495410394217	0.362495410394217	High
1725	B2020001c01r10n175	2020-10-03	60	2	100.954	157.877	291.421	33	01	Aldinga	11.0921592843553	11.0921592843553	High
1726	B2020001c15r01n010	2020-10-03	60	3	158.199	129.244	200.167	33	15	PBA Bolt	68.4155011849528	68.4155011849528	High
1727	B2020001c01r10n175	2020-10-03	60	3	168.879	119.239	266.38	33	01	Aldinga	79.1101171601188	79.1101171601188	High
1728	B2020001c01r10n175	2020-10-03	60	4	46.181	137.208	231.137	33	01	Aldinga	-43.7557995927768	43.7557995927768	High
1729	B2020001c09r01n019	2020-10-03	0	1	84.515	428.964	597.185	33	09	ILL2024	-5.36933809539704	5.36933809539704	Low
1730	B2020001c09r01n019	2020-10-03	0	2	101.343	335.555	462.475	33	09	ILL2024	11.4816916452485	11.4816916452485	Low
1731	B2020001c09r01n019	2020-10-03	80	1	94.655	394.301	505.848	33	09	ILL2024	4.78453886978872	4.78453886978872	Low
1732	B2020001c09r01n019	2020-10-03	80	2	129.806	210.877	388.99	33	09	ILL2024	39.9836443138956	39.9836443138956	Low
1733	B2020001c06r09n155	2020-10-03	0	1	92.398	406.356	573.245	33	06	Cumra	2.52445008177844	2.52445008177844	Medium
1734	B2020001c09r01n019	2020-10-03	80	3	57.697	183.382	266.38	33	09	ILL2024	-32.2240395206783	32.2240395206783	Low
1735	B2020001c06r09n155	2020-10-03	0	2	31.796	318.849	480.002	33	06	Cumra	-58.16048599753	58.16048599753	Medium
1736	B2020001c06r09n155	2020-10-03	0	3	112.906	231.234	450.274	33	06	Cumra	23.0605160385861	23.0605160385861	Medium
1737	B2020001c09r01n019	2020-10-03	40	1	89.594	423.011	481.078	33	09	ILL2024	-0.283387295971153	0.283387295971153	Low
1738	B2020001c02r01n018	2020-10-03	80	1	78.207	278.887	364.706	33	02	CDC Ruby	-11.6859708267966	11.6859708267966	High
1739	B2020001c02r01n018	2020-10-03	80	2	22.027	141.315	327.35	33	02	CDC Ruby	-67.9428552354885	67.9428552354885	High
1740	B2020001c02r01n018	2020-10-03	80	3	143.762	199.612	260.096	33	02	CDC Ruby	53.9587436162756	53.9587436162756	High
1741	B2020001c02r01n018	2020-10-03	80	4	97.079	154.175	247.238	33	02	CDC Ruby	7.21185620347808	7.21185620347808	High
1742	B2020001c14r07n132	2020-10-03	80	1	27.752	388.712	531.316	33	14	Northfield	-62.2100203611603	62.2100203611603	Medium
1743	B2020001c14r07n132	2020-10-03	20	1	43.052	312.014	518.99	33	14	Northfield	-46.8890817450516	46.8890817450516	Medium
1744	B2020001c14r07n132	2020-10-03	20	2	57.995	179.246	466.091	33	14	Northfield	-31.9256316966521	31.9256316966521	Medium
1745	B2020001c14r07n132	2020-10-03	80	2	140.496	243.658	287.049	33	14	Northfield	50.6882739744317	50.6882739744317	Medium
1746	B2020001c14r07n132	2020-10-03	80	3	80.327	178.539	265.35	33	14	Northfield	-9.56306952835541	9.56306952835541	Medium
1747	B2020001c14r07n132	2020-10-03	20	3	138.284	172.818	269.238	33	14	Northfield	48.4732467705865	48.4732467705865	Medium
1748	B2020001c02r01n018	2020-10-03	20	1	102.376	284.614	388.333	33	02	CDC Ruby	12.5161053439701	12.5161053439701	High
1749	B2020001c01r10n175	2020-10-03	40	1	127.684	211.021	265.723	33	01	Aldinga	37.8587402783805	37.8587402783805	High
1750	B2020001c01r10n175	2020-10-03	0	1	140.433	246.473	375.622	33	01	Aldinga	50.6251877566007	50.6251877566007	High
1751	B2020001c01r10n175	2020-10-03	40	2	37.318	153.405	208.61	33	01	Aldinga	-52.6309289362128	52.6309289362128	High
1752	B2020001c02r01n018	2020-10-03	20	2	89.182	140.014	369.546	33	02	CDC Ruby	-0.695951133215388	0.695951133215388	High
1753	B2020001c01r10n175	2020-10-03	0	2	33.996	155.596	233.752	33	01	Aldinga	-55.9574752161287	55.9574752161287	High
1754	B2020001c01r10n175	2020-10-03	40	3	84.536	115.525	187.066	33	01	Aldinga	-5.34830935612003	5.34830935612003	High
1755	B2020001c02r01n018	2020-10-03	20	3	70.362	241.019	333.564	33	02	CDC Ruby	-19.5417069995661	19.5417069995661	High
1756	B2020001c01r10n175	2020-10-03	40	4	107.049	78.447	134.853	33	01	Aldinga	17.1955005173738	17.1955005173738	High
1757	B2020001c16r07n124	2020-10-03	80	1	87.378	524.549	667.611	33	16	SP1333	-2.50241997396441	2.50241997396441	High
1758	B2020001c02r01n018	2020-10-03	20	4	18.041	184.049	316.777	33	02	CDC Ruby	-71.9343102239728	71.9343102239728	High
1759	B2020001c16r07n124	2020-10-03	80	2	103.092	397.327	612.185	33	16	SP1333	13.2330852164625	13.2330852164625	High
1760	B2020001c18r06n098	2020-10-03	20	1	161.106	355.135	486.689	33	18	PBA Jumbo2	71.3264795220134	71.3264795220134	Medium_High
1761	B2020001c16r07n124	2020-10-03	80	3	83.558	249.576	488.647	33	16	SP1333	-6.32764778530658	6.32764778530658	High
1762	B2020001c18r06n098	2020-10-03	20	2	37.185	254.804	399.605	33	18	PBA Jumbo2	-52.7641109516339	52.7641109516339	Medium_High
1763	B2020001c02r01n018	2020-10-03	20	5	61.75	152.118	312.505	33	02	CDC Ruby	-28.165492840215	28.165492840215	High
1764	B2020001c18r06n098	2020-10-03	20	3	170.385	185.607	341.078	33	18	PBA Jumbo2	80.6181781768417	80.6181781768417	Medium_High
1765	B2020001c13r01n001	2020-10-03	20	1	47.231	163.466	293.007	33	13	Nipper	-42.7043626289262	42.7043626289262	High
1766	B2020001c18r06n098	2020-10-03	20	4	78.988	188.47	334.978	33	18	PBA Jumbo2	-10.9039019993992	10.9039019993992	Medium_High
1767	B2020001c13r01n001	2020-10-03	20	2	35.893	93.814	158.196	33	13	Nipper	-54.0578791014386	54.0578791014386	High
1768	B2020001c13r01n001	2020-10-03	20	3	112.294	108.079	148.024	33	13	Nipper	22.4476784939417	22.4476784939417	High
1769	B2020001c11r01n008	2020-10-03	20	1	114.919	389.236	766.657	33	11	Indianhead	25.0762709035682	25.0762709035682	High
1770	B2020001c02r01n018	2020-10-03	60	1	102.381	251.857	352.978	33	02	CDC Ruby	12.5211121866551	12.5211121866551	High
1771	B2020001c11r01n008	2020-10-03	20	2	156.529	248.566	642.403	33	11	Indianhead	66.7432157281618	66.7432157281618	High
1772	B2020001c15r01n010	2020-10-03	40	1	117.487	333.665	439.718	33	15	PBA Bolt	27.6477853065857	27.6477853065857	High
1773	B2020001c02r01n018	2020-10-03	60	2	152.911	195.441	296.936	33	02	CDC Ruby	63.1202643612938	63.1202643612938	High
1774	B2020001c15r01n010	2020-10-03	40	2	61.511	226.418	413.505	33	15	PBA Bolt	-28.4048199205581	28.4048199205581	High
1775	B2020001c11r01n008	2020-10-03	0	1	80.228	365.3	445.961	33	11	Indianhead	-9.66220501351847	9.66220501351847	High
1776	B2020001c11r01n008	2020-10-03	0	2	171.999	251.448	383.777	33	11	Indianhead	82.2343869955606	82.2343869955606	High
1777	B2020001c15r01n010	2020-10-03	40	3	46.637	173.312	362.149	33	15	PBA Bolt	-43.2991755399045	43.2991755399045	High
1778	B2020001c16r09n153	2020-10-03	40	1	63.359	338.988	456.86	33	16	SP1333	-26.554290864181	26.554290864181	High
1779	B2020001c11r01n008	2020-10-03	0	3	129.623	120.739	262.38	33	11	Indianhead	39.8003938716246	39.8003938716246	High
1780	B2020001c16r09n153	2020-10-03	80	1	73.816	330.08	450.659	33	16	SP1333	-16.0829800727661	16.0829800727661	High
1781	B2020001c16r09n153	2020-10-03	40	2	134.375	194.466	402.819	33	16	SP1333	44.5588971594512	44.5588971594512	High
1782	B2020001c15r01n010	2020-10-03	40	4	32.188	232.777	278.564	33	15	PBA Bolt	-57.7679495310257	57.7679495310257	High
1783	B2020001c11r01n008	2020-10-03	0	4	3.846	119.269	221.752	33	11	Indianhead	-86.1487366066958	86.1487366066958	High
1784	B2020001c16r09n153	2020-10-03	80	2	60.086	252.66	366.049	33	16	SP1333	-29.8317700857839	29.8317700857839	High
1785	B2020001c16r09n153	2020-10-03	40	3	57.563	126.779	373.546	33	16	SP1333	-32.3582229046363	32.3582229046363	High
1786	B2020001c15r01n010	2020-10-03	40	5	162.541	129.988	200.338	33	15	PBA Bolt	72.7634433726092	72.7634433726092	High
1787	B2020001c16r09n153	2020-10-03	80	3	131.795	177.054	356.605	33	16	SP1333	41.9753663339898	41.9753663339898	High
1788	B2020001c16r09n153	2020-10-03	40	4	44.377	260.231	344.434	33	16	SP1333	-45.5622684335258	45.5622684335258	High
1789	B2020001c05r08n151	2020-10-03	80	1	111.982	117.546	258.593	33	05	Commondo	22.1352515103976	22.1352515103976	High
1790	B2020001c05r08n151	2020-10-03	80	2	145.033	186.703	249.137	33	05	Commondo	55.2314830268033	55.2314830268033	High
1791	B2020001c11r01n008	2020-10-03	80	1	124.452	417.171	628.499	33	11	Indianhead	34.6223171667946	34.6223171667946	High
1792	B2020001c11r01n008	2020-10-03	80	2	9.808	381.577	554.889	33	11	Indianhead	-80.1785773890984	80.1785773890984	High
1793	B2020001c18r06n098	2020-10-03	40	1	22.979	343.238	533.772	33	18	PBA Jumbo2	-66.989552388264	66.989552388264	Medium_High
1794	B2020001c18r06n098	2020-10-03	60	1	46.005	201.556	334.108	33	18	PBA Jumbo2	-43.9320404552889	43.9320404552889	Medium_High
1795	B2020001c18r06n098	2020-10-03	40	2	119.638	133.462	357.007	33	18	PBA Jumbo2	29.8017290296739	29.8017290296739	Medium_High
1796	B2020001c18r06n098	2020-10-03	60	2	50.622	137.131	323.664	33	18	PBA Jumbo2	-39.3087219199573	39.3087219199573	Medium_High
1797	B2020001c18r06n098	2020-10-03	60	3	50.622	172	301.936	33	18	PBA Jumbo2	-39.3087219199573	39.3087219199573	Medium_High
1798	B2020001c18r06n098	2020-10-03	60	4	3.549	129.248	182.581	33	18	PBA Jumbo2	-86.446143062185	86.446143062185	Medium_High
1799	B2020001c18r06n098	2020-10-03	80	1	53.379	276.603	385.392	33	18	PBA Jumbo2	-36.5479488634467	36.5479488634467	Medium_High
1800	B2020001c18r06n098	2020-10-03	80	2	132.861	170.532	267.794	33	18	PBA Jumbo2	43.0428251944324	43.0428251944324	Medium_High
1801	B2020001c18r06n098	2020-10-03	0	1	167.057	330.394	486.73	33	18	PBA Jumbo2	77.2856236857038	77.2856236857038	Medium_High
1802	B2020001c18r06n098	2020-10-03	0	2	89.128	197.023	374.162	33	18	PBA Jumbo2	-0.750025034213422	0.750025034213422	Medium_High
1803	B2020001c18r06n098	2020-10-03	0	3	34.226	177.789	366.191	33	18	PBA Jumbo2	-55.7271604526186	55.7271604526186	Medium_High
1804	B2020001c08r09n159	2020-10-03	60	1	54.716	289.111	450.274	33	08	Eston	-35.2091191294769	35.2091191294769	High
1805	B2020001c08r09n159	2020-10-03	60	2	91.79	256.125	423.233	33	08	Eston	1.91561801128211	1.91561801128211	High
1806	B2020001c16r09n153	2020-10-03	0	1	72.525	339.676	429.86	33	16	SP1333	-17.3757468540338	17.3757468540338	High
1807	B2020001c08r09n159	2020-10-03	60	3	135.285	142.13	217.895	33	08	Eston	45.4701425281218	45.4701425281218	High
1808	B2020001c08r09n159	2020-10-03	80	1	73.502	327.483	514.262	33	08	Eston	-16.3974097933843	16.3974097933843	High
1809	B2020001c16r09n153	2020-10-03	0	2	128.3	248.477	391.091	33	16	SP1333	38.4755832971728	38.4755832971728	High
1810	B2020001c08r09n159	2020-10-03	80	2	52.883	278.403	506.961	33	08	Eston	-37.044627657799	37.044627657799	High
1811	B2020001c16r09n153	2020-10-03	0	3	105.154	149.188	342.806	33	16	SP1333	15.2979071397577	15.2979071397577	High
1812	B2020001c01r10n175	2020-10-03	20	1	128.358	207.87	295.664	33	01	Aldinga	38.5336626723188	38.5336626723188	High
1813	B2020001c01r10n175	2020-10-03	20	2	89.076	124.016	180.895	33	01	Aldinga	-0.802096198137448	0.802096198137448	High
1814	B2020001c16r09n153	2020-10-03	0	4	38.585	120.254	172.125	33	16	SP1333	-51.3621949998331	51.3621949998331	High
1815	B2020001c13r03n039	2020-10-03	60	1	36.823	243.6	344.404	33	13	Nipper	-53.1266063620281	53.1266063620281	High
1816	B2020001c01r10n175	2020-10-03	20	3	70.641	78.435	178.61	33	01	Aldinga	-19.2623251777429	19.2623251777429	High
1817	B2020001c13r03n039	2020-10-03	60	2	154.398	159.678	245.652	33	13	Nipper	64.6092993758136	64.6092993758136	High
1818	B2020001c01r10n175	2020-10-03	20	4	128.66	76.837	170.309	33	01	Aldinga	38.836075970493	38.836075970493	High
1819	B2020001c05r08n151	2020-10-03	0	1	23.886	153.114	248.652	33	05	Commondo	-66.0813111252045	66.0813111252045	High
1820	B2020001c01r10n175	2020-10-03	80	1	16.035	264.282	342.493	33	01	Aldinga	-73.9430555091959	73.9430555091959	High
1821	B2020001c14r07n132	2020-10-03	40	1	28.53	339.187	459.032	33	14	Northfield	-61.4309556393738	61.4309556393738	Medium
1822	B2020001c01r10n175	2020-10-03	80	2	87.923	193.127	274.48	33	01	Aldinga	-1.9566741212991	1.9566741212991	High
1823	B2020001c05r08n151	2020-10-03	0	2	117.309	172.192	233.681	33	05	Commondo	27.4695417069996	27.4695417069996	High
1824	B2020001c14r07n132	2020-10-03	40	2	57.113	158.382	445.689	33	14	Northfield	-32.8088387462866	32.8088387462866	Medium
1825	B2020001c01r10n175	2020-10-03	80	3	40.601	165.952	234.167	33	01	Aldinga	-49.34343602924	49.34343602924	High
1826	B2020001c14r07n132	2020-10-03	40	3	129.529	185.4	259.066	33	14	Northfield	39.7062652291465	39.7062652291465	Medium
1827	B2020001c05r08n151	2020-10-03	0	3	117.309	178	214.439	33	05	Commondo	27.4695417069996	27.4695417069996	High
1828	B2020001c16r09n153	2020-10-03	60	1	71.673	337.099	467.931	33	16	SP1333	-18.2289128475583	18.2289128475583	High
1829	B2020001c14r07n132	2020-10-03	40	4	94.574	175.559	233.439	33	14	Northfield	4.70342801829166	4.70342801829166	Medium
1830	B2020001c05r08n151	2020-10-03	0	4	117.309	157	207.924	33	05	Commondo	27.4695417069996	27.4695417069996	High
1831	B2020001c16r09n153	2020-10-03	60	2	47.705	179.805	458.404	33	16	SP1333	-42.2297139423879	42.2297139423879	High
1832	B2020001c05r08n151	2020-10-03	0	5	175.101	105.385	184.983	33	05	Commondo	85.3406321973364	85.3406321973364	High
1833	B2020001c16r09n153	2020-10-03	60	3	158.369	124.788	302.292	33	16	SP1333	68.5857338362429	68.5857338362429	High
1834	B2020001c08r09n159	2020-10-03	40	1	80.77	324.197	417.262	33	08	Eston	-9.11946326646417	9.11946326646417	High
1835	B2020001c08r09n159	2020-10-03	40	2	48.941	298.397	405.404	33	08	Eston	-40.9920224306552	40.9920224306552	High
1836	B2020001c08r09n159	2020-10-03	40	3	46.975	123.11	298.551	33	08	Eston	-42.9607129743983	42.9607129743983	High
1837	B2020001c08r09n159	2020-10-03	0	1	80.104	325.848	436.534	33	08	Eston	-9.78637471210655	9.78637471210655	High
1838	B2020001c08r09n159	2020-10-03	0	2	140.852	256.603	406.919	33	08	Eston	51.0447611736039	51.0447611736039	High
1839	B2020001c08r09n159	2020-10-03	40	4	148.543	199.289	274.12	33	08	Eston	58.7462865916753	58.7462865916753	High
1840	B2020001c08r09n159	2020-10-03	0	3	67.046	184.619	341.078	33	08	Eston	-22.86224506826	22.86224506826	High
1841	B2020001c06r09n155	2020-10-03	40	1	94.812	393.387	522.63	33	06	Cumra	4.94175373009782	4.94175373009782	Medium
1842	B2020001c06r09n155	2020-10-03	40	2	119.266	341.604	463.132	33	06	Cumra	29.4292199339097	29.4292199339097	Medium
1843	B2020001c13r01n001	2020-10-03	60	1	51.02	195.533	267.936	33	13	Nipper	-38.910177242231	38.910177242231	High
1844	B2020001c13r01n001	2020-10-03	60	2	160.253	165.747	235.338	33	13	Nipper	70.4723121599519	70.4723121599519	High
1845	B2020001c14r07n132	2020-10-03	60	1	35.558	323.285	427.76	33	14	Northfield	-54.3933375613338	54.3933375613338	Medium
1846	B2020001c11r10n188	2020-10-03	80	1	68.962	306.425	380.735	33	11	Indianhead	-20.9436229513669	20.9436229513669	High
1847	B2020001c14r07n132	2020-10-03	60	2	137.709	224.404	274.38	33	14	Northfield	47.8974598618111	47.8974598618111	Medium
1848	B2020001c14r07n132	2020-10-03	60	3	88.391	178.07	254.167	33	14	Northfield	-1.48803364598284	1.48803364598284	Medium
1849	B2020001c11r10n188	2020-10-03	80	2	6.963	263.947	369.493	33	11	Indianhead	-83.0274708768651	83.0274708768651	High
1850	B2020001c07r09n156	2020-10-03	40	1	46.986	244.806	385.877	33	07	Digger	-42.9496979204913	42.9496979204913	Medium_High
1851	B2020001c11r10n188	2020-10-03	80	3	21.871	153.013	359.463	33	11	Indianhead	-68.0990687272606	68.0990687272606	High
1852	B2020001c07r09n156	2020-10-03	40	2	107.371	204.318	384.907	33	07	Digger	17.5179411862879	17.5179411862879	Medium_High
1853	B2020001c05r08n151	2020-10-03	60	1	40.572	210.64	275.167	33	05	Commondo	-49.372475716813	49.372475716813	High
1854	B2020001c07r09n156	2020-10-03	40	3	103.026	137.539	313.191	33	07	Digger	13.1669948930205	13.1669948930205	Medium_High
1855	B2020001c11r10n188	2020-10-03	80	4	154.728	257.661	353.091	33	11	Indianhead	64.9397509930238	64.9397509930238	High
1856	B2020001c05r08n151	2020-10-03	60	2	67.543	162.308	251.664	33	05	Commondo	-22.3645649053707	22.3645649053707	High
1857	B2020001c07r09n156	2020-10-03	40	4	98.746	157.835	253.38	33	07	Digger	8.88113755465803	8.88113755465803	Medium_High
1858	B2020001c05r08n151	2020-10-03	60	3	87.797	130.096	228.551	33	05	Commondo	-2.08284655696119	2.08284655696119	High
1859	B2020001c05r08n151	2020-10-03	60	4	138.545	160.112	204.409	33	05	Commondo	48.7346039587436	48.7346039587436	High
1860	B2020001c05r08n151	2020-10-03	60	5	143.746	111.606	158.569	33	05	Commondo	53.9427217196836	53.9427217196836	High
1861	B2020001c16r07n124	2020-10-03	20	1	84.405	492.345	642.238	33	16	SP1333	-5.4794886344671	5.4794886344671	High
1862	B2020001c16r07n124	2020-10-03	20	2	113.754	419.544	595.428	33	16	SP1333	23.9096765579626	23.9096765579626	High
1863	B2020001c16r07n124	2020-10-03	20	3	83.071	290.119	532.931	33	16	SP1333	-6.81531426282586	6.81531426282586	High
1864	B2020001c05r08n151	2020-10-03	40	1	46.861	195.972	269.149	33	05	Commondo	-43.0748689876164	43.0748689876164	High
1865	B2020001c16r07n124	2020-10-03	20	4	32.125	203.096	288.279	33	16	SP1333	-57.8310357488568	57.8310357488568	High
1866	B2020001c05r08n151	2020-10-03	40	2	85.301	146.492	248.108	33	05	Commondo	-4.5822624253146	4.5822624253146	High
1867	B2020001c05r08n151	2020-10-03	20	1	58.33	180.945	271.564	33	05	Commondo	-31.5901732367569	31.5901732367569	High
1868	B2020001c05r08n151	2020-10-03	40	3	131.887	169.248	233.024	33	05	Commondo	42.0674922393939	42.0674922393939	High
1869	B2020001c05r08n151	2020-10-03	20	2	142.449	201.814	256.752	33	05	Commondo	52.6439467271938	52.6439467271938	High
1870	B2020001c05r08n151	2020-10-03	40	4	148.299	119.887	173.61	33	05	Commondo	58.5019526686472	58.5019526686472	High
1871	B2020001c11r10n188	2020-10-03	60	1	68.771	278.928	388.262	33	11	Indianhead	-21.134884341934	21.134884341934	High
1872	B2020001c05r08n151	2020-10-03	20	3	127.376	90.604	253.995	33	05	Commondo	37.5503187689843	37.5503187689843	High
1873	B2020001c11r10n188	2020-10-03	60	2	144.09	214.83	278.836	33	11	Indianhead	54.2871924964118	54.2871924964118	High
1874	B2020001c11r10n188	2020-10-03	20	1	59.813	354.006	465.132	33	11	Indianhead	-30.1051436963851	30.1051436963851	High
1875	B2020001c13r01n001	2020-10-03	80	1	59.601	173.908	206.409	33	13	Nipper	-30.3174338262292	30.3174338262292	High
1876	B2020001c05r08n151	2020-10-03	20	4	88.078	149.084	245.806	33	05	Commondo	-1.80146199806401	1.80146199806401	High
1877	B2020001c11r10n188	2020-10-03	60	3	30.082	189.528	258.51	33	11	Indianhead	-59.8768316699489	59.8768316699489	High
1878	B2020001c11r10n188	2020-10-03	20	2	140.768	140.72	291.149	33	11	Indianhead	50.9606462164959	50.9606462164959	High
1879	B2020001c13r01n001	2020-10-03	80	2	139.063	129.727	182.64	33	13	Nipper	49.2533128609099	49.2533128609099	High
1880	B2020001c16r07n124	2020-10-03	0	1	85.986	457.121	631.357	33	16	SP1333	-3.89632497746919	3.89632497746919	High
1881	B2020001c05r08n151	2020-10-03	20	5	135.764	106.075	134.225	33	05	Commondo	45.949798057345	45.949798057345	High
1882	B2020001c11r10n188	2020-10-03	20	3	28.993	179.494	244.551	33	11	Indianhead	-60.9673220067425	60.9673220067425	High
1883	B2020001c13r01n001	2020-10-03	80	3	109.983	93.638	133.64	33	13	Nipper	20.1335158049334	20.1335158049334	High
1884	B2020001c16r07n124	2020-10-03	0	2	120.789	394.62	547.701	33	16	SP1333	30.9543042157616	30.9543042157616	High
1885	B2020001c16r07n124	2020-10-03	0	3	80.329	315.484	529.487	33	16	SP1333	-9.56106679128142	9.56106679128142	High
1886	B2020001c16r07n124	2020-10-03	0	4	38.047	175.237	287.309	33	16	SP1333	-51.9009312727394	51.9009312727394	High
1887	B2020001c13r01n001	2020-10-03	0	1	32.705	225.796	287.836	33	13	Nipper	-57.2502419973964	57.2502419973964	High
1888	B2020001c13r01n001	2020-10-03	0	2	101.634	104.139	285.493	33	13	Nipper	11.7730898895157	11.7730898895157	High
1889	B2020001c13r03n039	2020-10-03	40	1	44.27	222.05	330.806	33	13	Nipper	-45.6694148669849	45.6694148669849	High
1890	B2020001c03r09n168	2020-10-03	60	1	37.902	377.661	589.528	33	03	CIPAL0717	-52.0461297106045	52.0461297106045	High
1891	B2020001c13r03n039	2020-10-03	40	2	130.732	142.524	245.694	33	13	Nipper	40.9109115791582	40.9109115791582	High
1892	B2020001c03r09n168	2020-10-03	60	2	82.093	218.073	365.907	33	03	CIPAL0717	-7.79465269201241	7.79465269201241	High
1893	B2020001c16r07n124	2020-10-03	40	1	111.388	411.326	599.783	33	16	SP1333	21.5404385994192	21.5404385994192	High
1894	B2020001c13r03n039	2020-10-03	40	3	127.02	76.4	175.196	33	13	Nipper	37.1938315698121	37.1938315698121	High
1895	B2020001c03r09n168	2020-10-03	60	3	126.373	207.408	347.505	33	03	CIPAL0717	36.5459461263727	36.5459461263727	High
1896	B2020001c16r07n124	2020-10-03	40	2	92.399	358.314	597.47	33	16	SP1333	2.52545145031544	2.52545145031544	High
1897	B2020001c16r07n124	2020-10-03	60	1	83.596	493.077	661.64	33	16	SP1333	-6.28959578090056	6.28959578090056	High
1898	B2020001c16r07n124	2020-10-03	40	3	125.251	162.865	486.902	33	16	SP1333	35.4224106278581	35.4224106278581	High
1899	B2020001c16r07n124	2020-10-03	60	2	107.171	430.174	615.641	33	16	SP1333	17.3176674788878	17.3176674788878	High
1900	B2020001c16r07n124	2020-10-03	40	4	61.39	225.539	286.765	33	16	SP1333	-28.5259855135352	28.5259855135352	High
1901	B2020001c16r07n124	2020-10-03	60	3	57.165	241.599	477.25	33	16	SP1333	-32.7567675823626	32.7567675823626	High
1902	B2020001c13r06n113	2020-10-03	40	1	52.413	191.815	291.794	33	13	Nipper	-37.5152708701893	37.5152708701893	High
1903	B2020001c13r06n113	2020-10-03	40	2	124.747	210.545	274.966	33	13	Nipper	34.9177208852098	34.9177208852098	High
1904	B2020001c13r06n113	2020-10-03	40	3	154.68	102.883	270.723	33	13	Nipper	64.8916853032478	64.8916853032478	High
1905	B2020001c08r08n146	2020-10-03	20	1	46.599	304.174	488.174	33	08	Eston	-43.3372275443106	43.3372275443106	High
1906	B2020001c08r08n146	2020-10-03	20	2	99.985	144.184	447.931	33	08	Eston	10.1218331720017	10.1218331720017	High
1907	B2020001c06r09n155	2020-10-03	80	1	87.818	420.305	531.115	33	06	Cumra	-2.06181781768417	2.06181781768417	Medium
1908	B2020001c08r08n146	2020-10-03	20	3	15.058	204.005	369.789	33	08	Eston	-74.9213925698455	74.9213925698455	High
1909	B2020001c06r09n155	2020-10-03	80	2	151.511	226.418	338.936	33	06	Cumra	61.718348409493	61.718348409493	Medium
1910	B2020001c08r08n146	2020-10-03	20	4	128.884	159.298	258.35	33	08	Eston	39.0603825227812	39.0603825227812	High
1911	B2020001c06r09n155	2020-10-03	80	3	57.485	202.786	298.978	33	06	Cumra	-32.4363296505224	32.4363296505224	Medium
1912	B2020001c16r08n150	2020-10-03	20	1	87.879	432.296	567.854	33	16	SP1333	-2.00073433692712	2.00073433692712	High
1913	B2020001c16r08n150	2020-10-03	20	2	54.498	377.107	486.086	33	16	SP1333	-35.4274174705431	35.4274174705431	High
1914	B2020001c16r08n150	2020-10-03	20	3	128.695	251.127	467.287	33	16	SP1333	38.871123869288	38.871123869288	High
1915	B2020001c13r03n039	2020-10-03	80	1	26.853	356.434	433.86	33	13	Nipper	-63.1102506759238	63.1102506759238	High
1916	B2020001c13r03n039	2020-10-03	80	2	85.285	97.329	224.267	33	13	Nipper	-4.5982843219066	4.5982843219066	High
1917	B2020001c13r03n039	2020-10-03	0	1	167.754	264.008	344.635	33	13	Nipper	77.9835775559932	77.9835775559932	High
1918	B2020001c16r08n150	2020-10-03	0	1	87.752	433.334	573.529	33	16	SP1333	-2.1279081411262	2.1279081411262	High
1919	B2020001c13r03n039	2020-10-03	0	2	45	107.48	176.368	33	13	Nipper	-44.9384158349745	44.9384158349745	High
1920	B2020001c13r03n039	2020-10-03	20	1	142.189	158.221	244.907	33	13	Nipper	52.3835909075737	52.3835909075737	High
1921	B2020001c16r08n150	2020-10-03	0	2	63.907	379.697	487.228	33	16	SP1333	-26.0055409059047	26.0055409059047	High
1922	B2020001c13r03n039	2020-10-03	0	3	137.726	104.062	155.255	33	13	Nipper	47.9144831269402	47.9144831269402	High
1923	B2020001c13r03n039	2020-10-03	20	2	59.835	135.326	168.811	33	13	Nipper	-30.083113588571	30.083113588571	High
1924	B2020001c16r08n150	2020-10-03	0	3	107.708	299.176	442.115	33	16	SP1333	17.8554023832571	17.8554023832571	High
1925	B2020001c06r09n155	2020-10-03	60	1	88.778	422.096	488.99	33	06	Cumra	-1.10050402216362	1.10050402216362	Medium
1926	B2020001c13r03n039	2020-10-03	20	3	48.504	104.139	148.711	33	13	Nipper	-41.4296204813245	41.4296204813245	High
1927	B2020001c06r09n155	2020-10-03	60	2	130.77	220.511	455.931	33	06	Cumra	40.9489635835642	40.9489635835642	Medium
1928	B2020001c06r09n155	2020-10-03	60	3	29.181	176.386	381.434	33	06	Cumra	-60.7790647217864	60.7790647217864	Medium
1929	B2020001c08r09n159	2020-10-03	20	1	79.679	318.148	465.375	33	08	Eston	-10.2119563403318	10.2119563403318	High
1930	B2020001c06r09n155	2020-10-03	60	4	144.063	233.431	286.522	33	06	Cumra	54.2601555459127	54.2601555459127	Medium
1931	B2020001c08r09n159	2020-10-03	20	2	118.65	233.6	367.049	33	08	Eston	28.8123769151173	28.8123769151173	High
1932	B2020001c08r09n159	2020-10-03	20	3	15.906	200.684	356.789	33	08	Eston	-74.072232050469	74.072232050469	High
1933	B2020001c08r09n159	2020-10-03	20	4	162.041	152.427	233.924	33	08	Eston	72.262759104109	72.262759104109	High
1934	B2020001c06r09n155	2020-10-03	20	1	92.169	396.284	556.245	33	06	Cumra	2.29513668680531	2.29513668680531	Medium
1935	B2020001c06r09n155	2020-10-03	20	2	101.959	294.389	472.475	33	06	Cumra	12.0985346640409	12.0985346640409	Medium
1936	B2020001c06r09n155	2020-10-03	20	3	17.427	233.728	426.488	33	06	Cumra	-72.5491505056911	72.5491505056911	Medium
1937	B2020001c13r06n113	2020-10-03	20	1	130.426	177.341	259.635	33	13	Nipper	40.604492806836	40.604492806836	High
1938	B2020001c13r06n113	2020-10-03	20	2	52.892	144.201	216.167	33	13	Nipper	-37.035615340966	37.035615340966	High
1939	B2020001c10r06n110	2020-10-03	80	1	129.244	444.181	575.416	33	10	ILL7537	39.4208751961013	39.4208751961013	Medium
1940	B2020001c10r06n110	2020-10-03	80	2	59.278	407.141	560.073	33	10	ILL7537	-30.6408758636804	30.6408758636804	Medium
1941	B2020001c16r08n150	2020-10-03	60	1	102.995	426.933	557.085	33	16	SP1333	13.1359524683734	13.1359524683734	High
1942	B2020001c10r06n110	2020-10-03	80	3	80.538	437.959	551.232	33	10	ILL7537	-9.3517807670483	9.3517807670483	Medium
1943	B2020001c16r08n150	2020-10-03	60	2	52.833	269.804	471.174	33	16	SP1333	-37.094696084649	37.094696084649	High
1944	B2020001c16r08n150	2020-10-03	40	1	82.822	400.136	587.884	33	16	SP1333	-7.06465502853899	7.06465502853899	High
1945	B2020001c16r08n150	2020-10-03	60	3	117.331	368.09	442.304	33	16	SP1333	27.4915718148136	27.4915718148136	High
1946	B2020001c16r08n150	2020-10-03	40	2	46.42	256.759	514.446	33	16	SP1333	-43.5164725124337	43.5164725124337	High
1947	B2020001c10r06n110	2020-10-03	20	1	84.418	442.096	561.002	33	10	ILL7537	-5.46647084348609	5.46647084348609	Medium
1948	B2020001c16r08n150	2020-10-03	40	3	125.578	328.283	444.073	33	16	SP1333	35.7498581394573	35.7498581394573	High
1949	B2020001c10r06n110	2020-10-03	20	2	120.93	293.777	509.718	33	10	ILL7537	31.0954971794786	31.0954971794786	Medium
1950	B2020001c13r01n001	2020-10-03	40	1	38.468	186.473	334.961	33	13	Nipper	-51.4793551186622	51.4793551186622	High
1951	B2020001c13r01n001	2020-10-03	40	2	155.045	111.4	178.096	33	13	Nipper	65.257184819253	65.257184819253	High
1952	B2020001c15r06n103	2020-10-03	20	1	56.826	369.168	530.818	33	15	PBA Bolt	-33.0962315164058	33.0962315164058	High
1953	B2020001c15r06n103	2020-10-03	20	2	86.566	200.36	388.836	33	15	PBA Bolt	-3.31553122600887	3.31553122600887	High
1954	B2020001c03r09n168	2020-10-03	0	1	92.616	394.411	546.115	33	03	CIPAL0717	2.74274842284456	2.74274842284456	High
1955	B2020001c03r09n168	2020-10-03	0	2	39.518	229.445	462.961	33	03	CIPAL0717	-50.4279181548116	50.4279181548116	High
1956	B2020001c03r09n168	2020-10-03	0	3	165.256	353.644	461.961	33	03	CIPAL0717	75.4821589505658	75.4821589505658	High
1957	B2020001c10r06n110	2020-10-03	0	1	85.431	439.396	569.386	33	10	ILL7537	-4.45208451550452	4.45208451550452	Medium
1958	B2020001c10r06n110	2020-10-03	0	2	147.921	246.662	455.99	33	10	ILL7537	58.1234353616609	58.1234353616609	Medium
1959	B2020001c07r09n156	2020-10-03	20	1	127.939	471.682	578.529	33	07	Digger	38.1140892553156	38.1140892553156	Medium_High
1960	B2020001c16r08n150	2020-10-03	80	1	98.858	389.647	581.227	33	16	SP1333	8.99329083080211	8.99329083080211	High
1961	B2020001c07r09n156	2020-10-03	20	2	139.538	178.751	496.801	33	07	Digger	49.7289629159852	49.7289629159852	Medium_High
1962	B2020001c16r08n150	2020-10-03	80	2	66.165	319.226	491.274	33	16	SP1333	-23.7444507493574	23.7444507493574	High
1963	B2020001c11r10n188	2020-10-03	0	1	46.429	311.931	422.831	33	11	Indianhead	-43.5074601956007	43.5074601956007	High
1964	B2020001c07r09n156	2020-10-03	20	3	48.836	243.082	345.321	33	07	Digger	-41.0971661270403	41.0971661270403	Medium_High
1965	B2020001c16r08n150	2020-10-03	80	3	112.571	359.539	452.363	33	16	SP1333	22.7250575786909	22.7250575786909	High
1966	B2020001c11r10n188	2020-10-03	0	2	128.577	214.895	326.836	33	11	Indianhead	38.752962381922	38.752962381922	High
1967	B2020001c11r10n188	2020-10-03	0	3	36.961	126.4	227.238	33	11	Indianhead	-52.988417503922	52.988417503922	High
1968	B2020001c10r06n110	2020-10-03	40	1	85.718	415.159	542.647	33	10	ILL7537	-4.16469174538535	4.16469174538535	Medium
1969	B2020001c10r06n110	2020-10-03	40	2	36.426	232.407	542.416	33	10	ILL7537	-53.5241496712173	53.5241496712173	Medium
1970	B2020001c10r06n110	2020-10-03	40	3	124.745	361.448	541.659	33	10	ILL7537	34.9157181481358	34.9157181481358	Medium
1971	B2020001c04r08n148	2020-10-03	80	1	28.683	314.606	412.049	33	04	Cobber	-61.2777462532127	61.2777462532127	High
1972	B2020001c08r08n146	2020-10-03	40	1	35.795	362.464	502.517	33	08	Eston	-54.1560132180647	54.1560132180647	High
1973	B2020001c08r08n146	2020-10-03	40	2	50.128	221.504	272.836	33	08	Eston	-39.8033979772356	39.8033979772356	High
1974	B2020001c04r08n148	2020-10-03	80	2	93.96	130.311	302.622	33	04	Cobber	4.08858773657332	4.08858773657332	High
1975	B2020001c02r06n112	2020-10-03	40	1	67.73	226.927	479.689	33	02	CDC Ruby	-22.1773089889516	22.1773089889516	High
1976	B2020001c04r08n148	2020-10-03	80	3	154.767	192.354	300.392	33	04	Cobber	64.9788043659668	64.9788043659668	High
1977	B2020001c02r06n112	2020-10-03	40	2	99.426	256.462	397.777	33	02	CDC Ruby	9.56206815981842	9.56206815981842	High
1978	B2020001c11r10n188	2020-10-03	40	1	68.796	320.713	435.63	33	11	Indianhead	-21.109850128509	21.109850128509	High
1979	B2020001c04r08n148	2020-10-03	80	4	29.632	125.399	208.61	33	04	Cobber	-60.3274475115992	60.3274475115992	High
1980	B2020001c11r10n188	2020-10-03	40	2	128.333	164.454	315.208	33	11	Indianhead	38.5086284588938	38.5086284588938	High
1981	B2020001c03r09n168	2020-10-03	20	1	73.048	390.988	543.517	33	03	CIPAL0717	-16.8520311091825	16.8520311091825	High
1982	B2020001c11r10n188	2020-10-03	40	3	141.491	118.849	299.493	33	11	Indianhead	51.6846356687473	51.6846356687473	High
1983	B2020001c03r09n168	2020-10-03	20	2	52.518	243.214	473.375	33	03	CIPAL0717	-37.4101271738042	37.4101271738042	High
1984	B2020001c03r09n168	2020-10-03	20	3	160.135	291.337	349.292	33	03	CIPAL0717	70.3541506725859	70.3541506725859	High
1985	B2020001c03r09n168	2020-10-03	80	1	76.003	355.557	470.032	33	03	CIPAL0717	-13.8929870823459	13.8929870823459	High
1986	B2020001c02r06n112	2020-10-03	0	1	113.452	296.493	471.446	33	02	CDC Ruby	23.6072632597884	23.6072632597884	High
1987	B2020001c13r06n113	2020-10-03	80	1	68.199	156.17	307.936	33	13	Nipper	-21.7076671450983	21.7076671450983	High
1988	B2020001c13r06n113	2020-10-03	80	2	141.742	222.865	289.551	33	13	Nipper	51.9359791715344	51.9359791715344	High
1989	B2020001c02r06n112	2020-10-03	0	2	90.637	270.017	345.333	33	02	CDC Ruby	0.761040088120438	0.761040088120438	High
1990	B2020001c03r09n168	2020-10-03	80	2	146.849	265.158	361.701	33	03	CIPAL0717	57.0499682899963	57.0499682899963	High
1991	B2020001c03r09n168	2020-10-03	80	3	77.784	198.494	283.179	33	03	CIPAL0717	-12.1095497179479	12.1095497179479	High
1992	B2020001c02r06n112	2020-10-03	0	3	95.258	163.689	240.137	33	02	CDC Ruby	5.38836409760006	5.38836409760006	High
1993	B2020001c15r10n173	2020-10-03	0	1	51.94	298.464	357.363	33	15	PBA Bolt	-37.9889181881905	37.9889181881905	High
1994	B2020001c15r10n173	2020-10-03	0	2	129.987	242.759	315.877	33	15	PBA Bolt	40.1648920190928	40.1648920190928	High
1995	B2020001c15r10n173	2020-10-03	0	3	90.843	204.022	267.664	33	15	PBA Bolt	0.967322006742549	0.967322006742549	High
1996	B2020001c07r09n156	2020-10-03	60	1	106.935	302.101	425.706	33	07	Digger	17.0813445041557	17.0813445041557	Medium_High
1997	B2020001c07r09n156	2020-10-03	60	2	27.031	165.027	341.078	33	07	Digger	-62.9320070763377	62.9320070763377	Medium_High
1998	B2020001c02r06n112	2020-10-03	60	1	107.261	293.205	425.262	33	02	CDC Ruby	17.4077906472179	17.4077906472179	High
1999	B2020001c07r09n156	2020-10-03	60	3	94.343	158.455	252.137	33	07	Digger	4.47211188624455	4.47211188624455	Medium_High
2000	B2020001c02r06n112	2020-10-03	60	2	85.978	256.632	338.806	33	02	CDC Ruby	-3.90433592576521	3.90433592576521	High
2001	B2020001c02r06n112	2020-10-03	60	3	171.193	215.541	327.179	33	02	CDC Ruby	81.4272839547382	81.4272839547382	High
2002	B2020001c03r09n168	2020-10-03	40	1	42.763	362.315	570.784	33	03	CIPAL0717	-47.1784772522447	47.1784772522447	High
2003	B2020001c03r09n168	2020-10-03	40	2	74.72	201.109	412.316	33	03	CIPAL0717	-15.1777429153176	15.1777429153176	High
2004	B2020001c03r09n168	2020-10-03	40	3	165.199	254.443	356.706	33	03	CIPAL0717	75.4250809439567	75.4250809439567	High
2005	B2020001c08r08n146	2020-10-03	60	1	75.299	271.901	459.245	33	08	Eston	-14.5979505323943	14.5979505323943	High
2006	B2020001c13r06n113	2020-10-03	0	1	64.747	175.801	272.823	33	13	Nipper	-25.1643913348242	25.1643913348242	High
2007	B2020001c08r08n146	2020-10-03	60	2	134.31	176.082	301.522	33	08	Eston	44.4938082045462	44.4938082045462	High
2008	B2020001c13r06n113	2020-10-03	0	2	116.991	180.679	255.066	33	13	Nipper	27.1511065122334	27.1511065122334	High
2009	B2020001c08r08n146	2020-10-03	80	1	80.042	266.008	458.316	33	08	Eston	-9.84845956140057	9.84845956140057	High
2010	B2020001c08r08n146	2020-10-03	80	2	133.791	167.622	303.321	33	08	Eston	43.9740979338429	43.9740979338429	High
2011	B2020001c15r06n103	2020-10-03	60	1	69.308	345.272	444.363	33	15	PBA Bolt	-20.5971494375647	20.5971494375647	High
2012	B2020001c15r06n103	2020-10-03	60	2	132.387	170.59	324.676	33	15	PBA Bolt	42.5681765078941	42.5681765078941	High
2013	B2020001c13r06n113	2020-10-03	60	1	47.403	202.41	306.037	33	13	Nipper	-42.5321272405621	42.5321272405621	High
2014	B2020001c13r06n113	2020-10-03	60	2	143.427	193.003	288.451	33	13	Nipper	53.6232851563804	53.6232851563804	High
2015	B2020001c13r08n144	2020-10-03	40	1	54.838	442.797	567.985	33	13	Nipper	-35.0869521679629	35.0869521679629	High
2016	B2020001c13r08n144	2020-10-03	40	2	119.334	259.239	412.777	33	13	Nipper	29.4973129944257	29.4973129944257	High
2017	B2020001c13r06n113	2020-10-03	60	3	27.408	60.828	135.841	33	13	Nipper	-62.5544911378884	62.5544911378884	High
2018	B2020001c10r02n023	2020-10-03	80	1	75.876	315.539	611.528	33	10	ILL7537	-14.0201608865449	14.0201608865449	Medium
2019	B2020001c10r02n023	2020-10-03	80	2	128.022	238.648	446.493	33	10	ILL7537	38.1972028438867	38.1972028438867	Medium
2020	B2020001c04r08n148	2020-10-03	0	1	12.115	195.351	517.417	33	04	Cobber	-77.8684201742381	77.8684201742381	High
2021	B2020001c07r09n156	2020-10-03	0	1	126.593	454.605	578.185	33	07	Digger	36.7662472045129	36.7662472045129	Medium_High
2022	B2020001c04r08n148	2020-10-03	0	2	127.467	172.609	311.907	33	04	Cobber	37.6414433058513	37.6414433058513	High
2023	B2020001c07r09n156	2020-10-03	0	2	144.318	414.889	531.245	33	07	Digger	54.5155045228479	54.5155045228479	Medium_High
2024	B2020001c04r08n148	2020-10-03	0	3	122.005	179.246	233.694	33	04	Cobber	32.1719683567542	32.1719683567542	High
2025	B2020001c07r09n156	2020-10-03	80	1	107.959	418.384	549.688	33	07	Digger	18.1067458860443	18.1067458860443	Medium_High
2026	B2020001c07r09n156	2020-10-03	80	2	149.982	103.942	371.848	33	07	Digger	60.1872559164191	60.1872559164191	Medium_High
2027	B2020001c15r08n135	2020-10-03	60	1	101.877	257.513	362.208	33	15	PBA Bolt	12.0164224440068	12.0164224440068	High
2028	B2020001c04r08n148	2020-10-03	60	1	19.82	510.224	643.901	33	04	Cobber	-70.1528755966488	70.1528755966488	High
2029	B2020001c15r08n135	2020-10-03	60	2	83.875	206.177	300.167	33	15	PBA Bolt	-6.0102139590774	6.0102139590774	High
2030	B2020001c15r06n103	2020-10-03	0	1	54.09	358.05	507.86	33	15	PBA Bolt	-35.8359758336393	35.8359758336393	High
2031	B2020001c15r06n103	2020-10-03	0	2	120.51	195	362.907	33	15	PBA Bolt	30.6749223939384	30.6749223939384	High
2032	B2020001c10r06n110	2020-10-03	60	1	77.697	441.131	576.73	33	10	ILL7537	-12.1966687806669	12.1966687806669	Medium
2033	B2020001c15r06n103	2020-10-03	80	1	69.362	329.12	397.576	33	15	PBA Bolt	-20.5430755365666	20.5430755365666	High
2034	B2020001c10r06n110	2020-10-03	60	2	127.66	420.64	560.872	33	10	ILL7537	37.8347074334924	37.8347074334924	Medium
2035	B2020001c15r06n103	2020-10-03	80	2	139.194	212.702	338.806	33	15	PBA Bolt	49.384492139257	49.384492139257	High
2036	B2020001c10r06n110	2020-10-03	60	3	68.513	338.528	520.76	33	10	ILL7537	-21.3932374244801	21.3932374244801	Medium
2037	B2020001c15r06n103	2020-10-03	80	3	64.799	112.73	322.747	33	15	PBA Bolt	-25.1123201709002	25.1123201709002	High
2038	B2020001c15r06n103	2020-10-03	40	1	55.553	335.9	474.086	33	15	PBA Bolt	-34.3709736640075	34.3709736640075	High
2039	B2020001c15r06n103	2020-10-03	40	2	122.969	132.306	391.919	33	15	PBA Bolt	33.1372876264228	33.1372876264228	High
2040	B2020001c04r08n148	2020-10-03	40	1	26.761	393.103	526.948	33	04	Cobber	-63.2023765813278	63.2023765813278	High
2041	B2020001c04r08n148	2020-10-03	40	2	94.514	152.473	302.735	33	04	Cobber	4.64334590607163	4.64334590607163	High
2042	B2020001c04r08n148	2020-10-03	20	1	13.434	253.949	480.777	33	04	Cobber	-76.5476150739344	76.5476150739344	High
2043	B2020001c04r08n148	2020-10-03	20	2	139.205	192.852	439.434	33	04	Cobber	49.395507193164	49.395507193164	High
2044	B2020001c07r07n117	2020-10-03	0	1	41.362	245.153	432.262	33	07	Digger	-48.5813945725825	48.5813945725825	Medium_High
2045	B2020001c07r07n117	2020-10-03	60	1	154.634	277.78	380.618	33	07	Digger	64.8456223505458	64.8456223505458	Medium_High
2046	B2020001c07r07n117	2020-10-03	0	2	5.543	238.113	349.652	33	07	Digger	-84.4494141994059	84.4494141994059	Medium_High
2047	B2020001c07r07n117	2020-10-03	60	2	52.931	230.601	306.38	33	07	Digger	-36.996561968023	36.996561968023	Medium_High
2048	B2020001c07r07n117	2020-10-03	0	3	148.906	226.55	306.309	33	07	Digger	59.1097833706065	59.1097833706065	Medium_High
2049	B2020001c07r07n117	2020-10-03	60	3	167.403	183.415	286.522	33	07	Digger	77.632097199506	77.632097199506	Medium_High
2050	B2020001c07r07n117	2020-10-03	60	4	89.27	157.013	262.978	33	07	Digger	-0.607830701959344	0.607830701959344	Medium_High
2051	B2020001c13r08n144	2020-10-03	80	1	52.853	455.405	585.257	33	13	Nipper	-37.074668713909	37.074668713909	High
2052	B2020001c13r08n144	2020-10-03	80	2	131.305	318.152	444.392	33	13	Nipper	41.4846957508595	41.4846957508595	High
2053	B2020001c08r08n146	2020-10-03	0	1	53.049	282.8	454.559	33	08	Eston	-36.8784004806569	36.8784004806569	High
2054	B2020001c08r08n146	2020-10-03	0	2	17.541	182.486	344.647	33	08	Eston	-72.434994492473	72.434994492473	High
2055	B2020001c08r08n146	2020-10-03	0	3	142.45	185.413	252.167	33	08	Eston	52.6449480957308	52.6449480957308	High
2056	B2020001c02r06n112	2020-10-03	20	1	105.032	293.027	404.635	33	02	CDC Ruby	15.1757401782436	15.1757401782436	High
2057	B2020001c02r06n112	2020-10-03	20	2	65.308	191.51	340.978	33	02	CDC Ruby	-24.6026235855669	24.6026235855669	High
2058	B2020001c15r10n173	2020-10-03	20	1	39.699	275.536	383.706	33	15	PBA Bolt	-50.2466704496145	50.2466704496145	High
2059	B2020001c07r07n117	2020-10-03	20	1	34.763	266.58	388.049	33	07	Digger	-55.1894255482493	55.1894255482493	Medium_High
2060	B2020001c02r06n112	2020-10-03	20	3	111.066	144.669	198.953	33	02	CDC Ruby	21.217997930505	21.217997930505	High
2061	B2020001c15r10n173	2020-10-03	20	2	117.277	216.021	319.493	33	15	PBA Bolt	27.4374979138155	27.4374979138155	High
2062	B2020001c15r10n173	2020-10-03	20	3	167.751	155.541	207.096	33	15	PBA Bolt	77.9805734503822	77.9805734503822	High
2063	B2020001c07r07n117	2020-10-03	20	2	117.262	220.493	358.919	33	07	Digger	27.4224773857606	27.4224773857606	Medium_High
2064	B2020001c07r07n117	2020-10-03	20	3	153.435	122.984	353.221	33	07	Digger	63.6449814746821	63.6449814746821	Medium_High
2065	B2020001c07r07n117	2020-10-03	20	4	177.474	204.198	321.421	33	07	Digger	87.7168797356387	87.7168797356387	Medium_High
2066	B2020001c07r07n117	2020-10-03	20	5	124.101	115.935	201.895	33	07	Digger	34.2708368103074	34.2708368103074	Medium_High
2067	B2020001c07r07n117	2020-10-03	40	1	2.068	277.18	387.061	33	07	Digger	-87.9291698654828	87.9291698654828	Medium_High
2068	B2020001c07r07n117	2020-10-03	40	2	39.472	220.227	381.091	33	07	Digger	-50.4739811075136	50.4739811075136	Medium_High
2069	B2020001c15r08n135	2020-10-03	80	1	89.151	270.03	374.647	33	15	PBA Bolt	-0.726993557862414	0.726993557862414	High
2070	B2020001c07r07n117	2020-10-03	40	3	159.326	169.944	226.338	33	07	Digger	69.5440435261524	69.5440435261524	Medium_High
2071	B2020001c15r08n135	2020-10-03	80	2	39.56	119.331	291.22	33	15	PBA Bolt	-50.3858606762576	50.3858606762576	High
2072	B2020001c10r02n023	2020-10-03	40	1	63.502	381.026	565.445	33	10	ILL7537	-26.41109516339	26.41109516339	Medium
2073	B2020001c07r07n117	2020-10-03	40	4	35.433	127.64	195.066	33	07	Digger	-54.5185086284589	54.5185086284589	Medium_High
2074	B2020001c10r02n023	2020-10-03	40	2	79.587	237.918	430.12	33	10	ILL7537	-10.3040822457358	10.3040822457358	Medium
2075	B2020001c05r01n003	2020-10-03	20	1	100.819	229.072	287.765	33	05	Commondo	10.9569745318602	10.9569745318602	High
2076	B2020001c05r01n003	2020-10-03	20	2	66.721	93.622	117.326	33	05	Commondo	-23.1876898427851	23.1876898427851	High
2077	B2020001c02r06n112	2020-10-03	80	1	110.468	303.137	430.559	33	02	CDC Ruby	20.6191795453787	20.6191795453787	High
2078	B2020001c10r02n023	2020-10-03	60	1	67.78	330.547	643.67	33	10	ILL7537	-22.1272405621015	22.1272405621015	Medium
2079	B2020001c10r02n023	2020-10-03	60	2	85.052	231.864	434.091	33	10	ILL7537	-4.83160319102772	4.83160319102772	Medium
2080	B2020001c02r06n112	2020-10-03	80	2	157.587	191.463	316.12	33	02	CDC Ruby	67.8026636403084	67.8026636403084	High
2081	B2020001c15r10n173	2020-10-03	40	1	30.53	271.662	368.191	33	15	PBA Bolt	-59.4282185653727	59.4282185653727	High
2082	B2020001c02r06n112	2020-10-03	80	3	29.458	124.036	272.907	33	02	CDC Ruby	-60.5016856370373	60.5016856370373	High
2083	B2020001c01r08n149	2020-10-03	60	1	123.13	226.883	330.718	33	01	Aldinga	33.2985079608799	33.2985079608799	High
2084	B2020001c10r02n023	2020-10-03	0	1	65.402	338.74	479.073	33	10	ILL7537	-24.5084949430889	24.5084949430889	Medium
2085	B2020001c15r10n173	2020-10-03	40	2	140.612	122.919	305.078	33	15	PBA Bolt	50.8044327247238	50.8044327247238	High
2086	B2020001c10r02n023	2020-10-03	0	2	87.347	259.278	467.488	33	10	ILL7537	-2.53346239861143	2.53346239861143	Medium
2087	B2020001c01r08n149	2020-10-03	60	2	168.97	120.221	274.907	33	01	Aldinga	79.2012416969859	79.2012416969859	High
2088	B2020001c15r10n173	2020-10-03	40	3	167.823	194.373	253.279	33	15	PBA Bolt	78.0526719850463	78.0526719850463	High
2089	B2020001c17r06n101	2020-10-03	80	1	77.754	396.011	475.404	33	17	PBA Hallmark XT	-12.1395907740579	12.1395907740579	Medium
2090	B2020001c01r08n149	2020-10-03	60	3	26.227	151.608	272.664	33	01	Aldinga	-63.7371073800861	63.7371073800861	High
2091	B2020001c13r08n144	2020-10-03	20	1	52.197	417.655	561.659	33	13	Nipper	-37.7315664741814	37.7315664741814	High
2092	B2020001c13r08n144	2020-10-03	20	2	140.889	158.521	452.546	33	13	Nipper	51.081811809473	51.081811809473	High
2093	B2020001c10r02n023	2020-10-03	20	1	60.832	344.71	530.529	33	10	ILL7537	-29.0847491571815	29.0847491571815	Medium
2094	B2020001c10r02n023	2020-10-03	20	2	75.446	214.895	456.375	33	10	ILL7537	-14.4507493574552	14.4507493574552	Medium
2095	B2020001c05r01n003	2020-10-03	60	1	101.616	183.763	348.066	33	05	Commondo	11.7550652558497	11.7550652558497	High
2096	B2020001c05r01n003	2020-10-03	60	2	58.36	116.284	153.569	33	05	Commondo	-31.5601321806469	31.5601321806469	High
2097	B2020001c05r01n003	2020-10-03	60	3	84.341	111.544	152.539	33	05	Commondo	-5.54357622083513	5.54357622083513	High
2098	B2020001c13r08n144	2020-10-03	60	1	53.379	461.004	587.328	33	13	Nipper	-36.5479488634467	36.5479488634467	High
2099	B2020001c13r08n144	2020-10-03	60	2	128.068	287.063	423.363	33	13	Nipper	38.2432657965886	38.2432657965886	High
2100	B2020001c17r06n101	2020-10-03	60	1	74.642	388.888	453.694	33	17	PBA Hallmark XT	-15.2558496612036	15.2558496612036	Medium
2101	B2020001c17r06n101	2020-10-03	60	2	133.363	297.106	395.233	33	17	PBA Hallmark XT	43.5455122000067	43.5455122000067	Medium
2102	B2020001c03r05n092	2020-10-03	60	1	70.501	323.557	484.872	33	03	CIPAL0717	-19.402516772923	19.402516772923	High
2103	B2020001c15r08n135	2020-10-03	20	1	85.809	232.622	435.877	33	15	PBA Bolt	-4.07356720851831	4.07356720851831	High
2104	B2020001c17r06n101	2020-10-03	60	3	58.993	225.178	343.664	33	17	PBA Hallmark XT	-30.9262658967255	30.9262658967255	Medium
2105	B2020001c15r08n135	2020-10-03	20	2	51.178	275.96	345.463	33	15	PBA Bolt	-38.751961013385	38.751961013385	High
2106	B2020001c03r05n092	2020-10-03	60	2	116.724	322.442	432.961	33	03	CIPAL0717	26.8837411128542	26.8837411128542	High
2107	B2020001c03r05n092	2020-10-03	60	3	89.403	192.01	309.25	33	03	CIPAL0717	-0.474648686538259	0.474648686538259	High
2108	B2020001c05r10n183	2020-10-03	80	1	57.938	214.756	288.38	33	05	Commondo	-31.9827097032611	31.9827097032611	High
2109	B2020001c05r10n183	2020-10-03	80	2	122.005	66.038	271.409	33	05	Commondo	32.1719683567542	32.1719683567542	High
2110	B2020001c05r10n183	2020-10-03	80	3	132.096	195.412	254.966	33	05	Commondo	42.276778263627	42.276778263627	High
2111	B2020001c05r10n183	2020-10-03	80	4	46.507	107.517	242.208	33	05	Commondo	-43.4293534497146	43.4293534497146	High
2112	B2020001c15r10n173	2020-10-03	80	1	29.53	363.176	452.559	33	15	PBA Bolt	-60.4295871023732	60.4295871023732	High
2113	B2020001c03r05n092	2020-10-03	40	1	67.657	334.081	468.919	33	03	CIPAL0717	-22.2504088921526	22.2504088921526	High
2114	B2020001c15r10n173	2020-10-03	80	2	65.606	188.86	283.966	33	15	PBA Bolt	-24.3042157615408	24.3042157615408	High
2115	B2020001c13r08n144	2020-10-03	0	1	81.265	388.506	524.316	33	13	Nipper	-8.62378584064888	8.62378584064888	High
2116	B2020001c03r05n092	2020-10-03	40	2	115.609	321.591	461.002	33	03	CIPAL0717	25.7672151940986	25.7672151940986	High
2117	B2020001c15r10n173	2020-10-03	80	3	159.121	103.817	191.539	33	15	PBA Bolt	69.3387629760673	69.3387629760673	High
2118	B2020001c03r05n092	2020-10-03	40	3	32.869	154.777	339.836	33	03	CIPAL0717	-57.0860175573283	57.0860175573283	High
2119	B2020001c15r10n173	2020-10-03	60	1	24.203	314.659	437.961	33	15	PBA Bolt	-65.7638772989753	65.7638772989753	High
2120	B2020001c15r10n173	2020-10-03	60	2	40.378	166.712	346.522	33	15	PBA Bolt	-49.5667412129911	49.5667412129911	High
2121	B2020001c17r06n101	2020-10-03	0	1	106.584	381.886	497.333	33	17	PBA Hallmark XT	16.7298641476685	16.7298641476685	Medium
2122	B2020001c15r10n173	2020-10-03	60	3	139.362	167.362	212.995	33	15	PBA Bolt	49.5527220534731	49.5527220534731	High
2123	B2020001c12r05n086	2020-10-03	80	1	107.418	374.156	464.174	33	12	Matilda	17.565005507527	17.565005507527	Medium_High
2124	B2020001c12r05n086	2020-10-03	80	2	47.842	299.475	437.576	33	12	Matilda	-42.0925264528189	42.0925264528189	Medium_High
2125	B2020001c03r05n092	2020-10-03	0	1	132.103	405.691	488.588	33	03	CIPAL0717	42.283787843386	42.283787843386	High
2126	B2020001c03r05n092	2020-10-03	0	2	47.804	346.898	419.73	33	03	CIPAL0717	-42.1305784572249	42.1305784572249	High
2127	B2020001c07r07n117	2020-10-03	80	1	132.691	175.505	367.333	33	07	Digger	42.8725925431423	42.8725925431423	Medium_High
2128	B2020001c07r07n117	2020-10-03	80	2	49.745	179.513	279.321	33	07	Digger	-40.1869221269068	40.1869221269068	Medium_High
2129	B2020001c03r05n092	2020-10-03	80	1	70.262	319.789	446.12	33	03	CIPAL0717	-19.6418438532661	19.6418438532661	High
2130	B2020001c03r05n092	2020-10-03	80	2	121.695	215.077	410.274	33	03	CIPAL0717	31.8615441102841	31.8615441102841	High
2131	B2020001c17r06n101	2020-10-03	40	1	62.632	287.139	492.676	33	17	PBA Hallmark XT	-27.2822857905805	27.2822857905805	Medium
2132	B2020001c03r05n092	2020-10-03	80	3	93.576	160.312	408.049	33	03	CIPAL0717	3.70406221836511	3.70406221836511	High
2133	B2020001c17r06n101	2020-10-03	40	2	132.189	273.98	399.191	33	17	PBA Hallmark XT	42.369905537568	42.369905537568	Medium
2134	B2020001c05r07n126	2020-10-03	40	1	49.242	277.238	441.078	33	05	Commondo	-40.6906105010181	40.6906105010181	High
[truncated: 32,002 more rows]
