# Supplementary material for: Mapping and quantifying unique branching structures in lentil (Lens culinaris Medik.)
Source: Plant Methods. 2024 Jun 19;20:95. doi: 10.1186/s13007-024-01223-1 (PMC11188192; doi:10.1186/s13007-024-01223-1)
Supplement: Supplementary file 6 — Supplementary Material 6: SI06. CSV file containing the Experiment 2 data. [file 13007_2024_1223_MOESM6_ESM.csv]

	plant_id	snapshot_date	image_angle	branch_id	branch_angle	branch_euclidean	branch_geodesic	DAS	salt_treatment_code	line	cultivar	branch_angle_rescaled	splay	salt_tolerance_descriptor
1	B2019004t0g125n292	2019-08-11	0	1	96.582	104.69	141.569	25	0	125	09H113L-12HHI3006	6.6969619436441	6.6969619436441	Highly Intolerant
2	B2019004t0g053n607	2019-08-11	90	1	46.876	280.872	382.233	25	0	053	08H100L-11H4011	-43.0682033083777	43.0682033083777	Moderately Tolerant
3	B2019004t0g053n607	2019-08-11	90	2	173.66	126.775	364.25	25	0	053	08H100L-11H4011	83.8667081975237	83.8667081975237	Moderately Tolerant
4	B2019004t0g053n607	2019-08-11	90	3	71.429	266.897	349.765	25	0	053	08H100L-11H4011	-18.4859777735753	18.4859777735753	Moderately Tolerant
5	B2019004t1g168n484	2019-08-11	90	1	106.524	312.923	381.451	25	1	168	10H149L-13H4003	16.6507959462917	16.6507959462917	Tolerant
6	B2019004t1g168n484	2019-08-11	90	2	119.801	126.764	174.51	25	1	168	10H149L-13H4003	29.9435996128731	29.9435996128731	Tolerant
7	B2019004t1g271n862	2019-08-11	0	1	96.294	136.825	196.966	25	1	271	Nipper	6.40861913608401	6.40861913608401	Highly Intolerant
8	B2019004t1g271n862	2019-08-11	0	2	129.629	83.096	159.782	25	1	271	Nipper	39.7832979208615	39.7832979208615	Highly Intolerant
9	B2019004t0g048n376	2019-08-11	0	1	99.744	301.347	394.806	25	0	048	08H013L-01-11H4002	9.86272568498103	9.86272568498103	Highly Intolerant
10	B2019004t0g048n376	2019-08-11	0	2	65.844	180.834	303.451	25	0	048	08H013L-01-11H4002	-24.0776256215723	24.0776256215723	Highly Intolerant
11	B2019004t0g048n376	2019-08-11	0	3	68.749	173.819	246.309	25	0	048	08H013L-01-11H4002	-21.1691677883706	21.1691677883706	Highly Intolerant
12	B2019004t0g255n516	2019-08-11	0	1	72.378	267.556	339.48	25	0	255	11H237L-13HS3005	-17.5358481750526	17.5358481750526	Tolerant
13	B2019004t0g255n516	2019-08-11	0	2	118.408	180.768	300.823	25	0	255	11H237L-13HS3005	28.5489415193619	28.5489415193619	Tolerant
14	B2019004t0g255n516	2019-08-11	0	3	41.885	208.197	285.279	25	0	255	11H237L-13HS3005	-48.0651441157821	48.0651441157821	Tolerant
15	B2019004t0g255n516	2019-08-11	0	4	111.069	130.74	243.409	25	0	255	11H237L-13HS3005	21.2012058780995	21.2012058780995	Tolerant
16	B2019004t1g218n183	2019-08-11	90	1	58.263	406.832	541.558	25	1	218	10H485L-13H4002	-31.6676493164095	31.6676493164095	Highly Intolerant
17	B2019004t1g218n183	2019-08-11	90	2	98.453	326.547	400.191	25	1	218	10H485L-13H4002	8.57018900248073	8.57018900248073	Highly Intolerant
18	B2019004t1g262n796	2019-08-11	90	1	92.115	325.221	398.292	25	1	262	11H244L-13HS3023	2.22464485555048	2.22464485555048	Highly Intolerant
19	B2019004t1g262n796	2019-08-11	90	2	119.982	150.083	281.037	25	1	262	11H244L-13HS3023	30.1248150579022	30.1248150579022	Highly Intolerant
20	B2019004t1g262n796	2019-08-11	90	3	70.211	227.431	278.279	25	1	262	11H244L-13HS3023	-19.7054275638815	19.7054275638815	Highly Intolerant
21	B2019004t0g018n580	2019-08-11	0	1	83.615	422.622	561.872	25	0	018	07H077L-11H4009	-6.28547272868856	6.28547272868856	Tolerant
22	B2019004t0g018n580	2019-08-11	0	2	104.701	271.901	366.02	25	0	018	07H077L-11H4009	14.8256260220484	14.8256260220484	Tolerant
23	B2019004t0g244n678	2019-08-11	90	1	94.532	329.029	371.622	25	0	244	11H190L-13HS3007	4.64452182038644	4.64452182038644	Intolerant
24	B2019004t1g153n241	2019-08-11	90	1	153.781	221.822	377.765	25	1	153	10H047L-12HS3004	63.9640461437487	63.9640461437487	Highly Intolerant
25	B2019004t1g262n796	2019-08-11	0	1	92.818	325.394	402.505	25	1	262	11H244L-13HS3023	2.92848163928225	2.92848163928225	Highly Intolerant
26	B2019004t1g271n862	2019-08-11	90	1	53.205	153.6	205.368	25	1	271	Nipper	-36.7316698741838	36.7316698741838	Highly Intolerant
27	B2019004t1g262n796	2019-08-11	0	2	144.123	196.229	294.149	25	1	262	11H244L-13HS3023	54.2945501874451	54.2945501874451	Highly Intolerant
28	B2019004t1g226n158	2019-08-11	0	1	90.315	182.003	294.25	25	1	226	11H046L-12HS2002	0.422502308299855	0.422502308299855	Highly Intolerant
29	B2019004t1g226n158	2019-08-11	0	2	64.011	89	132.468	25	1	226	11H046L-12HS2002	-25.9128074488559	25.9128074488559	Highly Intolerant
30	B2019004t0g061n527	2019-08-11	90	1	77.471	267.367	326.966	25	0	061	08H115L-11H4010	-12.4367859566373	12.4367859566373	Tolerant
31	B2019004t0g061n527	2019-08-11	90	2	109.711	269.809	317.522	25	0	061	08H115L-11H4010	19.8415894452293	19.8415894452293	Tolerant
32	B2019004t0g061n527	2019-08-11	90	3	61.228	255.548	304.007	25	0	061	08H115L-11H4010	-28.6991200649661	28.6991200649661	Tolerant
33	B2019004t0g141n731	2019-08-11	0	1	7.983	331.21	417.02	25	0	141	10H010L-19-12HSHI2003	-82.0074978029435	82.0074978029435	Tolerant
34	B2019004t0g141n731	2019-08-11	0	2	25.317	184.743	377.233	25	0	141	10H010L-19-12HSHI2003	-64.65286507292	64.65286507292	Tolerant
35	B2019004t1g168n484	2019-08-11	0	1	76.827	289.62	343.622	25	1	168	10H149L-13H4003	-13.0815525124315	13.0815525124315	Tolerant
36	B2019004t1g121n403	2019-08-11	0	1	73.909	216.481	326.877	25	1	121	09H091L-11HSHI3009	-16.0030258195855	16.0030258195855	Tolerant
37	B2019004t1g121n403	2019-08-11	0	2	128.1	111.826	143.811	25	1	121	09H091L-11HSHI3009	38.2524779460025	38.2524779460025	Tolerant
38	B2019004t0g061n527	2019-08-11	0	1	73.22	339.454	440.292	25	0	061	08H115L-11H4010	-16.6928459390609	16.6928459390609	Tolerant
39	B2019004t0g061n527	2019-08-11	0	2	58.887	197.396	308.522	25	0	061	08H115L-11H4010	-31.042906566696	31.042906566696	Tolerant
40	B2019004t0g162n524	2019-08-11	0	1	70.697	208.734	307.22	25	0	162	10H109L-13H4009	-19.2188490761238	19.2188490761238	Tolerant
41	B2019004t0g162n524	2019-08-11	0	2	118.479	174.063	249.966	25	0	162	10H109L-13H4009	28.6200260309479	28.6200260309479	Tolerant
42	B2019004t0g162n524	2019-08-11	0	3	103.183	114.004	190.267	25	0	162	10H109L-13H4009	13.3058191405338	13.3058191405338	Tolerant
43	B2019004t0g162n524	2019-08-11	0	4	126.027	95.21	125.912	25	0	162	10H109L-13H4009	36.1770104457522	36.1770104457522	Tolerant
44	B2019004t0g137n419	2019-08-11	90	1	36.182	299.822	454.919	25	0	137	10H002L-13HS3011	-53.7749324196545	53.7749324196545	Highly Intolerant
45	B2019004t0g137n419	2019-08-11	90	2	73	164.174	282.794	25	0	137	10H002L-13HS3011	-16.9131078059471	16.9131078059471	Highly Intolerant
46	B2019004t0g048n376	2019-08-11	90	1	101.88	335.179	434.618	25	0	048	08H013L-01-11H4002	12.0012681743851	12.0012681743851	Highly Intolerant
47	B2019004t0g048n376	2019-08-11	90	2	58.364	131.548	318.551	25	0	048	08H013L-01-11H4002	-31.5665290957027	31.5665290957027	Highly Intolerant
48	B2019004t0g048n376	2019-08-11	90	3	121.03	149.375	226.652	25	0	048	08H013L-01-11H4002	31.1740624965236	31.1740624965236	Highly Intolerant
49	B2019004t0g137n419	2019-08-11	0	1	111.448	240.666	363.877	25	0	137	10H002L-13HS3011	21.5806570033262	21.5806570033262	Highly Intolerant
50	B2019004t0g137n419	2019-08-11	0	2	120.693	217.463	277.279	25	0	137	10H002L-13HS3011	30.8366613640662	30.8366613640662	Highly Intolerant
51	B2019004t0g125n228	2019-08-11	90	1	77.905	243.403	289.593	25	0	125	09H113L-12HHI3006	-12.0022693646891	12.0022693646891	Highly Intolerant
52	B2019004t0g125n228	2019-08-11	90	2	45	165.463	222.267	25	0	125	09H113L-12HHI3006	-44.9464363187345	44.9464363187345	Highly Intolerant
53	B2019004t1g025n320	2019-08-11	0	1	72.86	335.92	445.262	25	1	025	07H107L-10H4049	-17.053274448511	17.053274448511	Tolerant
54	B2019004t1g025n320	2019-08-11	0	2	116.565	80.498	349.422	25	1	025	07H107L-10H4049	26.7037477890381	26.7037477890381	Tolerant
55	B2019004t0g233n118	2019-08-11	0	1	88.727	270.067	314.51	25	0	233	11H100L-12HS2002	-1.16738789449678	1.16738789449678	Tolerant
56	B2019004t0g233n118	2019-08-11	0	2	108.525	201.437	238.895	25	0	233	11H100L-12HS2002	18.654177744652	18.654177744652	Tolerant
57	B2019004t1g153n241	2019-08-11	0	1	18.778	158.433	252.108	25	1	153	10H047L-12HS3004	-71.1996484709599	71.1996484709599	Highly Intolerant
58	B2019004t0g018n580	2019-08-11	90	1	103.886	370.838	500.446	25	0	018	07H077L-11H4009	14.0096559242655	14.0096559242655	Tolerant
59	B2019004t0g018n580	2019-08-11	90	2	63.004	178.443	232.966	25	0	018	07H077L-11H4009	-26.9210060850122	26.9210060850122	Tolerant
60	B2019004t0g128n201	2019-08-11	0	1	91.957	322.188	437.475	25	0	128	09H123L-12H3002	2.06645678751404	2.06645678751404	Tolerant
61	B2019004t0g128n201	2019-08-11	0	2	12.971	182.661	332.564	25	0	128	09H123L-12H3002	-77.0135605664512	77.0135605664512	Tolerant
62	B2019004t1g276n868	2019-08-11	90	1	59.566	185.569	243.238	25	1	276	PBA Jumbo2	-30.3630983502609	30.3630983502609	Highly Intolerant
63	B2019004t1g276n868	2019-08-11	90	2	168.486	110.218	156.853	25	1	276	PBA Jumbo2	78.6865495644822	78.6865495644822	Highly Intolerant
64	B2019004t0g078n583	2019-08-11	90	1	104.171	310.446	405.049	25	0	078	08H192L-11HHI3005	14.2949951609135	14.2949951609135	Tolerant
65	B2019004t0g078n583	2019-08-11	90	2	70.649	178.059	226.823	25	0	078	08H192L-11HHI3005	-19.2669062107172	19.2669062107172	Tolerant
66	B2019004t1g211n157	2019-08-11	0	1	92.386	120.104	138.456	25	1	211	10H429L-13HSHI3010	2.49596742794209	2.49596742794209	Tolerant
67	B2019004t1g084n253	2019-08-11	0	1	72.392	350.417	449.292	25	1	084	08H220L-10HS3002	-17.5218315107962	17.5218315107962	Highly Intolerant
68	B2019004t1g084n253	2019-08-11	0	2	59.725	228.11	301.078	25	1	084	08H220L-10HS3002	-30.2039090919204	30.2039090919204	Highly Intolerant
69	B2019004t0g121n436	2019-08-11	90	1	53.13	65	115.498	25	0	121	09H091L-11HSHI3009	-36.8067591469859	36.8067591469859	Tolerant
70	B2019004t1g084n253	2019-08-11	0	3	97.778	206.903	245.48	25	1	084	08H220L-10HS3002	7.89438554726175	7.89438554726175	Highly Intolerant
71	B2019004t0g121n436	2019-08-11	90	2	122.784	70.178	106.912	25	0	121	09H091L-11HSHI3009	32.930150289789	32.930150289789	Tolerant
72	B2019004t0g017n144	2019-08-11	0	1	92.659	366.395	466.936	25	0	017	07H077L-11H4003	2.76929238094179	2.76929238094179	Tolerant
73	B2019004t0g017n144	2019-08-11	0	2	97.583	325.85	393.622	25	0	017	07H077L-11H4003	7.69915343797626	7.69915343797626	Tolerant
74	B2019004t0g023n130	2019-08-11	90	1	104.736	397.06	492.132	25	0	023	07H105L-10H4013	14.8606676826894	14.8606676826894	Moderately Tolerant
75	B2019004t0g023n130	2019-08-11	90	2	128.853	184.911	361.936	25	0	023	07H105L-10H4013	39.0063742449357	39.0063742449357	Moderately Tolerant
76	B2019004t0g141n731	2019-08-11	90	1	153.918	159.214	231.309	25	0	141	10H010L-19-12HSHI2003	64.1012092154005	64.1012092154005	Tolerant
77	B2019004t0g141n731	2019-08-11	90	2	21.915	187.553	214.681	25	0	141	10H010L-19-12HSHI2003	-68.0589144872237	68.0589144872237	Tolerant
78	B2019004t0g078n583	2019-08-11	0	1	89.463	320.014	392.564	25	0	078	08H192L-11HHI3005	-0.430511830732101	0.430511830732101	Tolerant
79	B2019004t0g141n731	2019-08-11	90	3	1.397	82.024	151.096	25	0	141	10H010L-19-12HSHI2003	-88.6013371452727	88.6013371452727	Tolerant
80	B2019004t0g078n583	2019-08-11	0	2	130.641	158.142	280.38	25	0	078	08H192L-11HHI3005	40.7965025085379	40.7965025085379	Tolerant
81	B2019004t0g141n731	2019-08-11	90	4	91.762	65.031	117.953	25	0	141	10H010L-19-12HSHI2003	1.87122467822857	1.87122467822857	Tolerant
82	B2019004t0g078n583	2019-08-11	0	3	59.231	201.341	265.794	25	0	078	08H192L-11HHI3005	-30.6984971021103	30.6984971021103	Tolerant
83	B2019004t0g078n583	2019-08-11	0	4	126.806	178.6	247.652	25	0	078	08H192L-11HHI3005	36.9569376925901	36.9569376925901	Tolerant
84	B2019004t1g211n157	2019-08-11	90	1	95.102	112.446	138.083	25	1	211	10H429L-13HSHI3010	5.21520029368249	5.21520029368249	Tolerant
85	B2019004t0g017n144	2019-08-11	90	1	87.797	390.288	512.245	25	0	017	07H077L-11H4003	-2.09849487724296	2.09849487724296	Tolerant
86	B2019004t0g017n144	2019-08-11	90	2	69.015	234.557	415.605	25	0	017	07H077L-11H4003	-20.9028511674991	20.9028511674991	Tolerant
87	B2019004t0g017n144	2019-08-11	90	3	107.262	185.348	378.091	25	0	017	07H077L-11H4003	17.3896743906645	17.3896743906645	Tolerant
88	B2019004t0g023n135	2019-08-11	0	1	82.108	407.863	538.304	25	0	023	07H105L-10H4013	-7.79426651685894	7.79426651685894	Moderately Tolerant
89	B2019004t1g099n467	2019-08-11	90	1	105.795	260.849	362.853	25	1	099	08H241L-12HHI4014	15.9209282146552	15.9209282146552	Tolerant
90	B2019004t0g023n135	2019-08-11	0	2	108.792	304.217	368.593	25	0	023	07H105L-10H4013	18.9214955558275	18.9214955558275	Moderately Tolerant
91	B2019004t1g226n158	2019-08-11	90	1	72.46	202.41	314.836	25	1	226	11H046L-12HS2002	-17.4537505701223	17.4537505701223	Highly Intolerant
92	B2019004t0g038n053	2019-08-11	90	1	90.365	157.003	174.184	25	0	038	07H163L-10H4005	0.47256182350128	0.47256182350128	Tolerant
93	B2019004t1g155n627	2019-08-11	90	1	105.714	306.454	448.274	25	1	155	10H063L-12HS3001	15.8398318000289	15.8398318000289	Highly Intolerant
94	B2019004t0g038n053	2019-08-11	0	1	91.177	146.031	166.669	25	0	038	07H163L-10H4005	1.28552835037212	1.28552835037212	Tolerant
95	B2019004t0g125n228	2019-08-11	0	1	71.565	240.333	324.409	25	0	125	09H113L-12HHI3006	-18.3498158922274	18.3498158922274	Highly Intolerant
96	B2019004t0g125n228	2019-08-11	0	2	51.21	137.277	252.593	25	0	125	09H113L-12HHI3006	-38.7290445307199	38.7290445307199	Highly Intolerant
97	B2019004t0g063n684	2019-08-11	90	1	116.272	350.173	449.417	25	0	063	08H125L-12HHI4007	26.4103990299578	26.4103990299578	Highly Intolerant
98	B2019004t1g155n627	2019-08-11	0	1	93.158	290.441	416.392	25	1	155	10H063L-12HS3001	3.26888634265183	3.26888634265183	Highly Intolerant
99	B2019004t0g063n684	2019-08-11	90	2	51.597	104.637	350.564	25	0	063	08H125L-12HHI4007	-38.341583883061	38.341583883061	Highly Intolerant
100	B2019004t1g155n627	2019-08-11	0	2	149.365	119.708	258.622	25	1	155	10H063L-12HS3001	59.5427897611605	59.5427897611605	Highly Intolerant
101	B2019004t0g063n684	2019-08-11	90	3	63.159	186.043	256.865	25	0	063	08H125L-12HHI4007	-26.7658215878878	26.7658215878878	Highly Intolerant
102	B2019004t0g063n684	2019-08-11	90	4	44.153	143.558	188.882	25	0	063	08H125L-12HHI4007	-45.7944445062463	45.7944445062463	Highly Intolerant
103	B2019004t0g217n285	2019-08-11	0	1	91.778	290.14	366.25	25	0	217	10H485L-12HS3003	1.88724372309302	1.88724372309302	Highly Intolerant
104	B2019004t0g255n516	2019-08-11	90	1	100.443	259.295	344.363	25	0	255	11H237L-13HS3005	10.5625577074967	10.5625577074967	Tolerant
105	B2019004t0g255n516	2019-08-11	90	2	93.202	143.224	246.208	25	0	255	11H237L-13HS3005	3.31293871602907	3.31293871602907	Tolerant
106	B2019004t0g255n516	2019-08-11	90	3	36.254	148.809	226.208	25	0	255	11H237L-13HS3005	-53.7028467177645	53.7028467177645	Tolerant
107	B2019004t0g212n204	2019-08-11	90	1	93.774	379.824	450.149	25	0	212	10H432L-13H4005	3.88561956993316	3.88561956993316	Highly Intolerant
108	B2019004t0g212n204	2019-08-11	90	2	134.375	194.466	301.865	25	0	212	10H432L-13H4005	44.5349471037789	44.5349471037789	Highly Intolerant
109	B2019004t0g217n285	2019-08-11	90	1	77.405	279.732	432.505	25	0	217	10H485L-12HS3003	-12.5028645167032	12.5028645167032	Highly Intolerant
110	B2019004t0g217n285	2019-08-11	90	2	58.614	186.253	224.823	25	0	217	10H485L-12HS3003	-31.3162315196956	31.3162315196956	Highly Intolerant
111	B2019004t0g162n524	2019-08-11	90	1	85.253	289.995	356.652	25	0	162	10H109L-13H4009	-4.6455230106905	4.6455230106905	Tolerant
112	B2019004t0g162n524	2019-08-11	90	2	121.559	231.193	293.522	25	0	162	10H109L-13H4009	31.7036921673545	31.7036921673545	Tolerant
113	B2019004t0g162n524	2019-08-11	90	3	44.403	135.772	162.782	25	0	162	10H109L-13H4009	-45.5441469302393	45.5441469302393	Tolerant
114	B2019004t1g013n035	2019-08-11	90	1	73.02	136.971	193.137	25	1	013	07H073L-11H4012	-16.8930839998665	16.8930839998665	Highly Intolerant
115	B2019004t0g271n900	2019-08-11	90	1	83.839	354.045	429.806	25	0	271	Nipper	-6.06120610058626	6.06120610058626	Highly Intolerant
116	B2019004t1g013n035	2019-08-11	90	2	115.665	85.428	111.012	25	1	013	07H073L-11H4012	25.8026765154128	25.8026765154128	Highly Intolerant
117	B2019004t0g271n900	2019-08-11	90	2	58.46	221.759	314.25	25	0	271	Nipper	-31.470414826516	31.470414826516	Highly Intolerant
118	B2019004t0g271n900	2019-08-11	90	3	135.541	149.913	191.167	25	0	271	Nipper	45.7023349982757	45.7023349982757	Highly Intolerant
119	B2019004t0g063n684	2019-08-11	0	1	67.526	332.232	424.794	25	0	063	08H125L-12HHI4007	-22.393623530197	22.393623530197	Highly Intolerant
120	B2019004t0g063n684	2019-08-11	0	2	110.596	167.72	279.652	25	0	063	08H125L-12HHI4007	20.7276428642942	20.7276428642942	Highly Intolerant
121	B2019004t0g196n275	2019-08-11	0	1	58.973	155.206	212.037	25	0	196	10H246L-12HS3010	-30.9568042005495	30.9568042005495	Tolerant
122	B2019004t0g196n275	2019-08-11	0	2	146.689	83.762	166.681	25	0	196	10H246L-12HS3010	56.8636045075812	56.8636045075812	Tolerant
123	B2019004t0g128n201	2019-08-11	90	1	92.505	320.306	376.35	25	0	128	09H123L-12H3002	2.61510907412146	2.61510907412146	Tolerant
124	B2019004t0g215n132	2019-08-11	0	1	110.659	391.152	511.488	25	0	215	10H442L-12HS3005	20.790717853448	20.790717853448	Moderately Tolerant
125	B2019004t0g215n132	2019-08-11	0	2	55.032	198.91	251.522	25	0	215	10H442L-12HS3005	-34.9024951887244	34.9024951887244	Moderately Tolerant
126	B2019004t1g206n837	2019-08-11	0	1	95.934	280.503	436.417	25	1	206	10H403L-12HSHI2004	6.0481906266339	6.0481906266339	Tolerant
127	B2019004t1g206n837	2019-08-11	0	2	50.006	194.489	294.321	25	1	206	10H403L-12HSHI2004	-39.9344776567697	39.9344776567697	Tolerant
128	B2019004t0g053n607	2019-08-11	0	1	47.239	253.338	416.149	25	0	053	08H100L-11H4011	-42.7047712280155	42.7047712280155	Moderately Tolerant
129	B2019004t0g053n607	2019-08-11	0	2	96.659	198.338	356.049	25	0	053	08H100L-11H4011	6.77405359705429	6.77405359705429	Moderately Tolerant
130	B2019004t1g013n035	2019-08-11	0	1	160.436	128.413	215.551	25	1	013	07H073L-11H4012	70.6269676170558	70.6269676170558	Highly Intolerant
131	B2019004t0g053n607	2019-08-11	0	3	56.674	174.734	252.321	25	0	053	08H100L-11H4011	-33.2585407095102	33.2585407095102	Moderately Tolerant
132	B2019004t1g013n035	2019-08-11	0	2	33.476	74.33	209.409	25	1	013	07H073L-11H4012	-56.4841533823546	56.4841533823546	Highly Intolerant
133	B2019004t1g013n035	2019-08-11	0	3	115.71	149.833	186.51	25	1	013	07H073L-11H4012	25.847730079094	25.847730079094	Highly Intolerant
134	B2019004t1g218n183	2019-08-11	0	1	98.896	349.201	487.458	25	1	218	10H485L-13H4002	9.01371630716518	9.01371630716518	Highly Intolerant
135	B2019004t1g218n183	2019-08-11	0	2	120.005	327.951	415.191	25	1	218	10H485L-13H4002	30.1478424348948	30.1478424348948	Highly Intolerant
136	B2019004t1g262n776	2019-08-11	90	1	102.288	206.737	284.392	25	1	262	11H244L-13HS3023	12.4097538184286	12.4097538184286	Highly Intolerant
137	B2019004t0g032n065	2019-08-11	90	1	84.726	130.553	150.355	25	0	032	07H144L-07HG1004-11H4007	-5.17315030091331	5.17315030091331	Highly Intolerant
138	B2019004t1g218n183	2019-08-11	0	3	42.814	185.397	219.208	25	1	218	10H485L-13H4002	-47.13503832334	47.13503832334	Highly Intolerant
139	B2019004t1g262n776	2019-08-11	90	2	39.401	72.471	227.924	25	1	262	11H244L-13HS3023	-50.552100830988	50.552100830988	Highly Intolerant
140	B2019004t1g262n776	2019-08-11	90	3	158.682	132.034	223.38	25	1	262	11H244L-13HS3023	68.8708798237905	68.8708798237905	Highly Intolerant
141	B2019004t1g157n401	2019-08-11	90	1	97.667	209.876	246.539	25	1	157	10H068L-12HS3001	7.78325342351462	7.78325342351462	Tolerant
142	B2019004t1g157n401	2019-08-11	90	2	136.287	125.897	163.811	25	1	157	10H068L-12HS3001	46.4492229650807	46.4492229650807	Tolerant
143	B2019004t1g197n562	2019-08-11	0	1	111.595	103.247	144.841	25	1	197	10H246L-13SNHS3012	21.7278319780183	21.7278319780183	Tolerant
144	B2019004t1g195n265	2019-08-11	90	1	65.406	221.054	269.38	25	1	195	10H246L-12HS3001	-24.5161469747366	24.5161469747366	Highly Intolerant
145	B2019004t1g195n265	2019-08-11	90	2	76.884	105.759	250.865	25	1	195	10H246L-12HS3001	-13.0244846651018	13.0244846651018	Highly Intolerant
146	B2019004t1g195n265	2019-08-11	90	3	72.121	97.719	146.368	25	1	195	10H246L-12HS3001	-17.7931540831878	17.7931540831878	Highly Intolerant
147	B2019004t1g197n562	2019-08-11	90	1	72.979	102.489	148.711	25	1	197	10H246L-13SNHS3012	-16.9341328023317	16.9341328023317	Tolerant
148	B2019004t1g195n265	2019-08-11	90	4	114.55	89.051	107.77	25	1	195	10H246L-12HS3001	24.6863493264214	24.6863493264214	Highly Intolerant
149	B2019004t0g032n065	2019-08-11	0	1	88.614	124.036	150.497	25	0	032	07H144L-07HG1004-11H4007	-1.28052239885197	1.28052239885197	Highly Intolerant
150	B2019004t0g023n130	2019-08-11	0	1	100.601	380.494	436.149	25	0	023	07H105L-10H4013	10.7207457755331	10.7207457755331	Moderately Tolerant
151	B2019004t0g023n130	2019-08-11	0	2	94.434	245.736	309.262	25	0	023	07H105L-10H4013	4.5464051705917	4.5464051705917	Moderately Tolerant
152	B2019004t0g023n130	2019-08-11	0	3	108.232	178.986	225.995	25	0	023	07H105L-10H4013	18.3608289855717	18.3608289855717	Moderately Tolerant
153	B2019004t0g273n890	2019-08-11	0	1	101.552	324.575	436.12	25	0	273	PBA Ace	11.6728777546639	11.6728777546639	Highly Intolerant
154	B2019004t0g273n890	2019-08-11	0	2	106.699	187.926	248.48	25	0	273	PBA Ace	16.8260042494966	16.8260042494966	Highly Intolerant
155	B2019004t0g273n890	2019-08-11	0	3	9.964	150.266	213.338	25	0	273	PBA Ace	-80.0241398106638	80.0241398106638	Highly Intolerant
156	B2019004t0g076n125	2019-08-11	90	1	99.273	297.893	373.99	25	0	076	08H186L-11HHI3033	9.39116505178379	9.39116505178379	Tolerant
157	B2019004t0g212n204	2019-08-11	0	1	104.323	339.554	484.132	25	0	212	10H432L-13H4005	14.4471760871258	14.4471760871258	Highly Intolerant
158	B2019004t0g212n204	2019-08-11	0	2	55.452	222.182	305.765	25	0	212	10H432L-13H4005	-34.4819952610326	34.4819952610326	Highly Intolerant
159	B2019004t0g215n132	2019-08-11	90	1	102.924	424.76	515.203	25	0	215	10H442L-12HS3005	13.0465108517905	13.0465108517905	Moderately Tolerant
160	B2019004t0g215n132	2019-08-11	90	2	85.418	287.92	385.635	25	0	215	10H442L-12HS3005	-4.48032661052584	4.48032661052584	Moderately Tolerant
161	B2019004t1g100n715	2019-08-11	0	1	74.268	221.289	279.208	25	1	100	08H243L-11HHI3030	-15.6435985004394	15.6435985004394	Tolerant
162	B2019004t1g073n331	2019-08-11	90	1	90.431	266.008	308.267	25	1	073	08H184L-12HHI4004	0.538640383567127	0.538640383567127	Intolerant
163	B2019004t1g095n400	2019-08-11	0	1	106.272	192.72	276.836	25	1	095	08H238L-12HHI4004	16.3984959896766	16.3984959896766	Highly Intolerant
164	B2019004t1g095n400	2019-08-11	0	2	92.603	176.182	243.279	25	1	095	08H238L-12HHI4004	2.71322572391621	2.71322572391621	Highly Intolerant
165	B2019004t1g073n331	2019-08-11	90	2	123.378	203.578	264.167	25	1	073	08H184L-12HHI4004	33.5248573303817	33.5248573303817	Intolerant
166	B2019004t0g150n503	2019-08-11	0	1	101.95	193.186	242.681	25	0	150	10H040L-13BO001	12.0713514956671	12.0713514956671	Tolerant
167	B2019004t1g073n331	2019-08-11	90	3	40.347	122.025	168.196	25	1	073	08H184L-12HHI4004	-49.6049748033774	49.6049748033774	Intolerant
168	B2019004t0g150n503	2019-08-11	0	2	114.928	78.294	125.912	25	0	150	10H040L-13BO001	25.064799261344	25.064799261344	Tolerant
169	B2019004t0g150n503	2019-08-11	90	1	82.533	207.762	253.439	25	0	150	10H040L-13BO001	-7.36876063764697	7.36876063764697	Tolerant
170	B2019004t0g206n875	2019-08-11	90	1	69.263	259.833	363.966	25	0	206	10H403L-12HSHI2004	-20.6545559721002	20.6545559721002	Tolerant
171	B2019004t0g150n503	2019-08-11	90	2	55.305	79.057	142.74	25	0	150	10H040L-13BO001	-34.6291702357247	34.6291702357247	Tolerant
172	B2019004t0g206n875	2019-08-11	90	2	111.541	163.414	263.823	25	0	206	10H403L-12HSHI2004	21.6737677016008	21.6737677016008	Tolerant
173	B2019004t0g271n900	2019-08-11	0	1	99.252	223.913	325.493	25	0	271	Nipper	9.37014005539919	9.37014005539919	Highly Intolerant
174	B2019004t0g271n900	2019-08-11	0	2	91.404	204.061	242.924	25	0	271	Nipper	1.51279854938649	1.51279854938649	Highly Intolerant
175	B2019004t0g271n900	2019-08-11	0	3	73.482	151.242	241.995	25	0	271	Nipper	-16.4305340794055	16.4305340794055	Highly Intolerant
176	B2019004t0g271n900	2019-08-11	0	4	108.268	108.467	142.569	25	0	271	Nipper	18.3968718365168	18.3968718365168	Highly Intolerant
177	B2019004t1g259n555	2019-08-11	0	1	73.281	274.609	438.25	25	1	259	11H239L-13HS3007	-16.6317733305152	16.6317733305152	Tolerant
178	B2019004t1g259n555	2019-08-11	0	2	25.305	264.367	356.279	25	1	259	11H239L-13HS3007	-64.6648793565684	64.6648793565684	Tolerant
179	B2019004t1g259n555	2019-08-11	0	3	129.267	176.955	311.723	25	1	259	11H239L-13HS3007	39.4208670308033	39.4208670308033	Tolerant
180	B2019004t1g206n837	2019-08-11	90	1	82.168	271.533	352.191	25	1	206	10H403L-12HSHI2004	-7.73419509861723	7.73419509861723	Tolerant
181	B2019004t1g206n837	2019-08-11	90	2	137.215	128.082	184.569	25	1	206	10H403L-12HSHI2004	47.3783275672188	47.3783275672188	Tolerant
182	B2019004t0g179n347	2019-08-11	0	1	67.676	223.772	275.108	25	0	179	10H180L-13SNHS3006	-22.2434449845928	22.2434449845928	Highly Intolerant
183	B2019004t1g025n320	2019-08-11	90	1	74.595	335.037	427.274	25	1	025	07H107L-10H4049	-15.3162092710222	15.3162092710222	Tolerant
184	B2019004t1g157n401	2019-08-11	0	1	99.046	203.531	264.995	25	1	157	10H068L-12HS3001	9.1638948527694	9.1638948527694	Tolerant
185	B2019004t1g157n401	2019-08-11	0	2	45.716	113.146	167.711	25	1	157	10H068L-12HS3001	-44.2295840610504	44.2295840610504	Tolerant
186	B2019004t1g276n839	2019-08-11	0	1	73.501	355.643	466.89	25	1	276	PBA Jumbo2	-16.411511463629	16.411511463629	Highly Intolerant
187	B2019004t1g276n839	2019-08-11	0	2	99.462	115.572	359.321	25	1	276	PBA Jumbo2	9.58039001924512	9.58039001924512	Highly Intolerant
188	B2019004t1g276n839	2019-08-11	0	3	89.743	223.002	286.309	25	1	276	PBA Jumbo2	-0.15017854560422	0.15017854560422	Highly Intolerant
189	B2019004t1g276n839	2019-08-11	0	4	85.396	149.482	234.865	25	1	276	PBA Jumbo2	-4.50235279721447	4.50235279721447	Highly Intolerant
190	B2019004t0g124n662	2019-08-11	0	1	85.393	273.885	466.387	25	0	124	09H103L-13H4005	-4.50535636812656	4.50535636812656	Moderately Tolerant
191	B2019004t0g124n662	2019-08-11	0	2	128.089	188.043	243.125	25	0	124	09H103L-13H4005	38.2414648526581	38.2414648526581	Moderately Tolerant
192	B2019004t0g273n890	2019-08-11	90	1	84.753	295.237	412.321	25	0	273	PBA Ace	-5.14611816270455	5.14611816270455	Highly Intolerant
193	B2019004t0g273n890	2019-08-11	90	2	140.35	235.077	314.765	25	0	273	PBA Ace	50.517059170347	50.517059170347	Highly Intolerant
194	B2019004t0g210n887	2019-08-11	90	1	96.546	307.002	369.664	25	0	210	10H429L-13HHI4018	6.66091909269912	6.66091909269912	Highly Intolerant
195	B2019004t0g210n887	2019-08-11	90	2	116.131	177.102	225.024	25	0	210	10H429L-13HHI4018	26.2692311970899	26.2692311970899	Highly Intolerant
196	B2019004t1g100n715	2019-08-11	90	1	81.703	194.031	244.539	25	1	100	08H243L-11HHI3030	-8.19974858999032	8.19974858999032	Tolerant
197	B2019004t1g100n715	2019-08-11	90	2	108.667	156.218	183.054	25	1	100	08H243L-11HHI3030	18.796346767824	18.796346767824	Tolerant
198	B2019004t1g100n715	2019-08-11	90	3	57.45	111.517	146.782	25	1	100	08H243L-11HHI3030	-32.4816170335844	32.4816170335844	Tolerant
199	B2019004t1g259n555	2019-08-11	90	1	75.174	316.539	425.948	25	1	259	11H239L-13HS3007	-14.7365200849899	14.7365200849899	Tolerant
200	B2019004t1g259n555	2019-08-11	90	2	136.685	288.624	359.191	25	1	259	11H239L-13HS3007	46.8476967060839	46.8476967060839	Tolerant
201	B2019004t1g259n555	2019-08-11	90	3	47.039	218.634	269.137	25	1	259	11H239L-13HS3007	-42.9050092888212	42.9050092888212	Tolerant
202	B2019004t0g196n275	2019-08-11	90	1	74.454	138.051	258.936	25	0	196	10H246L-12HS3010	-15.4573771038902	15.4573771038902	Tolerant
203	B2019004t1g198n638	2019-08-11	90	1	103.833	204.944	288.238	25	1	198	10H248L-13H4003	13.956592838152	13.956592838152	Intolerant
204	B2019004t0g233n118	2019-08-11	90	1	105.503	284.345	345.877	25	0	233	11H100L-12HS2002	15.628580645879	15.628580645879	Tolerant
205	B2019004t0g233n118	2019-08-11	90	2	78.69	158.07	221.167	25	0	233	11H100L-12HS2002	-11.2163349760271	11.2163349760271	Tolerant
206	B2019004t0g244n678	2019-08-11	0	1	67.453	242.539	354.794	25	0	244	11H190L-13HS3007	-22.4667104223911	22.4667104223911	Intolerant
207	B2019004t0g264n145	2019-08-11	90	1	76.866	308.058	385.706	25	0	264	11H300L-13HS3008	-13.0425060905743	13.0425060905743	Moderately Tolerant
208	B2019004t1g191n335	2019-08-11	90	1	86.033	274.658	332.664	25	1	191	10H225L-13HHI4004	-3.86459457354854	3.86459457354854	Moderately Tolerant
209	B2019004t0g264n145	2019-08-11	90	2	96.34	262.606	339.605	25	0	264	11H300L-13HS3008	6.4546738900693	6.4546738900693	Moderately Tolerant
210	B2019004t1g191n335	2019-08-11	90	2	76.858	233.105	322.877	25	1	191	10H225L-13HHI4004	-13.0505156130066	13.0505156130066	Moderately Tolerant
211	B2019004t0g264n145	2019-08-11	90	3	14.036	164.924	315.694	25	0	264	11H300L-13HS3008	-75.9472928926613	75.9472928926613	Moderately Tolerant
212	B2019004t1g191n335	2019-08-11	90	3	138.861	115.521	157.196	25	1	191	10H225L-13HHI4004	49.0262868076491	49.0262868076491	Moderately Tolerant
213	B2019004t0g264n145	2019-08-11	90	4	113.097	147.851	225.409	25	0	264	11H300L-13HS3008	23.2316198146685	23.2316198146685	Moderately Tolerant
214	B2019004t1g042n387	2019-08-11	90	1	58.508	260.346	355.049	25	1	042	07H205L-10H4002	-31.4223576919226	31.4223576919226	Moderately Tolerant
215	B2019004t1g042n387	2019-08-11	90	2	94.168	247.655	332.078	25	1	042	07H205L-10H4002	4.28008854972023	4.28008854972023	Moderately Tolerant
216	B2019004t0g124n662	2019-08-11	90	1	109.142	256.164	385.292	25	0	124	09H103L-13H4005	19.2719121622373	19.2719121622373	Moderately Tolerant
217	B2019004t0g124n662	2019-08-11	90	2	22.834	226.771	339.907	25	0	124	09H103L-13H4005	-67.1388205978218	67.1388205978218	Moderately Tolerant
218	B2019004t1g042n387	2019-08-11	90	3	71.862	122.066	318.25	25	1	042	07H205L-10H4002	-18.0524623719311	18.0524623719311	Moderately Tolerant
219	B2019004t1g042n387	2019-08-11	90	4	117.087	147.139	247.137	25	1	042	07H205L-10H4002	27.2263691277408	27.2263691277408	Moderately Tolerant
220	B2019004t0g184n042	2019-08-11	90	1	79.408	125.132	157.841	25	0	184	10H196L-3-12AHM2009	-10.4974803377349	10.4974803377349	Highly Tolerant
221	B2019004t1g095n400	2019-08-11	90	1	101.053	219.064	283.421	25	1	095	08H238L-12HHI4004	11.1732837929538	11.1732837929538	Highly Intolerant
222	B2019004t1g095n400	2019-08-11	90	2	123.799	145.609	229.409	25	1	095	08H238L-12HHI4004	33.9463584483775	33.9463584483775	Highly Intolerant
223	B2019004t1g095n400	2019-08-11	90	3	43.891	109.622	153.054	25	1	095	08H238L-12HHI4004	-46.0567563659017	46.0567563659017	Highly Intolerant
224	B2019004t1g042n387	2019-08-11	0	1	58.593	243.707	376.25	25	1	042	07H205L-10H4002	-31.3372565160802	31.3372565160802	Moderately Tolerant
225	B2019004t1g042n387	2019-08-11	0	2	106.144	158.24	191.61	25	1	042	07H205L-10H4002	16.270343630761	16.270343630761	Moderately Tolerant
226	B2019004t0g119n728	2019-08-11	90	1	86.479	260.492	381.605	25	0	119	09H082L-12H3003	-3.41806369795201	3.41806369795201	Highly Intolerant
227	B2019004t1g073n331	2019-08-11	0	1	81.781	272.802	380.635	25	1	073	08H184L-12HHI4004	-8.12165574627612	8.12165574627612	Intolerant
228	B2019004t0g119n728	2019-08-11	90	2	68.334	78.549	223.551	25	0	119	09H082L-12H3003	-21.5846617645423	21.5846617645423	Highly Intolerant
229	B2019004t1g262n776	2019-08-11	0	1	111.903	104.547	340.049	25	1	262	11H244L-13HS3023	22.036198591659	22.036198591659	Highly Intolerant
230	B2019004t1g262n776	2019-08-11	0	2	17.942	220.735	322.895	25	1	262	11H244L-13HS3023	-72.0366435651274	72.0366435651274	Highly Intolerant
231	B2019004t0g201n895	2019-08-11	0	1	90.892	321.039	395.049	25	0	201	10H314L-13HSHI3005	1.00018911372409	1.00018911372409	Highly Intolerant
232	B2019004t0g201n895	2019-08-11	0	2	127.304	237.607	307.865	25	0	201	10H314L-13HSHI3005	37.4555304639961	37.4555304639961	Highly Intolerant
233	B2019004t0g201n895	2019-08-11	0	3	38.991	135.093	280.096	25	0	201	10H314L-13HSHI3005	-50.9625888556395	50.9625888556395	Highly Intolerant
234	B2019004t0g201n895	2019-08-11	0	4	12.407	153.587	215.752	25	0	201	10H314L-13HSHI3005	-77.5782318979231	77.5782318979231	Highly Intolerant
235	B2019004t1g121n403	2019-08-11	90	1	100.996	214.947	276.581	25	1	121	09H091L-11HSHI3009	11.1162159456242	11.1162159456242	Tolerant
236	B2019004t1g121n403	2019-08-11	90	2	89.119	130.015	173.924	25	1	121	09H091L-11HSHI3009	-0.774921295317768	0.774921295317768	Tolerant
237	B2019004t1g084n253	2019-08-11	90	1	66.864	358.861	448.806	25	1	084	08H220L-10HS3002	-23.0564115114636	23.0564115114636	Highly Intolerant
238	B2019004t1g084n253	2019-08-11	90	2	132.847	282.335	346.22	25	1	084	08H220L-10HS3002	43.005128319224	43.005128319224	Highly Intolerant
239	B2019004t1g084n253	2019-08-11	90	3	80.764	249.231	292.865	25	1	084	08H220L-10HS3002	-9.13986628547273	9.13986628547273	Highly Intolerant
240	B2019004t0g270n892	2019-08-11	0	1	91.802	286.142	428.948	25	0	270	ILL2024	1.91127229038969	1.91127229038969	Tolerant
241	B2019004t0g270n892	2019-08-11	0	2	124.448	146.731	310.635	25	0	270	ILL2024	34.5961309556918	34.5961309556918	Tolerant
242	B2019004t0g270n892	2019-08-11	0	3	127.763	179.622	232.823	25	0	270	ILL2024	37.915076813545	37.915076813545	Tolerant
243	B2019004t0g264n145	2019-08-11	0	1	101.879	296.346	389.819	25	0	264	11H300L-13HS3008	12.0002669840811	12.0002669840811	Moderately Tolerant
244	B2019004t0g264n145	2019-08-11	0	2	158.854	113.653	245.765	25	0	264	11H300L-13HS3008	69.0430845560833	69.0430845560833	Moderately Tolerant
245	B2019004t1g191n335	2019-08-11	0	1	78.944	265.936	352.806	25	1	191	10H225L-13HHI4004	-10.9620326388039	10.9620326388039	Moderately Tolerant
246	B2019004t1g191n335	2019-08-11	0	2	42.546	198.172	252.066	25	1	191	10H225L-13HHI4004	-47.4033573248195	47.4033573248195	Moderately Tolerant
247	B2019004t0g264n145	2019-08-11	0	3	83.199	109.772	168.338	25	0	264	11H300L-13HS3008	-6.70196789516424	6.70196789516424	Moderately Tolerant
248	B2019004t1g195n265	2019-08-11	0	1	75.964	181.417	249.451	25	1	195	10H246L-12HS3001	-13.9455797448077	13.9455797448077	Highly Intolerant
249	B2019004t1g195n265	2019-08-11	0	2	96.17	111.647	241.823	25	1	195	10H246L-12HS3001	6.28447153838452	6.28447153838452	Highly Intolerant
250	B2019004t1g195n265	2019-08-11	0	3	43.807	67.897	123.355	25	1	195	10H246L-12HS3001	-46.14085635144	46.14085635144	Highly Intolerant
251	B2019004t1g149n327	2019-08-11	0	1	80.784	305.949	391.635	25	1	149	10H039L-11HS2001	-9.11984247939216	9.11984247939216	Tolerant
252	B2019004t1g149n327	2019-08-11	0	2	137.726	133.795	232.61	25	1	149	10H039L-11HS2001	47.8899358125772	47.8899358125772	Tolerant
253	B2019004t1g048n323	2019-08-11	90	1	92.741	188.215	264.421	25	1	048	08H013L-01-11H4002	2.85138998587209	2.85138998587209	Highly Intolerant
254	B2019004t1g048n323	2019-08-11	90	2	53.584	75.802	178.953	25	1	048	08H013L-01-11H4002	-36.3522187489571	36.3522187489571	Highly Intolerant
255	B2019004t0g206n875	2019-08-11	0	1	76.255	286.196	344.35	25	0	206	10H403L-12HSHI2004	-13.6542333663355	13.6542333663355	Tolerant
256	B2019004t0g153n207	2019-08-11	0	1	98.852	246.941	339.078	25	0	153	10H047L-12HS3004	8.96966393378796	8.96966393378796	Highly Intolerant
257	B2019004t0g210n887	2019-08-11	0	1	83.015	304.258	362.309	25	0	210	10H429L-13HHI4018	-6.88618691110543	6.88618691110543	Highly Intolerant
258	B2019004t0g153n207	2019-08-11	0	2	59.117	243.528	311.593	25	0	153	10H047L-12HS3004	-30.8126327967695	30.8126327967695	Highly Intolerant
259	B2019004t0g184n042	2019-08-11	0	1	88.746	137.033	163.669	25	0	184	10H196L-3-12AHM2009	-1.14836527872026	1.14836527872026	Highly Tolerant
260	B2019004t0g153n207	2019-08-11	0	3	120.613	196.37	239.895	25	0	153	10H047L-12HS3004	30.7565661397439	30.7565661397439	Highly Intolerant
261	B2019004t1g052n154	2019-08-11	0	1	45	206.475	276.066	25	1	052	08H100L-10HS3002-12SA003	-44.9464363187345	44.9464363187345	Highly Intolerant
262	B2019004t1g052n154	2019-08-11	0	2	135	43.841	203.225	25	1	052	08H100L-10HS3002-12SA003	45.1606910437965	45.1606910437965	Highly Intolerant
263	B2019004t1g099n467	2019-08-11	0	1	79.96	309.743	510.647	25	1	099	08H241L-12HHI4014	-9.94482328991134	9.94482328991134	Tolerant
264	B2019004t0g023n135	2019-08-11	90	1	95.447	389.76	465.049	25	0	023	07H105L-10H4013	5.56061094857219	5.56061094857219	Moderately Tolerant
265	B2019004t0g023n135	2019-08-11	90	2	132.314	286.693	381.534	25	0	023	07H105L-10H4013	42.471493887177	42.471493887177	Moderately Tolerant
266	B2019004t0g132n816	2019-08-11	90	1	132.049	343.402	440.777	25	0	132	09H148L-12H3009	42.2061784566095	42.2061784566095	Highly Intolerant
267	B2019004t0g132n816	2019-08-11	90	2	69.503	228.464	285.48	25	0	132	09H148L-12H3009	-20.4142702991334	20.4142702991334	Highly Intolerant
268	B2019004t0g270n892	2019-08-11	90	1	94.604	298.965	380.848	25	0	270	ILL2024	4.71660752227649	4.71660752227649	Tolerant
269	B2019004t0g270n892	2019-08-11	90	2	73.61	248.081	316.409	25	0	270	ILL2024	-16.3023817204899	16.3023817204899	Tolerant
270	B2019004t0g270n892	2019-08-11	90	3	107.255	138.221	260.752	25	0	270	ILL2024	17.3826660585362	17.3826660585362	Tolerant
271	B2019004t0g240n211	2019-08-11	0	1	62.08	264.824	371.522	25	0	240	11H126L-2-14BO4001	-27.8461059259342	27.8461059259342	Tolerant
272	B2019004t0g240n211	2019-08-11	0	2	103.021	164.222	199.539	25	0	240	11H126L-2-14BO4001	13.1436263112812	13.1436263112812	Tolerant
273	B2019004t1g201n857	2019-08-11	90	1	90.579	99.005	139.297	25	1	201	10H314L-13HSHI3005	0.686816548563286	0.686816548563286	Highly Intolerant
274	B2019004t1g276n839	2019-08-11	90	1	74.127	325.407	398.848	25	1	276	PBA Jumbo2	-15.7847663333074	15.7847663333074	Highly Intolerant
275	B2019004t1g276n839	2019-08-11	90	2	51.766	210.06	279.652	25	1	276	PBA Jumbo2	-38.1723827216802	38.1723827216802	Highly Intolerant
276	B2019004t1g276n839	2019-08-11	90	3	68.429	138.716	231.066	25	1	276	PBA Jumbo2	-21.4895486856596	21.4895486856596	Highly Intolerant
277	B2019004t1g231n853	2019-08-11	0	1	96.582	287.898	327.196	25	1	231	11H073L-13HS3004	6.6969619436441	6.6969619436441	Highly Intolerant
278	B2019004t1g149n327	2019-08-11	90	1	79.04	320.852	398.35	25	1	149	10H039L-11HS2001	-10.8659183696172	10.8659183696172	Tolerant
279	B2019004t1g276n868	2019-08-11	0	1	21.661	151.714	361.966	25	1	276	PBA Jumbo2	-68.3132168244468	68.3132168244468	Highly Intolerant
280	B2019004t1g149n327	2019-08-11	90	2	123.776	185.27	252.622	25	1	149	10H039L-11HS2001	33.9233310713849	33.9233310713849	Tolerant
281	B2019004t1g149n327	2019-08-11	90	3	60.716	169.685	210.681	25	1	149	10H039L-11HS2001	-29.2117295006285	29.2117295006285	Tolerant
282	B2019004t1g201n857	2019-08-11	0	1	148.426	112.681	201.794	25	1	201	10H314L-13HSHI3005	58.6026720656781	58.6026720656781	Highly Intolerant
283	B2019004t1g201n857	2019-08-11	0	2	22.751	67.231	177.024	25	1	201	10H314L-13HSHI3005	-67.2219193930562	67.2219193930562	Highly Intolerant
284	B2019004t1g201n857	2019-08-11	0	3	138.24	75.073	142.912	25	1	201	10H314L-13HSHI3005	48.4045476288476	48.4045476288476	Highly Intolerant
285	B2019004t0g132n816	2019-08-11	0	1	57.883	272.738	393.593	25	0	132	09H148L-12H3009	-32.0481016319402	32.0481016319402	Highly Intolerant
286	B2019004t0g209n809	2019-08-11	0	1	71.127	330.784	414.002	25	0	209	10H429L-13HHI4015	-18.7883372453917	18.7883372453917	Intolerant
287	B2019004t0g209n809	2019-08-11	0	2	130.061	114.978	287.806	25	0	209	10H429L-13HHI4015	40.2158121322016	40.2158121322016	Intolerant
288	B2019004t0g209n809	2019-08-11	0	3	128.446	167.263	231.995	25	0	209	10H429L-13HHI4015	38.5988897911962	38.5988897911962	Intolerant
289	B2019004t1g258n865	2019-08-11	0	1	42.39	232.88	331.635	25	1	258	11H238L-13HS3011	-47.5595430122479	47.5595430122479	Highly Intolerant
290	B2019004t1g258n865	2019-08-11	0	2	134.388	198.708	238.551	25	1	258	11H238L-13HS3011	44.5479625777313	44.5479625777313	Highly Intolerant
291	B2019004t1g258n865	2019-08-11	0	3	108.435	161.276	213.853	25	1	258	11H238L-13HS3011	18.5640706172894	18.5640706172894	Highly Intolerant
292	B2019004t1g258n865	2019-08-11	0	4	35.235	154.263	192.924	25	1	258	11H238L-13HS3011	-54.7230596375691	54.7230596375691	Highly Intolerant
293	B2019004t1g235n394	2019-08-11	0	1	85.402	286.923	372.22	25	1	235	11H102L-12HS2004	-4.4963456553903	4.4963456553903	Tolerant
294	B2019004t1g235n394	2019-08-11	0	2	147.938	214.756	281.007	25	1	235	11H102L-12HS2004	58.1140911973123	58.1140911973123	Tolerant
295	B2019004t1g235n394	2019-08-11	0	3	43.966	195.9	255.865	25	1	235	11H102L-12HS2004	-45.9816670930996	45.9816670930996	Tolerant
296	B2019004t0g209n809	2019-08-11	90	1	98.661	305.483	384.664	25	0	209	10H429L-13HHI4015	8.77843658571857	8.77843658571857	Intolerant
297	B2019004t0g209n809	2019-08-11	90	2	56.56	254.055	310.564	25	0	209	10H429L-13HHI4015	-33.3726764041694	33.3726764041694	Intolerant
298	B2019004t0g268n140	2019-08-11	0	1	80.267	313.512	382.422	25	0	268	CIPAL0901-10SA002	-9.63745786657471	9.63745786657471	Tolerant
299	B2019004t0g209n809	2019-08-11	90	3	115.691	205.295	286.25	25	0	209	10H429L-13HHI4015	25.8287074633175	25.8287074633175	Intolerant
300	B2019004t0g209n809	2019-08-11	90	4	165.358	114.726	267.895	25	0	209	10H429L-13HHI4015	75.5548262934823	75.5548262934823	Intolerant
301	B2019004t0g209n809	2019-08-11	90	5	179.215	146.014	209.125	25	0	209	10H429L-13HHI4015	89.4283203363999	89.4283203363999	Intolerant
302	B2019004t1g104n340	2019-08-11	0	1	109.083	195.758	304.48	25	1	104	08H245L-11H4002	19.2128419342997	19.2128419342997	Highly Intolerant
303	B2019004t1g104n340	2019-08-11	0	2	35.744	193.437	264.338	25	1	104	08H245L-11H4002	-54.2134537728188	54.2134537728188	Highly Intolerant
304	B2019004t1g252n610	2019-08-11	90	1	107.509	176.162	236.309	25	1	252	11H234L-12HS2006	17.6369683957594	17.6369683957594	Highly Intolerant
305	B2019004t1g057n243	2019-08-11	90	1	97.285	354.865	408.35	25	1	057	08H105L-11HS3003	7.40079872737587	7.40079872737587	Intolerant
306	B2019004t1g057n243	2019-08-11	90	2	71.838	198.91	248.208	25	1	057	08H105L-11HS3003	-18.0764909392278	18.0764909392278	Intolerant
307	B2019004t1g048n323	2019-08-11	0	1	85.458	214.674	330.078	25	1	048	08H013L-01-11H4002	-4.44027899836472	4.44027899836472	Highly Intolerant
308	B2019004t1g048n323	2019-08-11	0	2	178.79	142.032	255.865	25	1	048	08H013L-01-11H4002	89.002814457188	89.002814457188	Highly Intolerant
309	B2019004t1g221n770	2019-08-11	0	1	53.44	332.405	417.149	25	1	221	11H026L-13HSHI3002	-36.4963901527371	36.4963901527371	Highly Intolerant
310	B2019004t1g221n770	2019-08-11	90	1	114.682	258.629	365.309	25	1	221	11H026L-13HSHI3002	24.8185064465531	24.8185064465531	Highly Intolerant
311	B2019004t1g221n770	2019-08-11	0	2	12.619	205.976	345.363	25	1	221	11H026L-13HSHI3002	-77.3659795534691	77.3659795534691	Highly Intolerant
312	B2019004t1g221n770	2019-08-11	90	2	28.799	217.959	340.853	25	1	221	11H026L-13HSHI3002	-61.1667204342941	61.1667204342941	Highly Intolerant
313	B2019004t1g221n770	2019-08-11	0	3	106.272	192.72	274.907	25	1	221	11H026L-13HSHI3002	16.3984959896766	16.3984959896766	Highly Intolerant
314	B2019004t0g076n125	2019-08-11	0	1	97.674	284.549	364.593	25	0	076	08H186L-11HHI3033	7.79026175564283	7.79026175564283	Tolerant
315	B2019004t1g221n770	2019-08-11	90	3	110.244	150.283	212.409	25	1	221	11H026L-13HSHI3002	20.3752238772763	20.3752238772763	Highly Intolerant
316	B2019004t0g076n125	2019-08-11	0	2	79.919	228.528	296.895	25	0	076	08H186L-11HHI3033	-9.9858720923765	9.9858720923765	Tolerant
317	B2019004t0g076n125	2019-08-11	0	3	127.789	174.622	279.635	25	0	076	08H186L-11HHI3033	37.9411077614497	37.9411077614497	Tolerant
318	B2019004t0g076n125	2019-08-11	0	4	144.946	151.476	211.51	25	0	076	08H186L-11HHI3033	55.1185298076602	55.1185298076602	Tolerant
319	B2019004t1g258n865	2019-08-11	90	1	131.015	345.905	447.676	25	1	258	11H238L-13HS3011	41.1709476822444	41.1709476822444	Highly Intolerant
320	B2019004t1g258n865	2019-08-11	90	2	88.243	163.077	244.38	25	1	258	11H238L-13HS3011	-1.65196400164641	1.65196400164641	Highly Intolerant
321	B2019004t1g104n340	2019-08-11	90	1	102.398	237.539	321.421	25	1	104	08H245L-11H4002	12.5198847518717	12.5198847518717	Highly Intolerant
322	B2019004t1g104n340	2019-08-11	90	2	125.484	124.036	269.108	25	1	104	08H245L-11H4002	35.6333641106649	35.6333641106649	Highly Intolerant
323	B2019004t1g104n340	2019-08-11	90	3	57.67	93.493	157.338	25	1	104	08H245L-11H4002	-32.2613551666982	32.2613551666982	Highly Intolerant
324	B2019004t1g094n779	2019-08-11	90	1	95.315	302.3	362.037	25	1	094	08H238L-11HHI3020	5.42845382844048	5.42845382844048	Highly Intolerant
325	B2019004t1g094n779	2019-08-11	90	2	149.421	204.431	282.652	25	1	094	08H238L-11HHI3020	59.598856418186	59.598856418186	Highly Intolerant
326	B2019004t1g094n779	2019-08-11	90	3	61.809	141.824	256.694	25	1	094	08H238L-11HHI3020	-28.1174284983258	28.1174284983258	Highly Intolerant
327	B2019004t1g027n248	2019-08-11	90	1	64.032	214.674	272.35	25	1	027	07H108L-10H4005	-25.8917824524713	25.8917824524713	Highly Intolerant
328	B2019004t0g048n440	2019-08-11	90	1	62.632	191.426	307.48	25	0	048	08H013L-01-11H4002	-27.2934488781106	27.2934488781106	Highly Intolerant
329	B2019004t1g194n772	2019-08-11	0	1	84.226	178.908	271.38	25	1	194	10H235L-10HG1009-11HSHI2001	-5.67374545292738	5.67374545292738	Tolerant
330	B2019004t0g240n211	2019-08-11	90	1	135.651	248.918	307.451	25	0	240	11H126L-2-14BO4001	45.8124659317188	45.8124659317188	Tolerant
331	B2019004t0g048n440	2019-08-11	90	2	118.61	137.83	190.953	25	0	048	08H013L-01-11H4002	28.7511819607756	28.7511819607756	Highly Intolerant
332	B2019004t1g027n248	2019-08-11	90	2	179.397	95.005	234.167	25	1	027	07H108L-10H4005	89.610536971733	89.610536971733	Highly Intolerant
333	B2019004t1g194n772	2019-08-11	0	2	132.969	99.765	118.468	25	1	194	10H235L-10HG1009-11HSHI2001	43.1272735363154	43.1272735363154	Tolerant
334	B2019004t0g240n211	2019-08-11	90	2	80.208	199.912	271.978	25	0	240	11H126L-2-14BO4001	-9.69652809451237	9.69652809451237	Tolerant
335	B2019004t1g027n248	2019-08-11	90	3	110.26	158.827	203.225	25	1	027	07H108L-10H4005	20.3912429221408	20.3912429221408	Highly Intolerant
336	B2019004t0g240n211	2019-08-11	90	3	16.746	118.004	249.208	25	0	240	11H126L-2-14BO4001	-73.2340671687451	73.2340671687451	Tolerant
337	B2019004t0g240n211	2019-08-11	90	4	79.563	115.918	185.581	25	0	240	11H126L-2-14BO4001	-10.3422958406105	10.3422958406105	Tolerant
338	B2019004t1g174n232	2019-08-11	0	1	98.952	295.601	345.066	25	1	174	10H178L-11HS2004	9.06978296419076	9.06978296419076	Tolerant
339	B2019004t1g052n154	2019-08-11	90	1	60.619	136.565	172.895	25	1	052	08H100L-10HS3002-12SA003	-29.3088449601193	29.3088449601193	Highly Intolerant
340	B2019004t1g052n154	2019-08-11	90	2	127.504	108.407	146.297	25	1	052	08H100L-10HS3002-12SA003	37.6557685248017	37.6557685248017	Highly Intolerant
341	B2019004t1g052n154	2019-08-11	90	3	177.274	63.071	132.397	25	1	052	08H100L-10HS3002-12SA003	87.4850099562813	87.4850099562813	Highly Intolerant
342	B2019004t0g077n660	2019-08-11	90	1	106.128	259.201	309.309	25	0	077	08H187L-10HSHI3003	16.2543245858966	16.2543245858966	Moderately Tolerant
343	B2019004t0g077n660	2019-08-11	90	2	131.634	108.374	274.865	25	0	077	08H187L-10HSHI3003	41.7906844804379	41.7906844804379	Moderately Tolerant
344	B2019004t0g028n198	2019-08-11	90	1	85.342	270.895	349.363	25	0	028	07H131L-07HG1007-10H4001	-4.55641707363198	4.55641707363198	Highly Intolerant
345	B2019004t0g028n198	2019-08-11	90	2	104.995	115.948	303.007	25	0	028	07H131L-07HG1007-10H4001	15.1199759714327	15.1199759714327	Highly Intolerant
346	B2019004t0g028n198	2019-08-11	90	3	74.37	174.451	253.51	25	0	028	07H131L-07HG1007-10H4001	-15.5414770894285	15.5414770894285	Highly Intolerant
347	B2019004t0g179n347	2019-08-11	90	1	72.181	205.876	279.208	25	0	179	10H180L-13SNHS3006	-17.7330826649461	17.7330826649461	Highly Intolerant
348	B2019004t0g179n347	2019-08-11	90	2	127.91	143.224	201.995	25	0	179	10H180L-13SNHS3006	38.0622517882371	38.0622517882371	Highly Intolerant
349	B2019004t1g067n242	2019-08-11	90	1	79.487	197.312	273.292	25	1	067	08H131L-11HHI3024-13BO003	-10.4183863037166	10.4183863037166	Highly Intolerant
350	B2019004t0g145n750	2019-08-11	0	1	137.386	203.823	250.723	25	0	145	10H018L-13HHI4016	47.5495311092076	47.5495311092076	Tolerant
351	B2019004t0g145n750	2019-08-11	0	2	34.524	190.56	235.48	25	0	145	10H018L-13HHI4016	-55.4349059437331	55.4349059437331	Tolerant
352	B2019004t0g145n750	2019-08-11	0	3	99.462	97.324	191.953	25	0	145	10H018L-13HHI4016	9.58039001924512	9.58039001924512	Tolerant
353	B2019004t0g145n750	2019-08-11	0	4	63.925	104.652	139.527	25	0	145	10H018L-13HHI4016	-25.9989098150023	25.9989098150023	Tolerant
354	B2019004t1g094n779	2019-08-11	0	1	50.348	333.793	452.475	25	1	094	08H238L-11HHI3020	-39.5920705727921	39.5920705727921	Highly Intolerant
355	B2019004t1g094n779	2019-08-11	0	2	18.529	191.951	259.137	25	1	094	08H238L-11HHI3020	-71.4489448566629	71.4489448566629	Highly Intolerant
356	B2019004t1g094n779	2019-08-11	0	3	120.77	152.463	188.882	25	1	094	08H238L-11HHI3020	30.9137530174763	30.9137530174763	Highly Intolerant
357	B2019004t0g268n140	2019-08-11	90	1	87.891	353.239	397.823	25	0	268	CIPAL0901-10SA002	-2.00438298866429	2.00438298866429	Tolerant
358	B2019004t1g067n242	2019-08-11	0	1	74.701	231.193	323.22	25	1	067	08H131L-11HHI3024-13BO003	-15.2100830987952	15.2100830987952	Highly Intolerant
359	B2019004t1g067n242	2019-08-11	0	2	25.866	110.023	191.782	25	1	067	08H131L-11HHI3024-13BO003	-64.1032115960086	64.1032115960086	Highly Intolerant
360	B2019004t1g113n567	2019-08-11	90	1	94.661	184.61	260.12	25	1	113	09H017L-11HS3008	4.7736753696061	4.7736753696061	Tolerant
361	B2019004t1g113n567	2019-08-11	90	2	12.7	145.561	237.409	25	1	113	09H017L-11HS3008	-77.2848831388428	77.2848831388428	Tolerant
362	B2019004t1g113n567	2019-08-11	90	3	141.096	73.246	230.409	25	1	113	09H017L-11HS3008	51.2639471371519	51.2639471371519	Tolerant
363	B2019004t1g174n232	2019-08-11	90	1	100.767	310.466	384.35	25	1	174	10H178L-11HS2004	10.8869433660018	10.8869433660018	Tolerant
364	B2019004t0g048n440	2019-08-11	0	1	86.987	209.289	242.267	25	0	048	08H013L-01-11H4002	-2.90945902350573	2.90945902350573	Highly Intolerant
365	B2019004t0g048n440	2019-08-11	0	2	144.554	72.422	173.882	25	0	048	08H013L-01-11H4002	54.7260632084812	54.7260632084812	Highly Intolerant
366	B2019004t1g231n853	2019-08-11	90	1	77.84	185.154	252.966	25	1	231	11H073L-13HS3004	-12.067346734451	12.067346734451	Highly Intolerant
367	B2019004t0g020n653	2019-08-11	90	1	86.348	329.67	412.777	25	0	020	07H084L-09HS2012-13SA001	-3.54921962777969	3.54921962777969	Moderately Tolerant
368	B2019004t0g020n653	2019-08-11	90	2	147.234	223.573	299.782	25	0	020	07H084L-09HS2012-13SA001	57.4092532232766	57.4092532232766	Moderately Tolerant
369	B2019004t0g020n653	2019-08-11	90	3	55.189	155.901	223.409	25	0	020	07H084L-09HS2012-13SA001	-34.745308310992	34.745308310992	Moderately Tolerant
370	B2019004t1g198n638	2019-08-11	0	1	74.236	217.168	292.024	25	1	198	10H248L-13H4003	-15.6756365901683	15.6756365901683	Intolerant
371	B2019004t1g059n716	2019-08-11	0	1	63.658	344.804	472.86	25	1	059	08H105L-12H4016	-26.2662276261778	26.2662276261778	Highly Intolerant
372	B2019004t1g059n716	2019-08-11	0	2	89.477	219.009	284.25	25	1	059	08H105L-12H4016	-0.416495166475698	0.416495166475698	Highly Intolerant
373	B2019004t0g100n753	2019-08-11	90	1	42.178	201.062	247.409	25	0	100	08H243L-11HHI3030	-47.7717953567019	47.7717953567019	Tolerant
374	B2019004t0g100n753	2019-08-11	0	1	84.45	248.163	345.321	25	0	100	08H243L-11HHI3030	-5.44947882482506	5.44947882482506	Tolerant
375	B2019004t0g100n753	2019-08-11	90	2	131.245	183.535	237.409	25	0	100	08H243L-11HHI3030	41.4012214521709	41.4012214521709	Tolerant
376	B2019004t0g100n753	2019-08-11	0	2	166.562	116.181	262.895	25	0	100	08H243L-11HHI3030	76.7602594195321	76.7602594195321	Tolerant
377	B2019004t0g100n753	2019-08-11	90	3	114.001	149.967	177.468	25	0	100	08H243L-11HHI3030	24.13669584951	24.13669584951	Tolerant
378	B2019004t0g100n753	2019-08-11	0	3	104.676	130.25	260.51	25	0	100	08H243L-11HHI3030	14.8005962644477	14.8005962644477	Tolerant
379	B2019004t0g100n753	2019-08-11	90	4	124.408	88.482	138.225	25	0	100	08H243L-11HHI3030	34.5560833435306	34.5560833435306	Tolerant
380	B2019004t0g145n750	2019-08-11	90	1	81.591	232.499	351.451	25	0	145	10H018L-13HHI4016	-8.31188190404147	8.31188190404147	Tolerant
381	B2019004t1g124n624	2019-08-11	0	1	95.906	145.774	232.108	25	1	124	09H103L-13H4005	6.02015729812109	6.02015729812109	Moderately Tolerant
382	B2019004t1g124n624	2019-08-11	0	2	37.6	109.809	204.108	25	1	124	09H103L-13H4005	-52.3552445685426	52.3552445685426	Moderately Tolerant
383	B2019004t0g028n198	2019-08-11	0	1	81.84	274.782	334.522	25	0	028	07H131L-07HG1007-10H4001	-8.06258551833847	8.06258551833847	Highly Intolerant
384	B2019004t0g028n198	2019-08-11	0	2	60.945	123.548	199.066	25	0	028	07H131L-07HG1007-10H4001	-28.9824569210061	28.9824569210061	Highly Intolerant
385	B2019004t1g020n615	2019-08-11	0	1	80.591	177.387	241.267	25	1	020	07H084L-09HS2012-13SA001	-9.3130722080696	9.3130722080696	Moderately Tolerant
386	B2019004t1g020n615	2019-08-11	0	2	50.631	151.344	211.61	25	1	020	07H084L-09HS2012-13SA001	-39.3087337167521	39.3087337167521	Moderately Tolerant
387	B2019004t0g119n728	2019-08-11	0	1	52.779	261.205	348.25	25	0	119	09H082L-12H3003	-37.1581769436997	37.1581769436997	Highly Intolerant
388	B2019004t1g020n615	2019-08-11	0	3	41.906	104.805	206.024	25	1	020	07H084L-09HS2012-13SA001	-48.0441191193975	48.0441191193975	Moderately Tolerant
389	B2019004t0g119n728	2019-08-11	0	2	54.828	182.28	244.48	25	0	119	09H082L-12H3003	-35.1067380107461	35.1067380107461	Highly Intolerant
390	B2019004t1g020n615	2019-08-11	0	4	126.754	98.6	166.711	25	1	020	07H084L-09HS2012-13SA001	36.9048757967806	36.9048757967806	Moderately Tolerant
391	B2019004t0g119n728	2019-08-11	0	3	88.196	127.063	231.368	25	0	119	09H082L-12H3003	-1.69901994593572	1.69901994593572	Highly Intolerant
392	B2019004t0g086n749	2019-08-11	90	1	78.187	156.311	191.983	25	0	086	08H227L-12HHI4008	-11.7199336989532	11.7199336989532	Tolerant
393	B2019004t1g124n624	2019-08-11	90	1	111.682	178.639	246.35	25	1	124	09H103L-13H4005	21.8149355344688	21.8149355344688	Moderately Tolerant
394	B2019004t1g124n624	2019-08-11	90	2	19.069	85.703	240.167	25	1	124	09H103L-13H4005	-70.9083020924877	70.9083020924877	Moderately Tolerant
395	B2019004t1g124n624	2019-08-11	90	3	112.479	62.769	212.51	25	1	124	09H103L-13H4005	22.6128842067792	22.6128842067792	Moderately Tolerant
396	B2019004t1g124n624	2019-08-11	90	4	94.399	78.23	125.912	25	1	124	09H103L-13H4005	4.51136350995071	4.51136350995071	Moderately Tolerant
397	B2019004t0g074n740	2019-08-11	0	1	92.056	195.126	271.966	25	0	074	08H186L-11HHI3015	2.16557462761283	2.16557462761283	Highly Intolerant
398	B2019004t0g074n740	2019-08-11	0	2	102.995	106.733	147.368	25	0	074	08H186L-11HHI3015	13.1175953633765	13.1175953633765	Highly Intolerant
399	B2019004t0g201n895	2019-08-11	90	1	76.185	314.086	379.907	25	0	201	10H314L-13HSHI3005	-13.7243166876175	13.7243166876175	Highly Intolerant
400	B2019004t0g201n895	2019-08-11	90	2	43.685	215.724	290.066	25	0	201	10H314L-13HSHI3005	-46.2630015685315	46.2630015685315	Highly Intolerant
401	B2019004t0g201n895	2019-08-11	90	3	98.13	134.35	234.196	25	0	201	10H314L-13HSHI3005	8.24680453427965	8.24680453427965	Highly Intolerant
402	B2019004t0g172n802	2019-08-11	0	1	72.3	246.678	308.037	25	0	172	10H172L-13H4006	-17.6139410187668	17.6139410187668	Highly Intolerant
403	B2019004t0g030n278	2019-08-11	0	1	85.406	224.722	268.765	25	0	030	07H137L-07HG1004-10H4006	-4.49234089417418	4.49234089417418	Tolerant
404	B2019004t0g030n278	2019-08-11	0	2	86.82	72.111	195.823	25	0	030	07H137L-07HG1004-10H4006	-3.07665780427843	3.07665780427843	Tolerant
405	B2019004t1g027n248	2019-08-11	0	1	46.206	268.76	348.794	25	1	027	07H108L-10H4005	-43.7390008120766	43.7390008120766	Highly Intolerant
406	B2019004t1g129n625	2019-08-11	0	1	93.63	268.539	391.593	25	1	129	09H137L-13HS3006	3.74144816615309	3.74144816615309	Moderately Tolerant
407	B2019004t0g042n367	2019-08-11	90	1	87.384	394.411	503.233	25	0	042	07H205L-10H4002	-2.51198647280656	2.51198647280656	Moderately Tolerant
408	B2019004t0g042n367	2019-08-11	90	2	64.368	219.611	298.936	25	0	042	07H205L-10H4002	-25.5553825103178	25.5553825103178	Moderately Tolerant
409	B2019004t1g129n625	2019-08-11	0	2	144.782	104.043	303.309	25	1	129	09H137L-13HS3006	54.9543345977996	54.9543345977996	Moderately Tolerant
410	B2019004t1g129n625	2019-08-11	0	3	118.496	199.123	243.924	25	1	129	09H137L-13HS3006	28.6370462661164	28.6370462661164	Moderately Tolerant
411	B2019004t1g129n625	2019-08-11	0	4	109.418	147.384	169.297	25	1	129	09H137L-13HS3006	19.5482406861491	19.5482406861491	Moderately Tolerant
412	B2019004t0g172n802	2019-08-11	90	1	75.174	246.197	311.782	25	0	172	10H172L-13H4006	-14.7365200849899	14.7365200849899	Highly Intolerant
413	B2019004t0g074n740	2019-08-11	90	1	104.842	206.903	250.196	25	0	074	08H186L-11HHI3015	14.9667938549164	14.9667938549164	Highly Intolerant
414	B2019004t0g074n740	2019-08-11	90	2	133.909	148.519	213.539	25	0	074	08H186L-11HHI3015	44.0683924221018	44.0683924221018	Highly Intolerant
415	B2019004t0g074n740	2019-08-11	90	3	57.488	107.912	166.48	25	0	074	08H186L-11HHI3015	-32.4435718020313	32.4435718020313	Highly Intolerant
416	B2019004t1g194n772	2019-08-11	90	1	93.608	222.441	270.096	25	1	194	10H235L-10HG1009-11HSHI2001	3.71942197946447	3.71942197946447	Tolerant
417	B2019004t0g052n205	2019-08-11	0	1	80.898	391.935	444.22	25	0	052	08H100L-10HS3002-12SA003	-9.00570678473296	9.00570678473296	Highly Intolerant
418	B2019004t0g052n205	2019-08-11	0	2	55.063	254.945	353.966	25	0	052	08H100L-10HS3002-12SA003	-34.8714582892995	34.8714582892995	Highly Intolerant
419	B2019004t0g153n207	2019-08-11	90	1	84.038	317.718	419.618	25	0	153	10H047L-12HS3004	-5.86196923008465	5.86196923008465	Highly Intolerant
420	B2019004t0g153n207	2019-08-11	90	2	71.264	180.569	228.61	25	0	153	10H047L-12HS3004	-18.6511741737399	18.6511741737399	Highly Intolerant
421	B2019004t0g030n278	2019-08-11	90	1	100.636	216.723	270.865	25	0	030	07H137L-07HG1004-10H4006	10.7557874361741	10.7557874361741	Tolerant
422	B2019004t0g030n278	2019-08-11	90	2	79.579	88.459	137.225	25	0	030	07H137L-07HG1004-10H4006	-10.3262767957461	10.3262767957461	Tolerant
423	B2019004t1g242n306	2019-08-11	0	1	95.254	262.101	317.137	25	1	242	11H178L-1-13HS2003	5.36738121989475	5.36738121989475	Tolerant
424	B2019004t1g245n257	2019-08-11	90	1	86.116	162.373	224.522	25	1	245	11H198L-12HS2002	-3.78149577831422	3.78149577831422	Highly Intolerant
425	B2019004t1g245n257	2019-08-11	90	2	108.02	87.281	136.64	25	1	245	11H198L-12HS2002	18.1485766411178	18.1485766411178	Highly Intolerant
426	B2019004t1g129n625	2019-08-11	90	1	93.871	266.608	348.179	25	1	129	09H137L-13HS3006	3.98273502942388	3.98273502942388	Moderately Tolerant
427	B2019004t1g129n625	2019-08-11	90	2	115.875	185.607	260.622	25	1	129	09H137L-13HS3006	26.0129264792587	26.0129264792587	Moderately Tolerant
428	B2019004t1g129n625	2019-08-11	90	3	135	128.693	153.196	25	1	129	09H137L-13HS3006	45.1606910437965	45.1606910437965	Moderately Tolerant
429	B2019004t0g052n205	2019-08-11	90	1	73.367	331.887	502.76	25	0	052	08H100L-10HS3002-12SA003	-16.5456709643687	16.5456709643687	Highly Intolerant
430	B2019004t0g052n205	2019-08-11	90	2	112.782	216.924	349.546	25	0	052	08H100L-10HS3002-12SA003	22.9162448688997	22.9162448688997	Highly Intolerant
431	B2019004t0g052n205	2019-08-11	90	3	51.843	195.849	328.35	25	0	052	08H100L-10HS3002-12SA003	-38.0952910682701	38.0952910682701	Highly Intolerant
432	B2019004t1g245n257	2019-08-11	0	1	66.677	181.86	211.995	25	1	245	11H198L-12HS2002	-23.2436340983169	23.2436340983169	Highly Intolerant
433	B2019004t1g151n630	2019-08-11	0	1	94.879	164.596	364.35	25	1	151	10H040L-13H4007	4.99193485588422	4.99193485588422	Tolerant
434	B2019004t1g059n716	2019-08-11	90	1	82.635	296.446	383.564	25	1	059	08H105L-12H4016	-7.2666392266361	7.2666392266361	Highly Intolerant
435	B2019004t1g059n716	2019-08-11	90	2	103.912	224.589	278.865	25	1	059	08H105L-12H4016	14.0356868721703	14.0356868721703	Highly Intolerant
436	B2019004t1g059n716	2019-08-11	90	3	85.601	169.499	231.995	25	1	059	08H105L-12H4016	-4.29710878488871	4.29710878488871	Highly Intolerant
437	B2019004t1g242n306	2019-08-11	90	1	75.096	272.156	333.38	25	1	242	11H178L-1-13HS2003	-14.8146129287041	14.8146129287041	Tolerant
438	B2019004t0g223n682	2019-08-11	90	1	89.836	349.001	433.664	25	0	223	11H034L-13HS3003	-0.0570678473296056	0.0570678473296056	Tolerant
439	B2019004t0g223n682	2019-08-11	90	2	36.327	211.009	260.794	25	0	223	11H034L-13HS3003	-53.6297598255704	53.6297598255704	Tolerant
440	B2019004t0g223n682	2019-08-11	90	3	130.409	194.371	246.966	25	0	223	11H034L-13HS3003	40.5642263580034	40.5642263580034	Tolerant
441	B2019004t1g113n567	2019-08-11	0	1	152.608	247.782	342.836	25	1	113	09H017L-11HS3008	62.7896499171237	62.7896499171237	Tolerant
442	B2019004t1g113n567	2019-08-11	0	2	90.785	146.014	231.167	25	1	113	09H017L-11HS3008	0.893061751193073	0.893061751193073	Tolerant
443	B2019004t1g113n567	2019-08-11	0	3	7.561	113.991	224.024	25	1	113	09H017L-11HS3008	-82.4300001112434	82.4300001112434	Tolerant
444	B2019004t1g152n159	2019-08-11	0	1	89.377	92.005	112.184	25	1	152	10H041L-12HS3001	-0.516614196878521	0.516614196878521	Tolerant
445	B2019004t0g020n653	2019-08-11	0	1	69.223	363.65	444.434	25	0	020	07H084L-09HS2012-13SA001	-20.6946035842613	20.6946035842613	Moderately Tolerant
446	B2019004t0g020n653	2019-08-11	0	2	110.072	166.087	205.581	25	0	020	07H084L-09HS2012-13SA001	20.2030191449835	20.2030191449835	Moderately Tolerant
447	B2019004t1g088n719	2019-08-11	90	1	97.729	282.567	384.777	25	1	088	08H229L-12HHI4003	7.84532722236436	7.84532722236436	Moderately Tolerant
448	B2019004t1g088n719	2019-08-11	90	2	123.111	219.672	275.978	25	1	088	08H229L-12HHI4003	33.2575395192062	33.2575395192062	Moderately Tolerant
449	B2019004t1g057n243	2019-08-11	0	1	72.82	274.235	419.907	25	1	057	08H105L-11HS3003	-17.0933220606721	17.0933220606721	Intolerant
450	B2019004t0g042n367	2019-08-11	0	1	98.825	384.553	478.505	25	0	042	07H205L-10H4002	8.94263179557917	8.94263179557917	Moderately Tolerant
451	B2019004t0g042n367	2019-08-11	0	2	43.002	243.393	368.049	25	0	042	07H205L-10H4002	-46.9468145461827	46.9468145461827	Moderately Tolerant
452	B2019004t0g042n367	2019-08-11	0	3	125.096	226.108	290.108	25	0	042	07H205L-10H4002	35.244902272702	35.244902272702	Moderately Tolerant
453	B2019004t1g020n615	2019-08-11	90	1	133.603	203	271.309	25	1	020	07H084L-09HS2012-13SA001	43.7620281890692	43.7620281890692	Moderately Tolerant
454	B2019004t0g223n682	2019-08-11	0	1	91.765	357.169	471.576	25	0	223	11H034L-13HS3003	1.87422824914066	1.87422824914066	Tolerant
455	B2019004t1g235n394	2019-08-11	90	1	110.108	314.148	420.534	25	1	235	11H102L-12HS2004	20.2390619959285	20.2390619959285	Tolerant
456	B2019004t1g235n394	2019-08-11	90	2	52.709	163.404	226.167	25	1	235	11H102L-12HS2004	-37.2282602649817	37.2282602649817	Tolerant
457	B2019004t1g088n719	2019-08-11	0	1	80.758	298.88	368.321	25	1	088	08H229L-12HHI4003	-9.14587342729691	9.14587342729691	Moderately Tolerant
458	B2019004t1g088n719	2019-08-11	0	2	15.945	131.042	261.895	25	1	088	08H229L-12HHI4003	-74.0360206022716	74.0360206022716	Moderately Tolerant
459	B2019004t0g077n660	2019-08-11	0	1	112.166	233.238	309.037	25	0	077	08H187L-10HSHI3003	22.2995116416184	22.2995116416184	Moderately Tolerant
460	B2019004t0g077n660	2019-08-11	0	2	51.009	162.111	250.179	25	0	077	08H187L-10HSHI3003	-38.9302837818295	38.9302837818295	Moderately Tolerant
461	B2019004t0g077n660	2019-08-11	0	3	124.528	151.727	196.711	25	0	077	08H187L-10HSHI3003	34.676226180014	34.676226180014	Moderately Tolerant
462	B2019004t0g086n749	2019-08-11	0	1	108.759	111.946	168.64	25	0	086	08H227L-12HHI4008	18.8884562757946	18.8884562757946	Tolerant
463	B2019004t1g151n630	2019-08-11	90	1	67.595	123.309	196.865	25	1	151	10H040L-13H4007	-22.3245413992191	22.3245413992191	Tolerant
464	B2019004t1g151n630	2019-08-11	90	2	75.964	119.57	194.51	25	1	151	10H040L-13H4007	-13.9455797448077	13.9455797448077	Tolerant
465	B2019004t1g259n564	2019-08-11	90	1	109.026	122.703	195.966	25	1	259	11H239L-13HS3007	19.1557740869701	19.1557740869701	Tolerant
466	B2019004t1g259n564	2019-08-11	90	2	154.622	86.331	167.096	25	1	259	11H239L-13HS3007	64.8060471894363	64.8060471894363	Tolerant
467	B2019004t1g259n564	2019-08-11	90	3	84.114	97.514	138.64	25	1	259	11H239L-13HS3007	-5.78587876697851	5.78587876697851	Tolerant
468	B2019004t1g259n564	2019-08-11	0	1	49.611	175.932	238.51	25	1	259	11H239L-13HS3007	-40.3299478268608	40.3299478268608	Tolerant
469	B2019004t1g259n564	2019-08-11	0	2	112.077	154.315	211.35	25	1	259	11H239L-13HS3007	22.2104057045599	22.2104057045599	Tolerant
470	B2019004t1g259n564	2019-08-11	0	3	98.297	97.015	133.125	25	1	259	11H239L-13HS3007	8.41400331505234	8.41400331505234	Tolerant
471	B2019004t1g222n388	2019-08-11	90	1	79.579	353.836	442.12	25	1	222	11H031L-13HS3005	-10.3262767957461	10.3262767957461	Intolerant
472	B2019004t1g222n388	2019-08-11	90	2	128.66	179.287	234.895	25	1	222	11H031L-13HS3005	38.8131445162582	38.8131445162582	Intolerant
473	B2019004t1g050n334	2019-08-11	90	1	69.775	303.727	396.794	25	1	050	08H025L-12H4011	-20.1419465364378	20.1419465364378	Highly Intolerant
474	B2019004t1g050n334	2019-08-11	90	2	134.17	195.182	293.652	25	1	050	08H025L-12H4011	44.3297030914532	44.3297030914532	Highly Intolerant
475	B2019004t1g050n334	2019-08-11	90	3	62.013	198.177	289.149	25	1	050	08H025L-12H4011	-27.9131856763041	27.9131856763041	Highly Intolerant
476	B2019004t1g112n557	2019-08-11	90	1	58.895	209.057	350.605	25	1	112	09H007L-09HG1002-12H3009	-31.0348970442637	31.0348970442637	Moderately Tolerant
477	B2019004t1g112n557	2019-08-11	90	2	79.38	130.231	305.522	25	1	112	09H007L-09HG1002-12H3009	-10.5255136662476	10.5255136662476	Moderately Tolerant
478	B2019004t1g112n557	2019-08-11	90	3	154.259	124.338	219.309	25	1	112	09H007L-09HG1002-12H3009	64.4426151090741	64.4426151090741	Moderately Tolerant
479	B2019004t1g041n628	2019-08-11	90	1	68.369	249.576	336.037	25	1	041	07H197L-11H4012	-21.5496201039013	21.5496201039013	Highly Intolerant
480	B2019004t1g041n628	2019-08-11	90	2	64.323	173.092	224.137	25	1	041	07H197L-11H4012	-25.6004360739991	25.6004360739991	Highly Intolerant
481	B2019004t1g041n628	2019-08-11	90	3	107.199	131.898	194.652	25	1	041	07H197L-11H4012	17.3265994015107	17.3265994015107	Highly Intolerant
482	B2019004t1g070n797	2019-08-11	0	1	87.839	265.189	363.091	25	1	070	08H133L-11HHI3014-13BO011	-2.05644488447376	2.05644488447376	Highly Intolerant
483	B2019004t1g070n797	2019-08-11	0	2	44.534	173.954	217.267	25	1	070	08H133L-11HHI3014-13BO011	-45.4129910004116	45.4129910004116	Highly Intolerant
484	B2019004t1g112n557	2019-08-11	0	1	74.922	226.808	301.752	25	1	112	09H007L-09HG1002-12H3009	-14.988820041605	14.988820041605	Moderately Tolerant
485	B2019004t1g050n334	2019-08-11	0	1	91.642	279.115	405.747	25	1	050	08H025L-12H4011	1.75108184174518	1.75108184174518	Highly Intolerant
486	B2019004t1g050n334	2019-08-11	0	2	46.809	201.626	267.48	25	1	050	08H025L-12H4011	-43.1352830587476	43.1352830587476	Highly Intolerant
487	B2019004t1g112n557	2019-08-11	0	2	145.049	226.927	289.35	25	1	112	09H007L-09HG1002-12H3009	55.2216524089751	55.2216524089751	Moderately Tolerant
488	B2019004t0g164n041	2019-08-11	90	1	78.43	129.634	157.255	25	0	164	10H114L-12HS3012	-11.4766444550744	11.4766444550744	Highly Tolerant
489	B2019004t1g031n029	2019-08-11	0	1	72.724	218.874	311.108	25	1	031	07H139L-07HG1002-10H4015	-17.1894363298588	17.1894363298588	Tolerant
490	B2019004t0g139n725	2019-08-11	90	1	100.437	193.197	251.895	25	0	139	10H004L-12HSHI2001	10.5565505656725	10.5565505656725	Moderately Tolerant
491	B2019004t1g031n029	2019-08-11	0	2	111.801	118.474	143.811	25	1	031	07H139L-07HG1002-10H4015	21.9340771806481	21.9340771806481	Tolerant
492	B2019004t0g139n725	2019-08-11	90	2	137.06	98.351	188.983	25	0	139	10H004L-12HSHI2001	47.2231430700944	47.2231430700944	Moderately Tolerant
493	B2019004t0g139n725	2019-08-11	90	3	69.034	114.586	140.054	25	0	139	10H004L-12HSHI2001	-20.8838285517226	20.8838285517226	Moderately Tolerant
494	B2019004t1g236n714	2019-08-11	0	1	81.058	289.519	348.966	25	1	236	11H105L-12HS2004	-8.84551633608845	8.84551633608845	Moderately Tolerant
495	B2019004t1g236n714	2019-08-11	0	2	93.434	150.27	256.409	25	1	236	11H105L-12HS2004	3.54521486656358	3.54521486656358	Moderately Tolerant
496	B2019004t0g225n514	2019-08-11	90	1	137.49	211.625	295.694	25	0	225	11H039L-12HS2004	47.6536549008266	47.6536549008266	Moderately Tolerant
497	B2019004t0g225n514	2019-08-11	90	2	99.926	243.647	293.752	25	0	225	11H039L-12HS2004	10.0449423203141	10.0449423203141	Moderately Tolerant
498	B2019004t0g225n514	2019-08-11	90	3	42.215	130.969	156.752	25	0	225	11H039L-12HS2004	-47.7347513154528	47.7347513154528	Moderately Tolerant
499	B2019004t1g031n029	2019-08-11	90	1	82.045	231.225	267.439	25	1	031	07H139L-07HG1002-10H4015	-7.8573415060127	7.8573415060127	Tolerant
500	B2019004t1g236n714	2019-08-11	90	1	81.61	281.007	345.137	25	1	236	11H105L-12HS2004	-8.29285928826494	8.29285928826494	Moderately Tolerant
501	B2019004t0g226n284	2019-08-11	90	1	107.372	187.555	234.096	25	0	226	11H046L-12HS2002	17.4998053241076	17.4998053241076	Highly Intolerant
502	B2019004t0g014n076	2019-08-11	0	1	84.289	261.297	301.024	25	0	014	07H073L-11H4015	-5.6106704637736	5.6106704637736	Tolerant
503	B2019004t0g226n284	2019-08-11	90	2	175.061	81.302	148.74	25	0	226	11H046L-12HS2002	85.2693758134671	85.2693758134671	Highly Intolerant
504	B2019004t0g226n284	2019-08-11	90	3	62.162	100.648	121.154	25	0	226	11H046L-12HS2002	-27.7640083210039	27.7640083210039	Highly Intolerant
505	B2019004t0g250n828	2019-08-11	90	1	95.51	312.444	364.794	25	0	250	11H201L-13HS3010	5.62368593772597	5.62368593772597	Tolerant
506	B2019004t0g250n828	2019-08-11	90	2	82.913	186.424	296.622	25	0	250	11H201L-13HS3010	-6.9883083221163	6.9883083221163	Tolerant
507	B2019004t0g250n828	2019-08-11	90	3	163.824	136.4	237.409	25	0	250	11H201L-13HS3010	74.0190003671031	74.0190003671031	Tolerant
508	B2019004t0g164n041	2019-08-11	0	1	96.766	118.828	144.326	25	0	164	10H114L-12HS3012	6.88118095958529	6.88118095958529	Highly Tolerant
509	B2019004t0g211n199	2019-08-11	90	1	108.025	265.006	297.723	25	0	211	10H429L-13HSHI3010	18.1535825926379	18.1535825926379	Tolerant
510	B2019004t0g211n199	2019-08-11	90	2	103.195	214.667	290.664	25	0	211	10H429L-13HSHI3010	13.3178334241821	13.3178334241821	Tolerant
511	B2019004t0g211n199	2019-08-11	90	3	178.708	133.034	222.581	25	0	211	10H429L-13HSHI3010	88.9207168522577	88.9207168522577	Tolerant
512	B2019004t0g190n444	2019-08-11	0	1	74.646	305.918	410.718	25	0	190	10H203L-10HG1002-11HSHI2003	-15.2651485655168	15.2651485655168	Tolerant
513	B2019004t0g190n444	2019-08-11	0	2	24.382	152.611	355.091	25	0	190	10H203L-10HG1002-11HSHI2003	-65.5889780071863	65.5889780071863	Tolerant
514	B2019004t0g190n444	2019-08-11	0	3	109.026	214.73	346.091	25	0	190	10H203L-10HG1002-11HSHI2003	19.1557740869701	19.1557740869701	Tolerant
515	B2019004t0g014n076	2019-08-11	90	1	96.617	251.676	302.066	25	0	014	07H073L-11H4015	6.73200360428508	6.73200360428508	Tolerant
516	B2019004t0g209n901	2019-08-11	90	1	93.406	336.595	457.132	25	0	209	10H429L-13HHI4015	3.51718153805079	3.51718153805079	Intolerant
517	B2019004t0g209n901	2019-08-11	90	2	119.588	135.695	302.049	25	0	209	10H429L-13HHI4015	29.7303460781151	29.7303460781151	Intolerant
518	B2019004t0g225n514	2019-08-11	0	1	79.926	200.085	290.22	25	0	225	11H039L-12HS2004	-9.9788637602483	9.9788637602483	Moderately Tolerant
519	B2019004t0g225n514	2019-08-11	0	2	95.94	173.934	258.936	25	0	225	11H039L-12HS2004	6.05419776845804	6.05419776845804	Moderately Tolerant
520	B2019004t0g225n514	2019-08-11	0	3	119.445	142.394	189.368	25	0	225	11H039L-12HS2004	29.5871758646391	29.5871758646391	Moderately Tolerant
521	B2019004t0g225n514	2019-08-11	0	4	77.754	132.004	171.711	25	0	225	11H039L-12HS2004	-12.1534491005974	12.1534491005974	Moderately Tolerant
522	B2019004t1g021n031	2019-08-11	0	1	49.917	264.015	301.262	25	1	021	07H088L-11H4002	-40.0235835938282	40.0235835938282	Tolerant
523	B2019004t0g012n122	2019-08-11	90	1	106.133	125.96	211.267	25	0	012	07H073L-11H4008	16.2593305374167	16.2593305374167	Tolerant
524	B2019004t0g034n655	2019-08-11	90	1	73.379	279.686	349.564	25	0	034	07H157L-11H4014	-16.5336566807204	16.5336566807204	Intolerant
525	B2019004t0g012n122	2019-08-11	90	2	142.431	114.809	145.811	25	0	012	07H073L-11H4008	52.6005361930295	52.6005361930295	Tolerant
526	B2019004t0g034n655	2019-08-11	90	2	85.32	171.572	254.338	25	0	034	07H157L-11H4014	-4.57844326032061	4.57844326032061	Intolerant
527	B2019004t0g034n655	2019-08-11	90	3	111.727	143.171	252.38	25	0	034	07H157L-11H4014	21.85998909815	21.85998909815	Intolerant
528	B2019004t0g034n655	2019-08-11	90	4	41.319	121.165	219.238	25	0	034	07H157L-11H4014	-48.631817827862	48.631817827862	Intolerant
529	B2019004t1g051n088	2019-08-11	90	1	102.445	296.978	356.765	25	1	051	08H068L-01-11H4001	12.566940696161	12.566940696161	Tolerant
530	B2019004t1g070n797	2019-08-11	90	1	91.617	248.099	356.35	25	1	070	08H133L-11HHI3014-13BO011	1.7260520841445	1.7260520841445	Highly Intolerant
531	B2019004t1g070n797	2019-08-11	90	2	76.799	166.397	218.51	25	1	070	08H133L-11HHI3014-13BO011	-13.1095858409442	13.1095858409442	Highly Intolerant
532	B2019004t0g221n808	2019-08-11	0	1	24.614	223.289	276.037	25	0	221	11H026L-13HSHI3002	-65.3567018566518	65.3567018566518	Highly Intolerant
533	B2019004t0g221n808	2019-08-11	0	2	97.465	146.24	212.953	25	0	221	11H026L-13HSHI3002	7.58101298210094	7.58101298210094	Highly Intolerant
534	B2019004t0g221n808	2019-08-11	0	3	137.899	111.866	207.38	25	0	221	11H026L-13HSHI3002	48.063141735174	48.063141735174	Highly Intolerant
535	B2019004t1g177n551	2019-08-11	90	1	154.458	250.48	313.38	25	1	177	10H179L-13H4004	64.6418519795757	64.6418519795757	Highly Intolerant
536	B2019004t1g177n551	2019-08-11	90	2	87.93	166.108	239.48	25	1	177	10H179L-13H4004	-1.9653365668072	1.9653365668072	Highly Intolerant
537	B2019004t0g221n808	2019-08-11	0	4	89.132	132.015	199.439	25	0	221	11H026L-13HSHI3002	-0.761905821365389	0.761905821365389	Highly Intolerant
538	B2019004t0g221n808	2019-08-11	0	5	153.958	97.944	141.882	25	0	221	11H026L-13HSHI3002	64.1412568275616	64.1412568275616	Highly Intolerant
539	B2019004t0g250n828	2019-08-11	0	1	65.483	325.332	409.877	25	0	250	11H201L-13HS3010	-24.4390553213265	24.4390553213265	Tolerant
540	B2019004t0g250n828	2019-08-11	0	2	118.508	224.183	268.451	25	0	250	11H201L-13HS3010	28.6490605497647	28.6490605497647	Tolerant
541	B2019004t0g034n655	2019-08-11	0	1	92.22	387.291	509.63	25	0	034	07H157L-11H4014	2.32976983747344	2.32976983747344	Intolerant
542	B2019004t0g250n828	2019-08-11	0	3	43.468	132.276	213.137	25	0	250	11H201L-13HS3010	-46.4802598645056	46.4802598645056	Tolerant
543	B2019004t1g075n543	2019-08-11	90	1	93.307	225.375	264.681	25	1	075	08H186L-11HHI3027	3.41806369795201	3.41806369795201	Tolerant
544	B2019004t0g034n655	2019-08-11	0	2	24.121	220.229	267.622	25	0	034	07H157L-11H4014	-65.8502886765377	65.8502886765377	Intolerant
545	B2019004t1g075n543	2019-08-11	90	2	132.274	118.929	163.125	25	1	075	08H186L-11HHI3027	42.4314462750158	42.4314462750158	Tolerant
546	B2019004t1g115n482	2019-08-11	90	1	99.904	127.906	146.569	25	1	115	09H043L-11HS3007	10.0229161336255	10.0229161336255	Tolerant
547	B2019004t1g115n482	2019-08-11	90	2	137.121	76.42	112.841	25	1	115	09H043L-11HS3007	47.2842156786402	47.2842156786402	Tolerant
548	B2019004t1g115n482	2019-08-11	90	3	27.051	52.773	105.184	25	1	115	09H043L-11HS3007	-62.9168010857353	62.9168010857353	Tolerant
549	B2019004t1g075n543	2019-08-11	0	1	88.63	209.06	298.422	25	1	075	08H186L-11HHI3027	-1.26450335398752	1.26450335398752	Tolerant
550	B2019004t1g075n543	2019-08-11	0	2	55.472	151.727	180.681	25	1	075	08H186L-11HHI3027	-34.461971454952	34.461971454952	Tolerant
551	B2019004t1g248n872	2019-08-11	0	1	74.244	290.931	424.593	25	1	248	11H200L-13HS3003	-15.6676270677361	15.6676270677361	Highly Intolerant
552	B2019004t1g248n872	2019-08-11	0	2	73.61	141.76	314.765	25	1	248	11H200L-13HS3003	-16.3023817204899	16.3023817204899	Highly Intolerant
553	B2019004t1g248n872	2019-08-11	0	3	123.551	227.982	303.208	25	1	248	11H200L-13HS3003	33.6980632529785	33.6980632529785	Highly Intolerant
554	B2019004t0g012n058	2019-08-11	0	1	83.362	233.566	267.841	25	0	012	07H073L-11H4008	-6.53877387560767	6.53877387560767	Tolerant
555	B2019004t1g273n852	2019-08-11	90	1	98.496	243.674	286.794	25	1	273	PBA Ace	8.61324018555393	8.61324018555393	Highly Intolerant
556	B2019004t1g273n852	2019-08-11	90	2	99.888	110.644	170.681	25	1	273	PBA Ace	10.0068970887611	10.0068970887611	Highly Intolerant
557	B2019004t1g273n852	2019-08-11	90	3	150.789	106.55	156.255	25	1	273	PBA Ace	60.9684847540965	60.9684847540965	Highly Intolerant
558	B2019004t1g051n088	2019-08-11	0	1	65.266	195.98	253.137	25	1	051	08H068L-01-11H4001	-24.6563136173006	24.6563136173006	Tolerant
559	B2019004t1g051n088	2019-08-11	0	2	159.237	194.641	250.966	25	1	051	08H068L-01-11H4001	69.4265404425261	69.4265404425261	Tolerant
560	B2019004t1g051n088	2019-08-11	0	3	120.861	191.05	236.581	25	1	051	08H068L-01-11H4001	31.0048613351429	31.0048613351429	Tolerant
561	B2019004t0g275n886	2019-08-11	0	1	76.012	285.465	373.149	25	0	275	PBA Hurricane	-13.8975226102144	13.8975226102144	Highly Intolerant
562	B2019004t0g275n886	2019-08-11	0	2	106.449	218.961	276.309	25	0	275	PBA Hurricane	16.5757066734896	16.5757066734896	Highly Intolerant
563	B2019004t0g275n886	2019-08-11	0	3	98.464	169.85	227.907	25	0	275	PBA Hurricane	8.58120209582503	8.58120209582503	Highly Intolerant
564	B2019004t0g012n058	2019-08-11	90	1	91.152	199.04	224.468	25	0	012	07H073L-11H4008	1.26049859277141	1.26049859277141	Tolerant
565	B2019004t0g147n380	2019-08-11	0	1	102.189	255.766	354.907	25	0	147	10H038L-11HS2009	12.3106359783298	12.3106359783298	Tolerant
566	B2019004t1g273n852	2019-08-11	0	1	112.584	244.769	325.806	25	1	273	PBA Ace	22.7180091887021	22.7180091887021	Highly Intolerant
567	B2019004t1g273n852	2019-08-11	0	2	53.807	152.411	214.267	25	1	273	PBA Ace	-36.1289533111588	36.1289533111588	Highly Intolerant
568	B2019004t1g273n852	2019-08-11	0	3	125.633	139.032	192.368	25	1	273	PBA Ace	35.7825414659651	35.7825414659651	Highly Intolerant
569	B2019004t1g236n645	2019-08-11	90	1	127.544	288.82	372.706	25	1	236	11H105L-12HS2004	37.6958161369628	37.6958161369628	Moderately Tolerant
570	B2019004t1g012n095	2019-08-11	0	1	87.202	266.317	314.895	25	1	012	07H073L-11H4008	-2.69420310813967	2.69420310813967	Tolerant
571	B2019004t1g236n645	2019-08-11	90	2	175.203	143.503	304.149	25	1	236	11H105L-12HS2004	85.4115448366391	85.4115448366391	Moderately Tolerant
572	B2019004t1g236n645	2019-08-11	90	3	77.471	147.513	198.924	25	1	236	11H105L-12HS2004	-12.4367859566373	12.4367859566373	Moderately Tolerant
573	B2019004t1g023n097	2019-08-11	0	1	81.42	288.226	349.936	25	1	023	07H105L-10H4013	-8.48308544603027	8.48308544603027	Moderately Tolerant
574	B2019004t1g023n097	2019-08-11	0	2	115.907	116.73	185.225	25	1	023	07H105L-10H4013	26.0449645689876	26.0449645689876	Moderately Tolerant
575	B2019004t0g014n043	2019-08-11	0	1	87.415	288.293	372.694	25	0	014	07H073L-11H4015	-2.48094957338168	2.48094957338168	Tolerant
576	B2019004t1g222n388	2019-08-11	0	1	86.734	368.599	439.078	25	1	222	11H031L-13HS3005	-3.16276017042485	3.16276017042485	Intolerant
577	B2019004t1g248n872	2019-08-11	90	1	94.686	367.227	411.451	25	1	248	11H200L-13HS3003	4.7987051272068	4.7987051272068	Highly Intolerant
578	B2019004t1g095n337	2019-08-11	0	1	35.676	144.031	272.907	25	1	095	08H238L-12HHI4004	-54.2815347134927	54.2815347134927	Highly Intolerant
579	B2019004t0g014n043	2019-08-11	90	1	83.96	294.635	334.338	25	0	014	07H073L-11H4015	-5.94006207379886	5.94006207379886	Tolerant
580	B2019004t0g014n043	2019-08-11	90	2	115.523	123.004	146.811	25	0	014	07H073L-11H4015	25.6605074922408	25.6605074922408	Tolerant
581	B2019004t1g095n337	2019-08-11	0	2	131.834	166.424	232.338	25	1	095	08H238L-12HHI4004	41.9909225412435	41.9909225412435	Highly Intolerant
582	B2019004t1g095n337	2019-08-11	0	3	42.99	80.66	111.983	25	1	095	08H238L-12HHI4004	-46.958828829831	46.958828829831	Highly Intolerant
583	B2019004t1g124n721	2019-08-11	0	1	59.318	174.416	235.64	25	1	124	09H103L-13H4005	-30.6113935456598	30.6113935456598	Moderately Tolerant
584	B2019004t1g124n721	2019-08-11	0	2	45.257	157.686	208.539	25	1	124	09H103L-13H4005	-44.6891304105993	44.6891304105993	Moderately Tolerant
585	B2019004t1g124n721	2019-08-11	0	3	140.864	131.503	161.368	25	1	124	09H103L-13H4005	51.0316709866174	51.0316709866174	Moderately Tolerant
586	B2019004t0g090n045	2019-08-11	0	1	84.472	249.159	278.74	25	0	090	08H234L-12H4013	-5.42745263813646	5.42745263813646	Tolerant
587	B2019004t0g275n886	2019-08-11	90	1	94.289	280.786	354.292	25	0	275	PBA Hurricane	4.40123257650762	4.40123257650762	Highly Intolerant
588	B2019004t0g275n886	2019-08-11	90	2	147.479	176.709	293.522	25	0	275	PBA Hurricane	57.6545448477634	57.6545448477634	Highly Intolerant
589	B2019004t0g275n886	2019-08-11	90	3	60.986	136.077	185.368	25	0	275	PBA Hurricane	-28.9414081185409	28.9414081185409	Highly Intolerant
590	B2019004t0g010n652	2019-08-11	90	1	111.801	193.866	245.137	25	0	010	07H062L-10HS3009-12SA001	21.9340771806481	21.9340771806481	Tolerant
591	B2019004t0g010n652	2019-08-11	90	2	46.146	141.45	222.551	25	0	010	07H062L-10HS3009-12SA001	-43.7990722303183	43.7990722303183	Tolerant
592	B2019004t0g010n652	2019-08-11	90	3	43.172	133.004	162.297	25	0	010	07H062L-10HS3009-12SA001	-46.7766121944979	46.7766121944979	Tolerant
593	B2019004t0g116n606	2019-08-11	0	1	53.256	182.2	237.338	25	0	116	09H044L-12H3001	-36.6806091686783	36.6806091686783	Highly Intolerant
594	B2019004t0g010n652	2019-08-11	0	1	45	230.517	374.907	25	0	010	07H062L-10HS3009-12SA001	-44.9464363187345	44.9464363187345	Tolerant
595	B2019004t0g221n808	2019-08-11	90	1	79.172	303.402	369.865	25	0	221	11H026L-13HSHI3002	-10.7337612494855	10.7337612494855	Highly Intolerant
596	B2019004t0g116n606	2019-08-11	0	2	123.69	173.066	206.096	25	0	116	09H044L-12H3001	33.8372287052384	33.8372287052384	Highly Intolerant
597	B2019004t0g221n808	2019-08-11	90	2	35.146	152.869	190.581	25	0	221	11H026L-13HSHI3002	-54.8121655746276	54.8121655746276	Highly Intolerant
598	B2019004t0g116n606	2019-08-11	0	3	123.524	95.964	189.024	25	0	116	09H044L-12H3001	33.6710311147698	33.6710311147698	Highly Intolerant
599	B2019004t0g116n606	2019-08-11	0	4	31.608	106.85	141.912	25	0	116	09H044L-12H3001	-58.3543768702791	58.3543768702791	Highly Intolerant
600	B2019004t1g012n095	2019-08-11	90	1	101.31	239.654	321.238	25	1	012	07H073L-11H4008	11.4305897010891	11.4305897010891	Tolerant
601	B2019004t1g021n031	2019-08-11	90	1	61.858	195.059	266.723	25	1	021	07H088L-11H4002	-28.0683701734284	28.0683701734284	Tolerant
602	B2019004t0g211n199	2019-08-11	0	1	58.71	271.487	343.718	25	0	211	10H429L-13HSHI3010	-31.2201172505089	31.2201172505089	Tolerant
603	B2019004t1g021n031	2019-08-11	90	2	20.186	144.9	222.983	25	1	021	07H088L-11H4002	-69.7899725228883	69.7899725228883	Tolerant
604	B2019004t0g211n199	2019-08-11	0	2	11.31	101.98	158.096	25	0	211	10H429L-13HSHI3010	-78.6765376614419	78.6765376614419	Tolerant
605	B2019004t0g190n444	2019-08-11	90	1	75.774	292.985	374.292	25	0	190	10H203L-10HG1002-11HSHI2003	-14.1358059025731	14.1358059025731	Tolerant
606	B2019004t0g190n444	2019-08-11	90	2	113.629	174.642	239.48	25	0	190	10H203L-10HG1002-11HSHI2003	23.7642530564115	23.7642530564115	Tolerant
607	B2019004t1g202n308	2019-08-11	90	1	103.178	210.545	270.125	25	1	202	10H314L-13HSHI4009	13.3008131890136	13.3008131890136	Tolerant
608	B2019004t1g041n628	2019-08-11	0	1	102.762	239.927	349.091	25	1	041	07H197L-11H4012	12.8843180225379	12.8843180225379	Highly Intolerant
609	B2019004t0g158n526	2019-08-11	0	1	95.974	345.879	436.635	25	0	158	10H075L-13H4019	6.08823823879501	6.08823823879501	Tolerant
610	B2019004t1g095n337	2019-08-11	90	1	27.108	283.099	362.363	25	1	095	08H238L-12HHI4004	-62.8597332384057	62.8597332384057	Highly Intolerant
611	B2019004t1g041n628	2019-08-11	0	2	15.789	150.685	271.149	25	1	041	07H197L-11H4012	-74.1922062897	74.1922062897	Highly Intolerant
612	B2019004t0g158n526	2019-08-11	0	2	115.547	176.23	318.865	25	0	158	10H075L-13H4019	25.6845360595375	25.6845360595375	Tolerant
613	B2019004t1g095n337	2019-08-11	90	2	114.74	112.308	154.297	25	1	095	08H238L-12HHI4004	24.8765754841867	24.8765754841867	Highly Intolerant
614	B2019004t0g195n224	2019-08-11	90	1	105.116	180.236	225.882	25	0	195	10H246L-12HS3001	15.2411199982201	15.2411199982201	Highly Intolerant
615	B2019004t1g118n553	2019-08-11	0	1	86.934	336.482	398.421	25	1	118	09H063L-12HHI3008	-2.96252210961921	2.96252210961921	Moderately Tolerant
616	B2019004t1g118n553	2019-08-11	0	2	36.777	123.6	299.238	25	1	118	09H063L-12HHI3008	-53.1792241887577	53.1792241887577	Moderately Tolerant
617	B2019004t0g195n224	2019-08-11	0	1	78.384	183.763	220.368	25	0	195	10H246L-12HS3001	-11.5226992090597	11.5226992090597	Highly Intolerant
618	B2019004t1g176n023	2019-08-11	90	1	89.768	247.002	319.723	25	1	176	10H178L-13SNHS3007	-0.125148788003514	0.125148788003514	Tolerant
619	B2019004t1g176n023	2019-08-11	90	2	137.779	145.836	179.096	25	1	176	10H178L-13SNHS3007	47.9429988986907	47.9429988986907	Tolerant
620	B2019004t1g266n328	2019-08-11	0	1	73.649	252.2	301.622	25	1	266	11H330L-13HSHI3012	-16.2633352986328	16.2633352986328	Tolerant
621	B2019004t1g266n328	2019-08-11	0	2	153.243	133.27	253.208	25	1	266	11H330L-13HSHI3012	63.4254057601815	63.4254057601815	Tolerant
622	B2019004t1g004n229	2019-08-11	0	1	85.27	278.95	313.539	25	1	004	06H334L-10H4008	-4.62850277552202	4.62850277552202	Highly Intolerant
623	B2019004t1g236n645	2019-08-11	0	1	130.301	207.171	311.806	25	1	236	11H105L-12HS2004	40.4560978051684	40.4560978051684	Moderately Tolerant
624	B2019004t1g236n645	2019-08-11	0	2	166.784	135.591	294.907	25	1	236	11H105L-12HS2004	76.9825236670264	76.9825236670264	Moderately Tolerant
625	B2019004t1g236n645	2019-08-11	0	3	3.691	124.258	276.35	25	1	236	11H105L-12HS2004	-86.3046065878322	86.3046065878322	Moderately Tolerant
626	B2019004t1g266n328	2019-08-11	90	1	107.435	253.653	348.078	25	1	266	11H330L-13HSHI3012	17.5628803132613	17.5628803132613	Tolerant
627	B2019004t1g266n328	2019-08-11	90	2	146.807	127.863	252.037	25	1	266	11H330L-13HSHI3012	56.9817449634566	56.9817449634566	Tolerant
628	B2019004t1g236n645	2019-08-11	0	4	36.107	105.209	236.581	25	1	236	11H105L-12HS2004	-53.8500216924566	53.8500216924566	Moderately Tolerant
629	B2019004t1g023n097	2019-08-11	90	1	95.006	275.049	349.806	25	1	023	07H105L-10H4013	5.11908602449579	5.11908602449579	Moderately Tolerant
630	B2019004t1g120n722	2019-08-11	0	1	74.954	192.603	240.338	25	1	120	09H086L-12HHI3011	-14.9567819518761	14.9567819518761	Tolerant
631	B2019004t1g023n097	2019-08-11	90	2	116.787	115.382	176.51	25	1	023	07H105L-10H4013	26.9260120365323	26.9260120365323	Moderately Tolerant
632	B2019004t1g079n565	2019-08-11	90	1	125.727	140.428	209.622	25	1	079	08H198L-11HHI3012	35.8766533545437	35.8766533545437	Moderately Tolerant
633	B2019004t1g079n565	2019-08-11	90	2	73.78	57.28	180.024	25	1	079	08H198L-11HHI3012	-16.1321793688051	16.1321793688051	Moderately Tolerant
634	B2019004t1g079n565	2019-08-11	90	3	87.614	96.083	161.096	25	1	079	08H198L-11HHI3012	-2.28171270288009	2.28171270288009	Moderately Tolerant
635	B2019004t1g079n565	2019-08-11	90	4	169.778	61.984	134.983	25	1	079	08H198L-11HHI3012	79.9800874372865	79.9800874372865	Moderately Tolerant
636	B2019004t1g079n565	2019-08-11	90	5	121.329	53.852	101.711	25	1	079	08H198L-11HHI3012	31.473418397428	31.473418397428	Moderately Tolerant
637	B2019004t1g089n324	2019-08-11	0	1	108.435	117.004	171.681	25	1	089	08H230L-11HHI3017	18.5640706172894	18.5640706172894	Highly Intolerant
638	B2019004t1g089n324	2019-08-11	0	2	147.319	62.968	123.368	25	1	089	08H230L-11HHI3017	57.494354399119	57.494354399119	Highly Intolerant
639	B2019004t1g079n565	2019-08-11	0	1	170.375	173.442	256.924	25	1	079	08H198L-11HHI3012	80.5777980487914	80.5777980487914	Moderately Tolerant
640	B2019004t1g079n565	2019-08-11	0	2	40.855	97.837	200.853	25	1	079	08H198L-11HHI3012	-49.0963701289311	49.0963701289311	Moderately Tolerant
641	B2019004t1g170n319	2019-08-11	0	1	88.44	257.095	398.664	25	1	170	10H167L-12HS3010	-1.45472951175287	1.45472951175287	Moderately Tolerant
642	B2019004t0g139n725	2019-08-11	0	1	84.06	173.934	237.823	25	0	139	10H004L-12HSHI2001	-5.83994304339603	5.83994304339603	Moderately Tolerant
643	B2019004t1g170n319	2019-08-11	0	2	136.909	169.8	308.836	25	1	170	10H167L-12HS3010	47.0719633341862	47.0719633341862	Moderately Tolerant
644	B2019004t1g170n319	2019-08-11	0	3	39.668	106.527	294.208	25	1	170	10H167L-12HS3010	-50.2847830198124	50.2847830198124	Moderately Tolerant
645	B2019004t1g004n229	2019-08-11	90	1	85.684	265.754	314.409	25	1	004	06H334L-10H4008	-4.21400998965437	4.21400998965437	Highly Intolerant
646	B2019004t1g176n023	2019-08-11	0	1	91.723	266.12	357.978	25	1	176	10H178L-13SNHS3007	1.83217825637145	1.83217825637145	Tolerant
647	B2019004t0g122n681	2019-08-11	90	1	92.737	251.287	347.551	25	0	122	09H093L-13SNHS3010	2.84738522465598	2.84738522465598	Highly Intolerant
648	B2019004t0g122n681	2019-08-11	90	2	101.605	114.337	265.836	25	0	122	09H093L-13SNHS3010	11.7259408407774	11.7259408407774	Highly Intolerant
649	B2019004t0g122n681	2019-08-11	90	3	66.911	206.545	242.48	25	0	122	09H093L-13SNHS3010	-23.0093555671743	23.0093555671743	Highly Intolerant
650	B2019004t0g122n681	2019-08-11	90	4	82.467	122.053	181.853	25	0	122	09H093L-13SNHS3010	-7.43483919771285	7.43483919771285	Highly Intolerant
651	B2019004t0g020n650	2019-08-11	0	1	74.239	298.211	367.551	25	0	020	07H084L-09HS2012-13SA001	-15.6726330192562	15.6726330192562	Moderately Tolerant
652	B2019004t0g020n650	2019-08-11	0	2	120.437	205.292	247.38	25	0	020	07H084L-09HS2012-13SA001	30.580356646235	30.580356646235	Moderately Tolerant
653	B2019004t1g085n008	2019-08-11	90	1	88.063	207.118	241.368	25	1	085	08H227L-12HHI4001	-1.83217825637146	1.83217825637146	Tolerant
654	B2019004t0g116n606	2019-08-11	90	1	81.469	283.132	326.51	25	0	116	09H044L-12H3001	-8.4340271211329	8.4340271211329	Highly Intolerant
655	B2019004t1g124n721	2019-08-11	90	1	76.025	227.741	319.368	25	1	124	09H103L-13H4005	-13.884507136262	13.884507136262	Moderately Tolerant
656	B2019004t0g116n606	2019-08-11	90	2	59.88	151.45	259.823	25	0	116	09H044L-12H3001	-30.048724594796	30.048724594796	Highly Intolerant
657	B2019004t1g124n721	2019-08-11	90	2	82.042	187.808	254.439	25	1	124	09H103L-13H4005	-7.86034507692479	7.86034507692479	Moderately Tolerant
658	B2019004t1g047n407	2019-08-11	90	1	103.403	263.167	355.037	25	1	047	08H005L-02-11H4008	13.5260810074199	13.5260810074199	Highly Intolerant
659	B2019004t0g116n606	2019-08-11	90	3	124.651	82.662	237.054	25	0	116	09H044L-12H3001	34.7993725874095	34.7993725874095	Highly Intolerant
660	B2019004t0g116n606	2019-08-11	90	4	110.556	119.616	204.309	25	0	116	09H044L-12H3001	20.6875952521331	20.6875952521331	Highly Intolerant
661	B2019004t0g226n284	2019-08-11	0	1	82.951	187.417	297.564	25	0	226	11H046L-12HS2002	-6.95026309056323	6.95026309056323	Highly Intolerant
662	B2019004t0g226n284	2019-08-11	0	2	126.064	113.811	140.811	25	0	226	11H046L-12HS2002	36.2140544870012	36.2140544870012	Highly Intolerant
663	B2019004t0g020n650	2019-08-11	90	1	58.481	212.325	269.25	25	0	020	07H084L-09HS2012-13SA001	-31.4493898301314	31.4493898301314	Moderately Tolerant
664	B2019004t0g020n650	2019-08-11	90	2	121.774	157.623	216.096	25	0	020	07H084L-09HS2012-13SA001	31.9189480827206	31.9189480827206	Moderately Tolerant
665	B2019004t0g020n650	2019-08-11	90	3	110.837	143.377	201.841	25	0	020	07H084L-09HS2012-13SA001	20.968929727565	20.968929727565	Moderately Tolerant
666	B2019004t0g012n122	2019-08-11	0	1	173.171	168.193	229.326	25	0	012	07H073L-11H4008	83.377126138854	83.377126138854	Tolerant
667	B2019004t0g012n122	2019-08-11	0	2	69.928	110.725	221.811	25	0	012	07H073L-11H4008	-19.9887644199215	19.9887644199215	Tolerant
668	B2019004t1g052n167	2019-08-11	90	1	91.811	253.126	282.024	25	1	052	08H100L-10HS3002-12SA003	1.92028300312595	1.92028300312595	Highly Intolerant
669	B2019004t0g012n122	2019-08-11	0	3	151.504	79.649	217.711	25	0	012	07H073L-11H4008	61.6843358214766	61.6843358214766	Tolerant
670	B2019004t0g026n040	2019-08-11	0	1	85.117	199.725	219.326	25	0	026	07H107L-10H4070	-4.78168489203831	4.78168489203831	Highly Tolerant
671	B2019004t1g118n553	2019-08-11	90	1	102.299	352.081	435.522	25	1	118	09H063L-12HHI3008	12.4207669117729	12.4207669117729	Moderately Tolerant
672	B2019004t0g005n059	2019-08-11	0	1	91.771	97.046	110.699	25	0	005	07H020L-10H4012	1.8802353909648	1.8802353909648	Tolerant
673	B2019004t1g097n535	2019-08-11	0	1	66.892	333.781	439.304	25	1	097	08H240L-11HHI3035	-23.0283781829508	23.0283781829508	Highly Intolerant
674	B2019004t1g097n535	2019-08-11	0	2	144.678	185.068	252.966	25	1	097	08H240L-11HHI3035	54.8502108061807	54.8502108061807	Highly Intolerant
675	B2019004t0g115n576	2019-08-11	0	1	82.954	358.709	421.35	25	0	115	09H043L-11HS3007	-6.94725951965114	6.94725951965114	Tolerant
676	B2019004t0g115n576	2019-08-11	0	2	132.138	226.557	274.38	25	0	115	09H043L-11HS3007	42.295284393668	42.295284393668	Tolerant
677	B2019004t1g037n024	2019-08-11	90	1	99.798	252.686	306.953	25	1	037	07H161L-10H4007	9.91678996139855	9.91678996139855	Tolerant
678	B2019004t0g248n883	2019-08-11	0	1	89.397	380.021	502.274	25	0	248	11H200L-13HS3003	-0.496590390797948	0.496590390797948	Highly Intolerant
679	B2019004t0g248n883	2019-08-11	0	2	92.291	300.24	392.936	25	0	248	11H200L-13HS3003	2.40085434905943	2.40085434905943	Highly Intolerant
680	B2019004t0g026n040	2019-08-11	90	1	85.285	194.659	215.669	25	0	026	07H107L-10H4070	-4.6134849209616	4.6134849209616	Highly Tolerant
681	B2019004t0g248n883	2019-08-11	0	3	50.341	250.697	329.279	25	0	248	11H200L-13HS3003	-39.5990789049203	39.5990789049203	Highly Intolerant
682	B2019004t0g115n576	2019-08-11	90	1	94.631	359.173	411.664	25	0	115	09H043L-11HS3007	4.74363966048524	4.74363966048524	Tolerant
683	B2019004t0g115n576	2019-08-11	90	2	53.13	240	309.735	25	0	115	09H043L-11HS3007	-36.8067591469859	36.8067591469859	Tolerant
684	B2019004t1g120n722	2019-08-11	90	1	96.975	189.402	233.995	25	1	120	09H086L-12HHI3011	7.09042973312715	7.09042973312715	Tolerant
685	B2019004t0g209n901	2019-08-11	0	1	102.804	270.732	403.091	25	0	209	10H429L-13HHI4015	12.9263680153071	12.9263680153071	Intolerant
686	B2019004t0g209n901	2019-08-11	0	2	119.371	228.353	307.037	25	0	209	10H429L-13HHI4015	29.513087782141	29.513087782141	Intolerant
687	B2019004t0g209n901	2019-08-11	0	3	31.097	147.146	214.539	25	0	209	10H429L-13HHI4015	-58.8659851156375	58.8659851156375	Intolerant
688	B2019004t0g248n883	2019-08-11	90	1	100.394	404.639	476.576	25	0	248	11H200L-13HS3003	10.5134993825993	10.5134993825993	Highly Intolerant
689	B2019004t0g248n883	2019-08-11	90	2	63.768	153.844	316.924	25	0	248	11H200L-13HS3003	-26.1560966927347	26.1560966927347	Highly Intolerant
690	B2019004t1g052n167	2019-08-11	0	1	82.245	259.372	302.297	25	1	052	08H100L-10HS3002-12SA003	-7.65710344520707	7.65710344520707	Highly Intolerant
691	B2019004t0g248n883	2019-08-11	90	3	126.614	179.402	259.522	25	0	248	11H200L-13HS3003	36.7647091542167	36.7647091542167	Highly Intolerant
692	B2019004t0g170n357	2019-08-11	90	1	136.872	108.245	210.267	25	0	170	10H167L-12HS3010	47.0349192929372	47.0349192929372	Moderately Tolerant
693	B2019004t0g170n357	2019-08-11	90	2	128.29	96.83	110.024	25	0	170	10H167L-12HS3010	38.4427041037678	38.4427041037678	Moderately Tolerant
694	B2019004t1g170n319	2019-08-11	90	1	95.839	265.377	374.279	25	1	170	10H167L-12HS3010	5.95307754775121	5.95307754775121	Moderately Tolerant
695	B2019004t1g170n319	2019-08-11	90	2	66.975	173.851	303.522	25	1	170	10H167L-12HS3010	-22.9452793877165	22.9452793877165	Moderately Tolerant
696	B2019004t1g170n319	2019-08-11	90	3	91.958	117.068	220.924	25	1	170	10H167L-12HS3010	2.06745797781807	2.06745797781807	Moderately Tolerant
697	B2019004t0g194n810	2019-08-11	0	1	67.157	296.233	369.078	25	0	194	10H235L-10HG1009-11HSHI2001	-22.7630627523834	22.7630627523834	Tolerant
698	B2019004t0g194n810	2019-08-11	0	2	25.414	200.392	299.564	25	0	194	10H235L-10HG1009-11HSHI2001	-64.5557496134293	64.5557496134293	Tolerant
699	B2019004t0g194n810	2019-08-11	0	3	125.538	197.853	248.238	25	0	194	10H235L-10HG1009-11HSHI2001	35.6874283870824	35.6874283870824	Tolerant
700	B2019004t0g009n283	2019-08-11	0	1	72.924	160.056	205.468	25	0	009	07H045L-07HG1003-10H4008	-16.9891982690532	16.9891982690532	Highly Intolerant
701	B2019004t1g112n474	2019-08-11	90	1	93.032	321.45	399.35	25	1	112	09H007L-09HG1002-12H3009	3.14273636434429	3.14273636434429	Moderately Tolerant
702	B2019004t1g112n474	2019-08-11	90	2	123.91	216.889	264.108	25	1	112	09H007L-09HG1002-12H3009	34.0574905721246	34.0574905721246	Moderately Tolerant
703	B2019004t0g170n357	2019-08-11	0	1	149.115	124.68	156.024	25	0	170	10H167L-12HS3010	59.2924921851535	59.2924921851535	Moderately Tolerant
704	B2019004t1g225n548	2019-08-11	90	1	74.624	124.455	265.936	25	1	225	11H039L-12HS2004	-15.2871747522054	15.2871747522054	Moderately Tolerant
705	B2019004t0g170n357	2019-08-11	0	2	71.365	90.758	111.669	25	0	170	10H167L-12HS3010	-18.5500539530331	18.5500539530331	Moderately Tolerant
706	B2019004t0g009n283	2019-08-11	90	1	82.539	169.434	215.225	25	0	009	07H045L-07HG1003-10H4008	-7.36275349582282	7.36275349582282	Highly Intolerant
707	B2019004t1g190n332	2019-08-11	90	1	101.751	407.541	533.505	25	1	190	10H203L-10HG1002-11HSHI2003	11.8721146251655	11.8721146251655	Tolerant
708	B2019004t1g190n332	2019-08-11	90	2	130.872	275.071	390.564	25	1	190	10H203L-10HG1002-11HSHI2003	41.0277774687684	41.0277774687684	Tolerant
709	B2019004t1g190n332	2019-08-11	90	3	52.967	280.601	369.049	25	1	190	10H203L-10HG1002-11HSHI2003	-36.9699531665425	36.9699531665425	Tolerant
710	B2019004t1g270n792	2019-08-11	90	1	174.036	67.365	273.723	25	1	270	ILL2024	84.2431557518383	84.2431557518383	Tolerant
711	B2019004t1g270n792	2019-08-11	90	2	115.677	115.395	262.593	25	1	270	ILL2024	25.8146907990611	25.8146907990611	Tolerant
712	B2019004t1g089n324	2019-08-11	90	1	68.377	119.403	188.083	25	1	089	08H230L-11HHI3017	-21.5416105814691	21.5416105814691	Highly Intolerant
713	B2019004t1g089n324	2019-08-11	90	2	137.759	117.516	146.782	25	1	089	08H230L-11HHI3017	47.9229750926101	47.9229750926101	Highly Intolerant
714	B2019004t1g089n324	2019-08-11	90	3	171.193	71.847	144.941	25	1	089	08H230L-11HHI3017	81.3967717174864	81.3967717174864	Highly Intolerant
715	B2019004t1g159n685	2019-08-11	90	1	74.485	347.669	441.174	25	1	159	10H107L-13H4012	-15.4263402044653	15.4263402044653	Intolerant
716	B2019004t1g159n685	2019-08-11	90	2	86.458	210.402	304.191	25	1	159	10H107L-13H4012	-3.4390886943366	3.4390886943366	Intolerant
717	B2019004t0g147n380	2019-08-11	90	1	101.179	257.893	332.451	25	0	147	10H038L-11HS2009	11.2994337712614	11.2994337712614	Tolerant
718	B2019004t0g042n425	2019-08-11	90	1	100.768	165.922	226.723	25	0	042	07H205L-10H4002	10.8879445563058	10.8879445563058	Moderately Tolerant
719	B2019004t0g262n880	2019-08-11	90	1	95.322	366.58	461.292	25	0	262	11H244L-13HS3023	5.43546216056868	5.43546216056868	Highly Intolerant
720	B2019004t0g262n880	2019-08-11	90	2	76.275	223.379	296.149	25	0	262	11H244L-13HS3023	-13.634209560255	13.634209560255	Highly Intolerant
721	B2019004t0g262n880	2019-08-11	90	3	97.914	225.144	294.279	25	0	262	11H244L-13HS3023	8.03054742860957	8.03054742860957	Highly Intolerant
722	B2019004t0g122n681	2019-08-11	0	1	80.28	402.782	499.434	25	0	122	09H093L-13SNHS3010	-9.62444239262234	9.62444239262234	Highly Intolerant
723	B2019004t0g122n681	2019-08-11	0	2	54.192	172.63	241.652	25	0	122	09H093L-13SNHS3010	-35.743495044108	35.743495044108	Highly Intolerant
724	B2019004t0g122n681	2019-08-11	0	3	127.902	188.831	234.823	25	0	122	09H093L-13SNHS3010	38.0542422658049	38.0542422658049	Highly Intolerant
725	B2019004t1g047n407	2019-08-11	0	1	83.211	253.779	320.794	25	1	047	08H005L-02-11H4008	-6.68995361151592	6.68995361151592	Highly Intolerant
726	B2019004t0g261n804	2019-08-11	0	1	79.101	327.915	379.978	25	0	261	11H241L-13HSHI3010	-10.8048457610715	10.8048457610715	Tolerant
727	B2019004t0g261n804	2019-08-11	0	2	115.682	203.059	337.463	25	0	261	11H241L-13HSHI3010	25.8196967505813	25.8196967505813	Tolerant
728	B2019004t0g194n810	2019-08-11	90	1	87.623	265.228	350.333	25	0	194	10H235L-10HG1009-11HSHI2001	-2.27270199014383	2.27270199014383	Tolerant
729	B2019004t0g090n045	2019-08-11	90	1	92.203	234.173	275.196	25	0	090	08H234L-12H4013	2.31274960230496	2.31274960230496	Tolerant
730	B2019004t1g225n548	2019-08-11	0	1	177.274	168.19	199.096	25	1	225	11H039L-12HS2004	87.4850099562813	87.4850099562813	Moderately Tolerant
731	B2019004t0g194n810	2019-08-11	90	2	47.203	110.39	243.723	25	0	194	10H235L-10HG1009-11HSHI2001	-42.7408140789605	42.7408140789605	Tolerant
732	B2019004t0g194n810	2019-08-11	90	3	102.395	93.172	178.865	25	0	194	10H235L-10HG1009-11HSHI2001	12.5168811809596	12.5168811809596	Tolerant
733	B2019004t1g016n171	2019-08-11	90	1	99.268	242.161	298.765	25	1	016	07H077L-09HS3007-11SA001	9.38615910026364	9.38615910026364	Highly Intolerant
734	B2019004t1g016n171	2019-08-11	90	2	140.194	124.964	181.468	25	1	016	07H077L-09HS3007-11SA001	50.3608734829186	50.3608734829186	Highly Intolerant
735	B2019004t1g155n629	2019-08-11	90	1	95.013	286.094	394.103	25	1	155	10H063L-12HS3001	5.12609435662398	5.12609435662398	Highly Intolerant
736	B2019004t1g016n171	2019-08-11	90	3	176.112	103.238	143.64	25	1	016	07H077L-09HS3007-11SA001	86.3216268230007	86.3216268230007	Highly Intolerant
737	B2019004t1g155n629	2019-08-11	90	2	106.869	161.969	258.024	25	1	155	10H063L-12HS3001	16.9962066011814	16.9962066011814	Highly Intolerant
738	B2019004t1g155n629	2019-08-11	90	3	45.847	143.558	183.238	25	1	155	10H063L-12HS3001	-44.0984281312227	44.0984281312227	Highly Intolerant
739	B2019004t0g261n804	2019-08-11	90	1	96.9	316.291	402.907	25	0	261	11H241L-13HSHI3010	7.01534046032506	7.01534046032506	Tolerant
740	B2019004t0g261n804	2019-08-11	90	2	71.641	238.12	319.007	25	0	261	11H241L-13HSHI3010	-18.2737254291213	18.2737254291213	Tolerant
741	B2019004t0g225n586	2019-08-11	0	1	78.272	349.292	468.605	25	0	225	11H039L-12HS2004	-11.6348325231108	11.6348325231108	Moderately Tolerant
742	B2019004t0g225n586	2019-08-11	0	2	71.361	265.949	316.652	25	0	225	11H039L-12HS2004	-18.5540587142492	18.5540587142492	Moderately Tolerant
743	B2019004t0g225n586	2019-08-11	0	3	50.44	119.331	297.581	25	0	225	11H039L-12HS2004	-39.4999610648215	39.4999610648215	Moderately Tolerant
744	B2019004t0g093n824	2019-08-11	90	1	84.979	239.921	385.446	25	0	093	08H238L-11HHI3009	-4.91984915399419	4.91984915399419	Tolerant
745	B2019004t0g093n824	2019-08-11	90	2	52.953	194.201	267.007	25	0	093	08H238L-11HHI3009	-36.9839698307988	36.9839698307988	Tolerant
746	B2019004t0g225n586	2019-08-11	0	4	75.217	148.93	222.137	25	0	225	11H039L-12HS2004	-14.6934689019167	14.6934689019167	Moderately Tolerant
747	B2019004t1g153n169	2019-08-11	90	1	106.176	136.4	276.765	25	1	153	10H047L-12HS3004	16.3023817204899	16.3023817204899	Highly Intolerant
748	B2019004t0g092n121	2019-08-11	0	1	55.119	253.553	310.037	25	0	092	08H238L-11HHI3005	-34.8153916322739	34.8153916322739	Tolerant
749	B2019004t0g092n121	2019-08-11	0	2	108.143	186.261	240.723	25	0	092	08H238L-11HHI3005	18.2717230485132	18.2717230485132	Tolerant
750	B2019004t0g092n121	2019-08-11	0	3	73.443	115.802	165.723	25	0	092	08H238L-11HHI3005	-16.4695805012626	16.4695805012626	Tolerant
751	B2019004t0g006n590	2019-08-11	90	1	115.431	384.232	503.647	25	0	006	07H031L-11H4001	25.5683979842702	25.5683979842702	Moderately Tolerant
752	B2019004t0g006n590	2019-08-11	90	2	153.665	223.161	323.38	25	0	006	07H031L-11H4001	63.8479080684814	63.8479080684814	Moderately Tolerant
753	B2019004t1g202n308	2019-08-11	0	1	84.464	228.064	249.983	25	1	202	10H314L-13HSHI4009	-5.43546216056868	5.43546216056868	Tolerant
754	B2019004t0g006n590	2019-08-11	90	3	54.551	225.869	292.208	25	0	006	07H031L-11H4001	-35.3840677249619	35.3840677249619	Moderately Tolerant
755	B2019004t1g010n632	2019-08-11	90	1	143.584	227.407	433.061	25	1	010	07H062L-10HS3009-12SA001	53.7549086135739	53.7549086135739	Tolerant
756	B2019004t1g016n171	2019-08-11	0	1	56.189	262.374	353.233	25	1	016	07H077L-09HS3007-11SA001	-33.7441180069638	33.7441180069638	Highly Intolerant
757	B2019004t1g010n632	2019-08-11	90	2	86.082	146.342	274.895	25	1	010	07H062L-10HS3009-12SA001	-3.81553624865117	3.81553624865117	Tolerant
758	B2019004t1g010n632	2019-08-11	90	3	117.646	165.946	208.782	25	1	010	07H062L-10HS3009-12SA001	27.7860345076925	27.7860345076925	Tolerant
759	B2019004t1g036n314	2019-08-11	0	1	98.934	231.812	319.321	25	1	036	07H160L-09H4003-11SA002	9.05176153871825	9.05176153871825	Tolerant
760	B2019004t1g085n008	2019-08-11	0	1	71.649	215.984	270.167	25	1	085	08H227L-12HHI4001	-18.2657159066891	18.2657159066891	Tolerant
761	B2019004t0g225n586	2019-08-11	90	1	77.951	349.704	459.831	25	0	225	11H039L-12HS2004	-11.9562146107039	11.9562146107039	Moderately Tolerant
762	B2019004t1g112n554	2019-08-11	0	1	63.559	206.613	328.149	25	1	112	09H007L-09HG1002-12H3009	-26.3653454662766	26.3653454662766	Moderately Tolerant
763	B2019004t0g225n586	2019-08-11	90	2	74.224	231.728	290.551	25	0	225	11H039L-12HS2004	-15.6876508738167	15.6876508738167	Moderately Tolerant
764	B2019004t1g112n554	2019-08-11	0	2	108.576	128.705	189.61	25	1	112	09H007L-09HG1002-12H3009	18.7052384501574	18.7052384501574	Moderately Tolerant
765	B2019004t0g225n586	2019-08-11	90	3	135.822	147.801	279.752	25	0	225	11H039L-12HS2004	45.9836694737076	45.9836694737076	Moderately Tolerant
766	B2019004t0g225n586	2019-08-11	90	4	117.013	171.735	215.066	25	0	225	11H039L-12HS2004	27.1522810452427	27.1522810452427	Moderately Tolerant
767	B2019004t0g087n063	2019-08-11	90	1	89.363	270.017	336.551	25	0	087	08H228L-11HHI3001	-0.53063086113491	0.53063086113491	Tolerant
768	B2019004t1g269n487	2019-08-11	0	1	78.877	300.648	376.321	25	1	269	CIPAL1301	-11.0291123891738	11.0291123891738	Tolerant
769	B2019004t1g269n487	2019-08-11	0	2	108.672	153.056	295.38	25	1	269	CIPAL1301	18.8013527193441	18.8013527193441	Tolerant
770	B2019004t0g092n121	2019-08-11	90	1	105.018	127.35	277.564	25	0	092	08H238L-11HHI3005	15.1430033484253	15.1430033484253	Tolerant
771	B2019004t0g092n121	2019-08-11	90	2	19.537	98.681	266.049	25	0	092	08H238L-11HHI3005	-70.4397450302026	70.4397450302026	Tolerant
772	B2019004t0g276n889	2019-08-11	0	1	104.697	252.254	313.238	25	0	276	PBA Jumbo2	14.8216212608323	14.8216212608323	Highly Intolerant
773	B2019004t0g276n889	2019-08-11	0	2	38.739	226.921	295.735	25	0	276	PBA Jumbo2	-51.2148888122546	51.2148888122546	Highly Intolerant
774	B2019004t0g092n121	2019-08-11	90	3	7.431	139.169	265.534	25	0	092	08H238L-11HHI3005	-82.560154850767	82.560154850767	Tolerant
775	B2019004t0g276n889	2019-08-11	0	3	68.394	217.265	266.037	25	0	276	PBA Jumbo2	-21.5245903463006	21.5245903463006	Highly Intolerant
776	B2019004t0g092n121	2019-08-11	90	4	139.733	111.396	135.225	25	0	092	08H238L-11HHI3005	49.8993247527616	49.8993247527616	Tolerant
777	B2019004t0g226n196	2019-08-11	90	1	107.536	282.11	409.191	25	0	226	11H046L-12HS2002	17.6640005339682	17.6640005339682	Highly Intolerant
778	B2019004t0g226n196	2019-08-11	90	2	61.121	221.551	321.848	25	0	226	11H046L-12HS2002	-28.8062474274971	28.8062474274971	Highly Intolerant
779	B2019004t0g226n196	2019-08-11	90	3	102.074	191.23	275.978	25	0	226	11H046L-12HS2002	12.1954990933665	12.1954990933665	Highly Intolerant
780	B2019004t0g226n196	2019-08-11	90	4	131.424	158.701	217.723	25	0	226	11H046L-12HS2002	41.5804345165919	41.5804345165919	Highly Intolerant
781	B2019004t1g112n554	2019-08-11	90	1	89.459	212.009	318.664	25	1	112	09H007L-09HG1002-12H3009	-0.43451659194821	0.43451659194821	Moderately Tolerant
782	B2019004t1g112n554	2019-08-11	90	2	156.666	111.086	187.924	25	1	112	09H007L-09HG1002-12H3009	66.8524801708698	66.8524801708698	Moderately Tolerant
783	B2019004t0g093n824	2019-08-11	0	1	62.053	241.118	347.049	25	0	093	08H238L-11HHI3009	-27.8731380641429	27.8731380641429	Tolerant
784	B2019004t0g151n656	2019-08-11	90	1	87.051	330.438	423.233	25	0	151	10H040L-13H4007	-2.84538284404793	2.84538284404793	Tolerant
785	B2019004t0g093n824	2019-08-11	0	2	43.063	146.455	230.622	25	0	093	08H238L-11HHI3009	-46.885741937637	46.885741937637	Tolerant
786	B2019004t0g151n656	2019-08-11	90	2	84.779	197.821	245.179	25	0	151	10H040L-13H4007	-5.12008721479982	5.12008721479982	Tolerant
787	B2019004t0g069n422	2019-08-11	0	1	109.908	196.759	270.752	25	0	069	08H133L-11HHI3007	20.0388239351229	20.0388239351229	Tolerant
788	B2019004t1g130n413	2019-08-11	0	1	42.007	216.67	328.493	25	1	130	09H140L-12H3010	-47.9429988986907	47.9429988986907	Highly Intolerant
789	B2019004t1g130n413	2019-08-11	0	2	11.712	167.487	249.267	25	1	130	09H140L-12H3010	-78.2740591592226	78.2740591592226	Highly Intolerant
790	B2019004t1g190n332	2019-08-11	0	1	95.295	411.757	530.546	25	1	190	10H203L-10HG1002-11HSHI2003	5.40843002235992	5.40843002235992	Tolerant
791	B2019004t1g190n332	2019-08-11	0	2	133.328	193.83	225.279	25	1	190	10H203L-10HG1002-11HSHI2003	43.4867008554615	43.4867008554615	Tolerant
792	B2019004t0g262n880	2019-08-11	0	1	94.097	363.93	474.304	25	0	262	11H244L-13HS3023	4.20900403813422	4.20900403813422	Highly Intolerant
793	B2019004t0g262n880	2019-08-11	0	2	106.858	206.891	288.765	25	0	262	11H244L-13HS3023	16.9851935078371	16.9851935078371	Highly Intolerant
794	B2019004t0g262n880	2019-08-11	0	3	63.562	202.141	277.865	25	0	262	11H244L-13HS3023	-26.3623418953645	26.3623418953645	Highly Intolerant
795	B2019004t0g226n196	2019-08-11	0	1	84.428	329.557	423.463	25	0	226	11H046L-12HS2002	-5.47150501151368	5.47150501151368	Highly Intolerant
796	B2019004t1g036n314	2019-08-11	90	1	99.211	224.9	289.765	25	1	036	07H160L-09H4003-11SA002	9.32909125293403	9.32909125293403	Tolerant
797	B2019004t1g211n162	2019-08-11	90	1	89.105	128.016	146.598	25	1	211	10H429L-13HSHI3010	-0.788937959574156	0.788937959574156	Tolerant
798	B2019004t1g130n413	2019-08-11	90	1	44.363	127.287	208.752	25	1	130	09H140L-12H3010	-45.5841945424004	45.5841945424004	Highly Intolerant
799	B2019004t1g130n413	2019-08-11	90	2	117.42	149.833	186.297	25	1	130	09H140L-12H3010	27.5597654989821	27.5597654989821	Highly Intolerant
800	B2019004t1g130n413	2019-08-11	90	3	87.255	146.168	183.167	25	1	130	09H140L-12H3010	-2.64114002202619	2.64114002202619	Highly Intolerant
801	B2019004t1g211n162	2019-08-11	0	1	77.32	123	152.669	25	1	211	10H429L-13HSHI3010	-12.5879656925456	12.5879656925456	Tolerant
802	B2019004t1g130n413	2019-08-11	90	4	96.34	135.831	174.51	25	1	130	09H140L-12H3010	6.4546738900693	6.4546738900693	Highly Intolerant
803	B2019004t1g033n708	2019-08-11	90	1	94.544	151.476	180.912	25	1	033	07H152L-07HG1004-10H4001	4.65653610403479	4.65653610403479	Tolerant
804	B2019004t1g069n384	2019-08-11	0	1	103.702	249.088	345.279	25	1	069	08H133L-11HHI3007	13.8254369083243	13.8254369083243	Tolerant
805	B2019004t1g069n384	2019-08-11	0	2	97.619	158.398	216.551	25	1	069	08H133L-11HHI3007	7.73519628892127	7.73519628892127	Tolerant
806	B2019004t1g116n462	2019-08-11	90	1	94.982	195.74	243.61	25	1	116	09H044L-12H3001	5.0950574571991	5.0950574571991	Highly Intolerant
807	B2019004t1g116n462	2019-08-11	90	2	166.759	69.857	118.699	25	1	116	09H044L-12H3001	76.9574939094257	76.9574939094257	Highly Intolerant
808	B2019004t0g006n590	2019-08-11	0	1	104.478	219.986	339.007	25	0	006	07H031L-11H4001	14.6023605842501	14.6023605842501	Moderately Tolerant
809	B2019004t0g006n590	2019-08-11	0	2	16.374	202.2	307.735	25	0	006	07H031L-11H4001	-73.6065099618435	73.6065099618435	Moderately Tolerant
810	B2019004t0g006n590	2019-08-11	0	3	111.188	190.906	304.108	25	0	006	07H031L-11H4001	21.3203475242789	21.3203475242789	Moderately Tolerant
811	B2019004t1g153n169	2019-08-11	0	1	107.65	207.781	318.066	25	1	153	10H047L-12HS3004	17.7781362286274	17.7781362286274	Highly Intolerant
812	B2019004t0g069n422	2019-08-11	90	1	93.991	172.418	282.137	25	0	069	08H133L-11HHI3007	4.10287786590725	4.10287786590725	Tolerant
813	B2019004t1g153n169	2019-08-11	0	2	69.347	138.928	264.551	25	1	153	10H047L-12HS3004	-20.5704559865618	20.5704559865618	Highly Intolerant
814	B2019004t0g248n897	2019-08-11	0	1	85.601	234.691	353.907	25	0	248	11H200L-13HS3003	-4.29710878488871	4.29710878488871	Highly Intolerant
815	B2019004t0g006n590	2019-08-11	0	4	111.516	223.58	266.924	25	0	006	07H031L-11H4001	21.6487379440001	21.6487379440001	Moderately Tolerant
816	B2019004t1g153n169	2019-08-11	0	3	151.468	117.239	151.167	25	1	153	10H047L-12HS3004	61.6482929705316	61.6482929705316	Highly Intolerant
817	B2019004t0g248n897	2019-08-11	0	2	42.526	229.316	296.451	25	0	248	11H200L-13HS3003	-47.4233811309001	47.4233811309001	Highly Intolerant
818	B2019004t0g248n897	2019-08-11	0	3	110.726	158.24	234.865	25	0	248	11H200L-13HS3003	20.8577976038179	20.8577976038179	Highly Intolerant
819	B2019004t0g143n739	2019-08-11	0	1	101.058	312.808	387.522	25	0	143	10H014L-3-12BO002	11.178289744474	11.178289744474	Tolerant
820	B2019004t0g143n739	2019-08-11	90	1	117.163	300.097	417.907	25	0	143	10H014L-3-12BO002	27.3024595908469	27.3024595908469	Tolerant
821	B2019004t0g143n739	2019-08-11	90	2	72.091	172.351	366.664	25	0	143	10H014L-3-12BO002	-17.8231897923086	17.8231897923086	Tolerant
822	B2019004t0g005n059	2019-08-11	90	1	88.075	119.067	131.699	25	0	005	07H020L-10H4012	-1.82016397272312	1.82016397272312	Tolerant
823	B2019004t0g248n897	2019-08-11	90	1	60.856	248.455	335.99	25	0	248	11H200L-13HS3003	-29.0715628580646	29.0715628580646	Highly Intolerant
824	B2019004t0g248n897	2019-08-11	90	2	75.964	181.417	232.853	25	0	248	11H200L-13HS3003	-13.9455797448077	13.9455797448077	Highly Intolerant
825	B2019004t0g248n897	2019-08-11	90	3	33.536	103.175	208.167	25	0	248	11H200L-13HS3003	-56.4240819641129	56.4240819641129	Highly Intolerant
826	B2019004t1g116n462	2019-08-11	0	1	67.38	169	237.196	25	1	116	09H044L-12H3001	-22.5397973145851	22.5397973145851	Highly Intolerant
827	B2019004t0g185n819	2019-08-11	0	1	74.004	312.083	417.002	25	0	185	10H196L-5-12AHM2015	-15.9079127407028	15.9079127407028	Tolerant
828	B2019004t1g253n185	2019-08-11	0	1	60.396	202.425	260.108	25	1	253	11H236L-13HS3011	-29.5321103979175	29.5321103979175	Highly Intolerant
829	B2019004t0g185n819	2019-08-11	0	2	91.975	203.121	284.723	25	0	185	10H196L-5-12AHM2015	2.08447821298655	2.08447821298655	Tolerant
830	B2019004t1g253n185	2019-08-11	0	2	2.726	84.095	197.882	25	1	253	11H236L-13HS3011	-87.2707552312193	87.2707552312193	Highly Intolerant
831	B2019004t0g276n889	2019-08-11	90	1	89.626	306.007	358.836	25	0	276	PBA Jumbo2	-0.267317811175502	0.267317811175502	Highly Intolerant
832	B2019004t0g276n889	2019-08-11	90	2	114.274	167.839	208.593	25	0	276	PBA Jumbo2	24.4100208025097	24.4100208025097	Highly Intolerant
833	B2019004t0g263n908	2019-08-11	90	1	94.038	255.635	303.681	25	0	263	11H299L-12HS2006	4.14993381019657	4.14993381019657	Highly Intolerant
834	B2019004t0g263n908	2019-08-11	90	2	43.487	187.449	297.439	25	0	263	11H299L-12HS2006	-46.461237248729	46.461237248729	Highly Intolerant
835	B2019004t0g263n908	2019-08-11	90	3	133.229	137.244	292.723	25	0	263	11H299L-12HS2006	43.3875830153627	43.3875830153627	Highly Intolerant
836	B2019004t0g263n908	2019-08-11	90	4	137.144	132.322	159.853	25	0	263	11H299L-12HS2006	47.3072430556328	47.3072430556328	Highly Intolerant
837	B2019004t0g218n221	2019-08-11	90	1	116.058	252.686	328.404	25	0	218	10H485L-13H4002	26.1961443048958	26.1961443048958	Highly Intolerant
838	B2019004t0g218n221	2019-08-11	90	2	93.155	127.193	168.64	25	0	218	10H485L-13H4002	3.26588277173974	3.26588277173974	Highly Intolerant
839	B2019004t0g151n656	2019-08-11	0	1	88.34	345.145	444.132	25	0	151	10H040L-13H4007	-1.55484854215567	1.55484854215567	Tolerant
840	B2019004t0g151n656	2019-08-11	0	2	114.967	208.483	276.238	25	0	151	10H040L-13H4007	25.1038456832011	25.1038456832011	Tolerant
841	B2019004t0g151n656	2019-08-11	0	3	38.911	213.335	271.907	25	0	151	10H040L-13H4007	-51.0426840799617	51.0426840799617	Tolerant
842	B2019004t0g138n876	2019-08-11	0	1	76.454	311.67	394.149	25	0	138	10H003L-12HS3003	-13.4549964958339	13.4549964958339	Highly Intolerant
843	B2019004t0g138n876	2019-08-11	0	2	0.712	161.012	351.066	25	0	138	10H003L-12HS3003	-89.287152503532	89.287152503532	Highly Intolerant
844	B2019004t0g138n876	2019-08-11	0	3	98.443	129.402	308.581	25	0	138	10H003L-12HS3003	8.56017709944044	8.56017709944044	Highly Intolerant
845	B2019004t1g037n024	2019-08-11	0	1	86.634	272.47	308.338	25	1	037	07H161L-10H4007	-3.26287920082765	3.26287920082765	Tolerant
846	B2019004t1g267n783	2019-08-11	90	1	82.147	87.824	201.652	25	1	267	CIPAL 1522	-7.75522009500183	7.75522009500183	Highly Intolerant
847	B2019004t1g269n487	2019-08-11	90	1	90.569	302.015	368.505	25	1	269	CIPAL1301	0.676804645523006	0.676804645523006	Tolerant
848	B2019004t1g267n783	2019-08-11	90	2	108.75	115.109	152.953	25	1	267	CIPAL 1522	18.8794455630583	18.8794455630583	Highly Intolerant
849	B2019004t1g265n860	2019-08-11	0	1	70.626	192.925	250.38	25	1	265	11H330L-13HSHI3002	-19.2899335877098	19.2899335877098	Tolerant
850	B2019004t1g069n384	2019-08-11	90	1	74.727	280.922	374.221	25	1	069	08H133L-11HHI3007	-15.1840521508905	15.1840521508905	Tolerant
851	B2019004t1g265n860	2019-08-11	0	2	23.523	92.704	229.066	25	1	265	11H330L-13HSHI3002	-66.4490004783465	66.4490004783465	Tolerant
852	B2019004t0g036n431	2019-08-11	90	1	98.13	127.279	149.912	25	0	036	07H160L-09H4003-11SA002	8.24680453427965	8.24680453427965	Tolerant
853	B2019004t1g265n860	2019-08-11	0	3	102.095	57.271	134.024	25	1	265	11H330L-13HSHI3002	12.2165240897511	12.2165240897511	Tolerant
854	B2019004t0g248n910	2019-08-11	90	1	123.69	374.977	452.961	25	0	248	11H200L-13HS3003	33.8372287052384	33.8372287052384	Highly Intolerant
855	B2019004t0g097n573	2019-08-11	0	1	77.05	383.76	457.564	25	0	097	08H240L-11HHI3035	-12.8582870746332	12.8582870746332	Highly Intolerant
856	B2019004t0g138n876	2019-08-11	90	1	67.337	308.846	400.948	25	0	138	10H003L-12HS3003	-22.5828484976583	22.5828484976583	Highly Intolerant
857	B2019004t0g118n582	2019-08-11	0	1	54.49	244.469	394.12	25	0	118	09H063L-12HHI3008	-35.4451403335076	35.4451403335076	Moderately Tolerant
858	B2019004t0g138n876	2019-08-11	90	2	77.879	152.398	204.811	25	0	138	10H003L-12HS3003	-12.0283003125939	12.0283003125939	Highly Intolerant
859	B2019004t0g248n910	2019-08-11	90	2	93.2	322.503	361.48	25	0	248	11H200L-13HS3003	3.310936335421	3.310936335421	Highly Intolerant
860	B2019004t0g097n573	2019-08-11	0	2	130.186	269.652	325.392	25	0	097	08H240L-11HHI3035	40.3409609202051	40.3409609202051	Highly Intolerant
861	B2019004t0g118n582	2019-08-11	0	2	117.181	207.966	277.936	25	0	118	09H063L-12HHI3008	27.3204810163194	27.3204810163194	Moderately Tolerant
862	B2019004t0g097n573	2019-08-11	0	3	40.512	207.82	296.694	25	0	097	08H240L-11HHI3035	-49.4397784032127	49.4397784032127	Highly Intolerant
863	B2019004t0g036n431	2019-08-11	0	1	159.353	73.736	112.74	25	0	036	07H160L-09H4003-11SA002	69.5426785177934	69.5426785177934	Tolerant
864	B2019004t0g212n214	2019-08-11	90	1	91.946	206.119	232.054	25	0	212	10H432L-13H4005	2.05544369416974	2.05544369416974	Highly Intolerant
865	B2019004t0g218n221	2019-08-11	0	1	32.669	311.236	644.398	25	0	218	10H485L-13H4002	-57.2921139577053	57.2921139577053	Highly Intolerant
866	B2019004t0g218n221	2019-08-11	0	2	68.377	238.805	288.149	25	0	218	10H485L-13H4002	-21.5416105814691	21.5416105814691	Highly Intolerant
867	B2019004t1g112n474	2019-08-11	0	1	98.842	273.247	472.493	25	1	112	09H007L-09HG1002-12H3009	8.95965203074768	8.95965203074768	Moderately Tolerant
868	B2019004t0g185n819	2019-08-11	90	1	118.469	323.067	406.422	25	0	185	10H196L-5-12AHM2015	28.6100141279076	28.6100141279076	Tolerant
869	B2019004t1g112n474	2019-08-11	0	2	131.159	200.562	270.037	25	1	112	09H007L-09HG1002-12H3009	41.3151190860245	41.3151190860245	Moderately Tolerant
870	B2019004t0g185n819	2019-08-11	90	2	111.194	210.219	292.149	25	0	185	10H196L-5-12AHM2015	21.326354666103	21.326354666103	Tolerant
871	B2019004t1g267n783	2019-08-11	0	1	47.49	130.231	213.723	25	1	267	CIPAL 1522	-42.4534724617045	42.4534724617045	Highly Intolerant
872	B2019004t1g267n783	2019-08-11	0	2	64.916	103.788	178.267	25	1	267	CIPAL 1522	-25.0067302237104	25.0067302237104	Highly Intolerant
873	B2019004t1g267n783	2019-08-11	0	3	174.908	101.4	165.48	25	1	267	CIPAL 1522	85.1161936969508	85.1161936969508	Highly Intolerant
874	B2019004t1g029n341	2019-08-11	90	1	64.323	346.185	463.12	25	1	029	07H131L-07HG1007-10H4004	-25.6004360739991	25.6004360739991	Highly Intolerant
875	B2019004t1g029n341	2019-08-11	90	2	46.106	183.175	329.451	25	1	029	07H131L-07HG1007-10H4004	-43.8391198424794	43.8391198424794	Highly Intolerant
876	B2019004t1g029n341	2019-08-11	90	3	122.619	148.408	197.024	25	1	029	07H131L-07HG1007-10H4004	32.7649538896243	32.7649538896243	Highly Intolerant
877	B2019004t0g248n910	2019-08-11	0	1	122.354	261.612	388.392	25	0	248	11H200L-13HS3003	32.4996384590569	32.4996384590569	Highly Intolerant
878	B2019004t0g248n910	2019-08-11	0	2	87.337	172.186	290.25	25	0	248	11H200L-13HS3003	-2.55904241709587	2.55904241709587	Highly Intolerant
879	B2019004t0g248n910	2019-08-11	0	3	67.604	196.848	268.22	25	0	248	11H200L-13HS3003	-22.3155306864828	22.3155306864828	Highly Intolerant
880	B2019004t1g023n092	2019-08-11	0	1	97.515	237.036	302.622	25	1	023	07H105L-10H4013	7.63107249730236	7.63107249730236	Moderately Tolerant
881	B2019004t1g159n685	2019-08-11	0	1	65.396	326.657	421.12	25	1	159	10H107L-13H4012	-24.5261588777769	24.5261588777769	Intolerant
882	B2019004t0g212n214	2019-08-11	0	1	86.082	219.513	241.426	25	0	212	10H432L-13H4005	-3.81553624865117	3.81553624865117	Highly Intolerant
883	B2019004t1g023n092	2019-08-11	90	1	97.69	239.151	271.882	25	1	023	07H105L-10H4013	7.80628080050727	7.80628080050727	Moderately Tolerant
884	B2019004t0g118n582	2019-08-11	90	1	96.064	274.536	352.664	25	0	118	09H063L-12HHI3008	6.17834536615754	6.17834536615754	Moderately Tolerant
885	B2019004t0g118n582	2019-08-11	90	2	73.918	115.521	304.794	25	0	118	09H063L-12HHI3008	-15.9940151068492	15.9940151068492	Moderately Tolerant
886	B2019004t0g024n055	2019-08-11	90	1	90.526	218.009	270.409	25	0	024	07H107L-10H4009	0.633753462449803	0.633753462449803	Tolerant
887	B2019004t0g118n582	2019-08-11	90	3	45.462	175.368	286.895	25	0	118	09H063L-12HHI3008	-44.4838863982735	44.4838863982735	Moderately Tolerant
888	B2019004t0g211n200	2019-08-11	0	1	96.082	122.691	142.669	25	0	211	10H429L-13HSHI3010	6.19636679163003	6.19636679163003	Tolerant
889	B2019004t1g253n185	2019-08-11	90	1	105.901	178.844	235.096	25	1	253	11H236L-13HS3011	16.0270543868822	16.0270543868822	Highly Intolerant
890	B2019004t0g024n055	2019-08-11	90	2	111.606	108.632	135.297	25	0	024	07H107L-10H4009	21.7388450713626	21.7388450713626	Tolerant
891	B2019004t1g156n255	2019-08-11	90	1	117.848	119.883	324.321	25	1	156	10H063L-13H4017	27.9882749491062	27.9882749491062	Highly Intolerant
892	B2019004t1g156n255	2019-08-11	90	2	29.876	108.407	257.966	25	1	156	10H063L-13H4017	-60.0884384768558	60.0884384768558	Highly Intolerant
893	B2019004t1g156n255	2019-08-11	90	3	172.011	115.117	239.439	25	1	156	10H063L-13H4017	82.2157453861813	82.2157453861813	Highly Intolerant
894	B2019004t1g155n629	2019-08-11	0	1	73.976	300.683	380.622	25	1	155	10H063L-12HS3001	-15.9359460692156	15.9359460692156	Highly Intolerant
895	B2019004t0g155n667	2019-08-11	0	1	76.373	237.691	299.38	25	0	155	10H063L-12HS3001	-13.5360929104602	13.5360929104602	Highly Intolerant
896	B2019004t0g155n667	2019-08-11	0	2	107	164.174	202.581	25	0	155	10H063L-12HS3001	17.1273625310091	17.1273625310091	Highly Intolerant
897	B2019004t1g143n717	2019-08-11	90	1	101.86	102.181	135.841	25	1	143	10H014L-3-12BO002	11.9812443683045	11.9812443683045	Tolerant
898	B2019004t0g006n511	2019-08-11	90	1	80.117	291.323	401.593	25	0	006	07H031L-11H4001	-9.78763641217893	9.78763641217893	Moderately Tolerant
899	B2019004t1g038n015	2019-08-11	90	1	100.251	382.099	471.392	25	1	038	07H163L-10H4005	10.3703291691233	10.3703291691233	Tolerant
900	B2019004t1g047n333	2019-08-11	0	1	97.475	284.417	378.848	25	1	047	08H005L-02-11H4008	7.59102488514122	7.59102488514122	Highly Intolerant
901	B2019004t1g047n333	2019-08-11	0	2	129.155	180.544	274.966	25	1	047	08H005L-02-11H4008	39.3087337167521	39.3087337167521	Highly Intolerant
902	B2019004t1g047n333	2019-08-11	0	3	45	131.522	176.125	25	1	047	08H005L-02-11H4008	-44.9464363187345	44.9464363187345	Highly Intolerant
903	B2019004t1g265n860	2019-08-11	90	1	64.359	138.654	224.823	25	1	265	11H330L-13HSHI3002	-25.5643932230541	25.5643932230541	Tolerant
904	B2019004t1g265n860	2019-08-11	90	2	127.543	136.209	176.225	25	1	265	11H330L-13HSHI3002	37.6948149466588	37.6948149466588	Tolerant
905	B2019004t0g097n573	2019-08-11	90	1	89.2	358.035	437.132	25	0	097	08H240L-11HHI3035	-0.69382488069148	0.69382488069148	Highly Intolerant
906	B2019004t1g209n771	2019-08-11	0	1	89.132	330.038	382.752	25	1	209	10H429L-13HHI4015	-0.761905821365389	0.761905821365389	Intolerant
907	B2019004t1g209n771	2019-08-11	0	2	75.964	235.017	278.966	25	1	209	10H429L-13HHI4015	-13.9455797448077	13.9455797448077	Intolerant
908	B2019004t0g227n268	2019-08-11	90	1	92.277	327.258	478.789	25	0	227	11H060L-12HS2001	2.38683768480304	2.38683768480304	Highly Intolerant
909	B2019004t0g227n268	2019-08-11	90	2	96.843	226.614	258.167	25	0	227	11H060L-12HS2001	6.95827261299546	6.95827261299546	Highly Intolerant
910	B2019004t0g169n517	2019-08-11	0	1	64.041	253.584	376.647	25	0	169	10H160L-13H4015	-25.882771739735	25.882771739735	Tolerant
911	B2019004t0g169n517	2019-08-11	0	2	92.01	171.105	241.895	25	0	169	10H160L-13H4015	2.11951987362754	2.11951987362754	Tolerant
912	B2019004t0g087n063	2019-08-11	0	1	84.515	303.389	363.309	25	0	087	08H228L-11HHI3001	-5.38440145506324	5.38440145506324	Tolerant
913	B2019004t1g143n717	2019-08-11	0	1	72.204	85.071	121.113	25	1	143	10H014L-3-12BO002	-17.7100552879535	17.7100552879535	Tolerant
914	B2019004t1g047n333	2019-08-11	90	1	78.497	290.842	418.73	25	1	047	08H005L-02-11H4008	-11.4095647047045	11.4095647047045	Highly Intolerant
915	B2019004t1g047n333	2019-08-11	90	2	135.792	153.457	301.451	25	1	047	08H005L-02-11H4008	45.9536337645868	45.9536337645868	Highly Intolerant
916	B2019004t1g047n333	2019-08-11	90	3	116.372	132.823	182.681	25	1	047	08H005L-02-11H4008	26.5105180603606	26.5105180603606	Highly Intolerant
917	B2019004t0g024n055	2019-08-11	0	1	83.536	204.299	248.782	25	0	024	07H107L-10H4009	-6.36456676270677	6.36456676270677	Tolerant
918	B2019004t1g188n694	2019-08-11	0	1	79.875	312.872	389.091	25	1	188	10H199L-14-12HSHI2004	-10.0299244657537	10.0299244657537	Tolerant
919	B2019004t1g188n694	2019-08-11	0	2	132.894	192.463	288.421	25	1	188	10H199L-14-12HSHI2004	43.0521842635133	43.0521842635133	Tolerant
920	B2019004t1g048n402	2019-08-11	0	1	97.901	247.348	317.137	25	1	048	08H013L-01-11H4002	8.0175319546572	8.0175319546572	Highly Intolerant
921	B2019004t1g029n341	2019-08-11	0	1	74.852	375.031	480.233	25	1	029	07H131L-07HG1007-10H4004	-15.058903362887	15.058903362887	Highly Intolerant
922	B2019004t1g188n694	2019-08-11	90	1	81.107	297.577	414.162	25	1	188	10H199L-14-12HSHI2004	-8.79645801119108	8.79645801119108	Tolerant
923	B2019004t1g188n694	2019-08-11	90	2	149.194	187.449	353.292	25	1	188	10H199L-14-12HSHI2004	59.3715862191717	59.3715862191717	Tolerant
924	B2019004t1g029n341	2019-08-11	0	2	100.62	81.394	360.919	25	1	029	07H131L-07HG1007-10H4004	10.7397683913097	10.7397683913097	Highly Intolerant
925	B2019004t0g125n292	2019-08-11	90	1	70.145	114.826	144.397	25	0	125	09H113L-12HHI3006	-19.7715061239474	19.7715061239474	Highly Intolerant
926	B2019004t1g188n694	2019-08-11	90	3	57.031	220.511	293.735	25	1	188	10H199L-14-12HSHI2004	-32.9011157709722	32.9011157709722	Tolerant
927	B2019004t1g029n341	2019-08-11	0	3	98.036	171.686	287.765	25	1	029	07H131L-07HG1007-10H4004	8.15269264570101	8.15269264570101	Highly Intolerant
928	B2019004t1g010n632	2019-08-11	0	1	71.992	339.638	465.191	25	1	010	07H062L-10HS3009-12SA001	-17.9223076324074	17.9223076324074	Tolerant
929	B2019004t1g006n552	2019-08-11	90	1	62.307	204.416	351.836	25	1	006	07H031L-11H4001	-27.6188357269198	27.6188357269198	Moderately Tolerant
930	B2019004t1g038n015	2019-08-11	0	1	85.348	382.259	445.149	25	1	038	07H163L-10H4005	-4.55040993180782	4.55040993180782	Tolerant
931	B2019004t1g006n552	2019-08-11	90	2	135.707	114.56	150.711	25	1	006	07H031L-11H4001	45.8685325887444	45.8685325887444	Moderately Tolerant
932	B2019004t1g010n632	2019-08-11	0	2	34.695	205.548	288.895	25	1	010	07H062L-10HS3009-12SA001	-55.2637024017443	55.2637024017443	Tolerant
933	B2019004t1g010n632	2019-08-11	0	3	123.612	204.13	244.622	25	1	010	07H062L-10HS3009-12SA001	33.7591358615242	33.7591358615242	Tolerant
934	B2019004t1g006n552	2019-08-11	0	1	70.549	303.31	467.689	25	1	006	07H031L-11H4001	-19.36702524112	19.36702524112	Moderately Tolerant
935	B2019004t1g006n552	2019-08-11	0	2	51.203	130.874	337.451	25	1	006	07H031L-11H4001	-38.736052862848	38.736052862848	Moderately Tolerant
936	B2019004t1g127n322	2019-08-11	90	1	88.204	319.157	408.404	25	1	127	09H123L-11HS3012	-1.69101042350351	1.69101042350351	Highly Intolerant
937	B2019004t1g006n552	2019-08-11	0	3	4.939	162.604	296.936	25	1	006	07H031L-11H4001	-85.0551210884051	85.0551210884051	Moderately Tolerant
938	B2019004t0g006n511	2019-08-11	0	1	74.995	301.272	384.581	25	0	006	07H031L-11H4001	-14.915733149411	14.915733149411	Moderately Tolerant
939	B2019004t1g127n322	2019-08-11	90	2	116.44	204.377	276.664	25	1	127	09H123L-11HS3012	26.5785990010345	26.5785990010345	Highly Intolerant
940	B2019004t0g006n511	2019-08-11	0	2	111.801	150.785	198.924	25	0	006	07H031L-11H4001	21.9340771806481	21.9340771806481	Moderately Tolerant
941	B2019004t1g127n322	2019-08-11	90	3	54.834	161.471	231.368	25	1	127	09H123L-11HS3012	-35.1007308689219	35.1007308689219	Highly Intolerant
942	B2019004t0g227n268	2019-08-11	0	1	90.912	377.048	440.706	25	0	227	11H060L-12HS2001	1.02021291980465	1.02021291980465	Highly Intolerant
943	B2019004t1g048n402	2019-08-11	90	1	95.666	253.237	289.024	25	1	048	08H013L-01-11H4002	5.77987162515434	5.77987162515434	Highly Intolerant
944	B2019004t1g009n250	2019-08-11	90	1	75.018	146.997	181.782	25	1	009	07H045L-07HG1003-10H4008	-14.8927057724183	14.8927057724183	Highly Intolerant
945	B2019004t1g009n250	2019-08-11	90	2	56.489	88.752	124.054	25	1	009	07H045L-07HG1003-10H4008	-33.4437609157554	33.4437609157554	Highly Intolerant
946	B2019004t1g021n101	2019-08-11	90	1	91.801	159.079	213.652	25	1	021	07H088L-11H4002	1.91027110008567	1.91027110008567	Tolerant
947	B2019004t0g267n799	2019-08-11	90	1	73.61	177.2	228.539	25	0	267	CIPAL 1522	-16.3023817204899	16.3023817204899	Highly Intolerant
948	B2019004t1g033n708	2019-08-11	0	1	86.766	177.282	211.125	25	1	033	07H152L-07HG1004-10H4001	-3.13072208069593	3.13072208069593	Tolerant
949	B2019004t1g092n083	2019-08-11	90	1	97.33	242.986	302.681	25	1	092	08H238L-11HHI3005	7.44585229105714	7.44585229105714	Tolerant
950	B2019004t1g092n083	2019-08-11	90	2	115.984	132.382	170.61	25	1	092	08H238L-11HHI3005	26.1220562223977	26.1220562223977	Tolerant
951	B2019004t0g108n298	2019-08-11	90	1	81.293	336.883	401.208	25	0	108	08H263L-01-11H4002	-8.61023661464185	8.61023661464185	Highly Intolerant
952	B2019004t1g021n101	2019-08-11	0	1	78.621	162.188	195.539	25	1	021	07H088L-11H4002	-11.285417107005	11.285417107005	Tolerant
953	B2019004t1g116n568	2019-08-11	90	1	101.717	275.746	365.777	25	1	116	09H044L-12H3001	11.8380741548285	11.8380741548285	Highly Intolerant
954	B2019004t1g116n568	2019-08-11	90	2	126.557	183.003	228.238	25	1	116	09H044L-12H3001	36.7076413068871	36.7076413068871	Highly Intolerant
955	B2019004t0g092n124	2019-08-11	90	1	94.185	287.767	352.765	25	0	092	08H238L-11HHI3005	4.29710878488871	4.29710878488871	Tolerant
956	B2019004t1g169n479	2019-08-11	90	1	72.661	231.521	326.752	25	1	169	10H160L-13H4015	-17.2525113190126	17.2525113190126	Tolerant
957	B2019004t0g092n124	2019-08-11	90	2	56.476	95.964	179.267	25	0	092	08H238L-11HHI3005	-33.4567763897078	33.4567763897078	Tolerant
958	B2019004t0g211n200	2019-08-11	90	1	86.479	195.369	215.841	25	0	211	10H429L-13HSHI3010	-3.41806369795201	3.41806369795201	Tolerant
959	B2019004t0g092n124	2019-08-11	90	3	98.575	127.424	177.167	25	0	092	08H238L-11HHI3005	8.69233421957216	8.69233421957216	Tolerant
960	B2019004t0g059n741	2019-08-11	90	1	92.879	338.427	400.321	25	0	059	08H105L-12H4016	2.98955424782797	2.98955424782797	Highly Intolerant
961	B2019004t0g059n741	2019-08-11	90	2	134.526	171.126	293.409	25	0	059	08H105L-12H4016	44.6861268396872	44.6861268396872	Highly Intolerant
962	B2019004t0g037n062	2019-08-11	0	1	89.64	159.003	179.184	25	0	037	07H161L-10H4007	-0.253301146919114	0.253301146919114	Tolerant
963	B2019004t1g166n844	2019-08-11	0	1	55.939	257.109	328.037	25	1	166	10H140L-13HS3005	-33.9944155829709	33.9944155829709	Tolerant
964	B2019004t1g166n844	2019-08-11	0	2	122.581	200.562	253.51	25	1	166	10H140L-13HS3005	32.7269086580713	32.7269086580713	Tolerant
965	B2019004t1g241n691	2019-08-11	90	1	105.767	88.323	120.64	25	1	241	11H167L-3-13HSHI3006	15.8928948861424	15.8928948861424	Tolerant
966	B2019004t0g059n741	2019-08-11	0	1	86.614	338.591	412.463	25	0	059	08H105L-12H4016	-3.28290300690821	3.28290300690821	Highly Intolerant
967	B2019004t0g059n741	2019-08-11	0	2	57.7	205.854	263.066	25	0	059	08H105L-12H4016	-32.2313194575773	32.2313194575773	Highly Intolerant
968	B2019004t0g059n741	2019-08-11	0	3	130.101	173.876	237.652	25	0	059	08H105L-12H4016	40.2558597443627	40.2558597443627	Highly Intolerant
969	B2019004t1g127n322	2019-08-11	0	1	76.722	348.312	443.02	25	1	127	09H123L-11HS3012	-13.1866774943544	13.1866774943544	Highly Intolerant
970	B2019004t1g127n322	2019-08-11	0	2	117.335	233.019	311.037	25	1	127	09H123L-11HS3012	27.4746643231397	27.4746643231397	Highly Intolerant
971	B2019004t1g127n322	2019-08-11	0	3	82.117	196.86	278.149	25	1	127	09H123L-11HS3012	-7.78525580412267	7.78525580412267	Highly Intolerant
972	B2019004t0g071n269	2019-08-11	90	1	66.493	268.263	377.049	25	0	071	08H147L-12H4001	-23.4278531142581	23.4278531142581	Tolerant
973	B2019004t0g071n269	2019-08-11	90	2	32.276	247.194	295.35	25	0	071	08H147L-12H4001	-57.6855817471883	57.6855817471883	Tolerant
974	B2019004t0g169n517	2019-08-11	90	1	113.714	233.735	290.622	25	0	169	10H160L-13H4015	23.8493542322539	23.8493542322539	Tolerant
975	B2019004t0g169n517	2019-08-11	90	2	151.137	145.014	251.037	25	0	169	10H160L-13H4015	61.3168989798983	61.3168989798983	Tolerant
976	B2019004t0g241n729	2019-08-11	0	1	48.926	144.589	210.397	25	0	241	11H167L-3-13HSHI3006	-41.0157631851201	41.0157631851201	Tolerant
977	B2019004t0g169n517	2019-08-11	90	3	102.529	156.732	210.895	25	0	169	10H160L-13H4015	12.6510406816994	12.6510406816994	Tolerant
978	B2019004t0g241n729	2019-08-11	0	2	105.838	146.564	201.267	25	0	241	11H167L-3-13HSHI3006	15.9639793977284	15.9639793977284	Tolerant
979	B2019004t0g047n371	2019-08-11	0	1	77.373	315.634	425.404	25	0	047	08H005L-02-11H4008	-12.5349026064321	12.5349026064321	Highly Intolerant
980	B2019004t0g169n517	2019-08-11	90	4	138.958	112.699	137.711	25	0	169	10H160L-13H4015	49.1234022671398	49.1234022671398	Tolerant
981	B2019004t0g241n729	2019-08-11	0	3	119.181	88.193	158.983	25	0	241	11H167L-3-13HSHI3006	29.3228616243756	29.3228616243756	Tolerant
982	B2019004t0g047n371	2019-08-11	0	2	61.492	224.183	291.694	25	0	047	08H005L-02-11H4008	-28.4348058247027	28.4348058247027	Highly Intolerant
983	B2019004t0g241n729	2019-08-11	90	1	73.768	164.56	250.936	25	0	241	11H167L-3-13HSHI3006	-16.1441936524535	16.1441936524535	Tolerant
984	B2019004t0g241n729	2019-08-11	90	2	69.756	150.283	195.995	25	0	241	11H167L-3-13HSHI3006	-20.1609691522143	20.1609691522143	Tolerant
985	B2019004t0g241n729	2019-08-11	90	3	72.408	86.023	132.74	25	0	241	11H167L-3-13HSHI3006	-17.5058124659317	17.5058124659317	Tolerant
986	B2019004t1g116n568	2019-08-11	0	1	98.101	276.762	358.765	25	1	116	09H044L-12H3001	8.21777001546283	8.21777001546283	Highly Intolerant
987	B2019004t1g116n568	2019-08-11	0	2	120.806	187.449	220.723	25	1	116	09H044L-12H3001	30.9497958684213	30.9497958684213	Highly Intolerant
988	B2019004t1g116n568	2019-08-11	0	3	31.667	125.718	167.054	25	1	116	09H044L-12H3001	-58.2953066423414	58.2953066423414	Highly Intolerant
989	B2019004t0g008n213	2019-08-11	90	1	109.929	363.786	469.463	25	0	008	07H036L-10H4001	20.0598489315075	20.0598489315075	Tolerant
990	B2019004t0g008n213	2019-08-11	0	1	74.967	362.403	447.262	25	0	008	07H036L-10H4001	-14.9437664779238	14.9437664779238	Tolerant
991	B2019004t1g169n479	2019-08-11	0	1	97.734	245.231	408.262	25	1	169	10H160L-13H4015	7.85033317388451	7.85033317388451	Tolerant
992	B2019004t0g104n378	2019-08-11	90	1	87.146	321.399	409.078	25	0	104	08H245L-11H4002	-2.75026976516526	2.75026976516526	Highly Intolerant
993	B2019004t0g037n062	2019-08-11	90	1	88.705	177.045	197.498	25	0	037	07H161L-10H4007	-1.18941408118542	1.18941408118542	Tolerant
994	B2019004t0g008n213	2019-08-11	0	2	49.681	285.918	386.522	25	0	008	07H036L-10H4001	-40.2598645055789	40.2598645055789	Tolerant
995	B2019004t1g169n479	2019-08-11	0	2	125.238	133.454	172.912	25	1	169	10H160L-13H4015	35.387071295874	35.387071295874	Tolerant
996	B2019004t0g150n521	2019-08-11	90	1	85.653	342.987	401.752	25	0	150	10H040L-13BO001	-4.24504688907923	4.24504688907923	Tolerant
997	B2019004t0g104n378	2019-08-11	90	2	124.004	303.98	378.22	25	0	104	08H245L-11H4002	34.1516024607033	34.1516024607033	Highly Intolerant
998	B2019004t0g008n213	2019-08-11	0	3	117.089	195.441	353.948	25	0	008	07H036L-10H4001	27.2283715083488	27.2283715083488	Tolerant
999	B2019004t0g150n521	2019-08-11	90	2	119.134	209.507	253.451	25	0	150	10H040L-13BO001	29.2758056800863	29.2758056800863	Tolerant
1000	B2019004t0g104n378	2019-08-11	90	3	70.974	122.703	283.61	25	0	104	08H245L-11H4002	-18.941519361908	18.941519361908	Highly Intolerant
1001	B2019004t0g047n371	2019-08-11	90	1	76.651	303.191	403.02	25	0	047	08H005L-02-11H4008	-13.2577620059404	13.2577620059404	Highly Intolerant
1002	B2019004t0g104n378	2019-08-11	90	4	38.035	157.433	202.681	25	0	104	08H245L-11H4002	-51.9197267862904	51.9197267862904	Highly Intolerant
1003	B2019004t0g047n371	2019-08-11	90	2	59.744	125.032	241.167	25	0	047	08H005L-02-11H4008	-30.1848864761439	30.1848864761439	Highly Intolerant
1004	B2019004t0g267n799	2019-08-11	0	1	51.843	89.022	129.74	25	0	267	CIPAL 1522	-38.0952910682701	38.0952910682701	Highly Intolerant
1005	B2019004t0g267n799	2019-08-11	0	2	67.834	87.464	122.326	25	0	267	CIPAL 1522	-22.0852569165563	22.0852569165563	Highly Intolerant
1006	B2019004t1g092n083	2019-08-11	0	1	74.548	255.225	317.924	25	1	092	08H238L-11HHI3005	-15.3632652153115	15.3632652153115	Tolerant
1007	B2019004t0g071n269	2019-08-11	0	1	133.334	316.21	399.091	25	0	071	08H147L-12H4001	43.4927079972857	43.4927079972857	Tolerant
1008	B2019004t1g154n763	2019-08-11	90	1	91.488	308.104	442.689	25	1	154	10H062L-13SNHS3008	1.59689853492485	1.59689853492485	Highly Intolerant
1009	B2019004t0g104n378	2019-08-11	0	1	101.971	323.025	442.392	25	0	104	08H245L-11H4002	12.0923764920517	12.0923764920517	Highly Intolerant
1010	B2019004t0g104n378	2019-08-11	0	2	57.41	259.925	337.007	25	0	104	08H245L-11H4002	-32.5216646457455	32.5216646457455	Highly Intolerant
1011	B2019004t1g154n763	2019-08-11	90	2	117.635	215.595	399.576	25	1	154	10H062L-13SNHS3008	27.7750214143482	27.7750214143482	Highly Intolerant
1012	B2019004t1g209n771	2019-08-11	90	1	89.32	337.024	398.534	25	1	209	10H429L-13HHI4015	-0.573682044208113	0.573682044208113	Intolerant
1013	B2019004t1g163n156	2019-08-11	0	1	79.967	132.019	159.397	25	1	163	10H112L-12HS3004	-9.93781495778315	9.93781495778315	Tolerant
1014	B2019004t1g209n771	2019-08-11	90	2	115.747	156.541	286.966	25	1	209	10H429L-13HHI4015	25.8847741203431	25.8847741203431	Intolerant
1015	B2019004t1g154n763	2019-08-11	90	3	160.907	137.568	212.622	25	1	154	10H062L-13SNHS3008	71.0985282502531	71.0985282502531	Highly Intolerant
1016	B2019004t0g056n296	2019-08-11	90	1	93.403	185.327	242.895	25	0	056	08H104L-12H4015	3.51417796713871	3.51417796713871	Highly Intolerant
1017	B2019004t0g056n296	2019-08-11	90	2	84.242	119.604	165.096	25	0	056	08H104L-12H4015	-5.65772640806291	5.65772640806291	Highly Intolerant
1018	B2019004t0g155n667	2019-08-11	90	1	79.15	244.369	308.451	25	0	155	10H063L-12HS3001	-10.7557874361741	10.7557874361741	Highly Intolerant
1019	B2019004t0g155n677	2019-08-11	0	1	79.114	291.24	364.936	25	0	155	10H063L-12HS3001	-10.7918302871191	10.7918302871191	Highly Intolerant
1020	B2019004t0g155n677	2019-08-11	0	2	43.199	112.486	268.853	25	0	155	10H063L-12HS3001	-46.7495800562891	46.7495800562891	Highly Intolerant
1021	B2019004t1g163n156	2019-08-11	90	1	96.953	123.911	143.569	25	1	163	10H112L-12HS3004	7.06840354643855	7.06840354643855	Tolerant
1022	B2019004t1g214n037	2019-08-11	0	1	81.504	243.674	289.238	25	1	214	10H442L-11HS2004	-8.39898546049191	8.39898546049191	Tolerant
1023	B2019004t0g092n064	2019-08-11	0	1	92.203	208.154	260.48	25	0	092	08H238L-11HHI3005	2.31274960230496	2.31274960230496	Tolerant
1024	B2019004t1g108n260	2019-08-11	0	1	78.66	371.248	485.162	25	1	108	08H263L-01-11H4002	-11.2463706851479	11.2463706851479	Highly Intolerant
1025	B2019004t1g108n260	2019-08-11	0	2	126.416	227.407	457.404	25	1	108	08H263L-01-11H4002	36.5664734740191	36.5664734740191	Highly Intolerant
1026	B2019004t0g092n064	2019-08-11	0	2	101.929	72.567	155.953	25	0	092	08H238L-11HHI3005	12.0503264992825	12.0503264992825	Tolerant
1027	B2019004t0g107n434	2019-08-11	90	1	84.586	307.371	401.534	25	0	107	08H255L-01-11H4015-13SA012	-5.31331694347725	5.31331694347725	Tolerant
1028	B2019004t0g107n434	2019-08-11	90	2	87.321	171.187	251.681	25	0	107	08H255L-01-11H4015-13SA012	-2.57506146196033	2.57506146196033	Tolerant
1029	B2019004t0g265n807	2019-08-11	90	1	86.987	171.237	201.882	25	0	265	11H330L-13HSHI3002	-2.90945902350573	2.90945902350573	Tolerant
1030	B2019004t0g107n434	2019-08-11	90	3	134.465	151.327	202.48	25	0	107	08H255L-01-11H4015-13SA012	44.6250542311415	44.6250542311415	Tolerant
1031	B2019004t0g265n807	2019-08-11	90	2	57.995	47.17	102.498	25	0	265	11H330L-13HSHI3002	-31.935968317889	31.935968317889	Tolerant
1032	B2019004t0g243n894	2019-08-11	0	1	80.415	306.276	369.049	25	0	243	11H179L-2-13HS2002	-9.48928170157853	9.48928170157853	Tolerant
1033	B2019004t0g243n894	2019-08-11	0	2	33.17	213.846	299.35	25	0	243	11H179L-2-13HS2002	-56.7905176153872	56.7905176153872	Tolerant
1034	B2019004t1g156n255	2019-08-11	0	1	26.699	191.408	405.877	25	1	156	10H063L-13H4017	-63.2692200727532	63.2692200727532	Highly Intolerant
1035	B2019004t0g243n894	2019-08-11	0	3	72.004	165.076	287.451	25	0	243	11H179L-2-13HS2002	-17.9102933487591	17.9102933487591	Tolerant
1036	B2019004t0g049n907	2019-08-11	90	1	96.894	308.229	379.007	25	0	049	08H024L-11H4007	7.00933331850089	7.00933331850089	Highly Intolerant
1037	B2019004t0g049n907	2019-08-11	90	2	148.151	155.396	252.179	25	0	049	08H024L-11H4007	58.3273447320704	58.3273447320704	Highly Intolerant
1038	B2019004t0g049n907	2019-08-11	90	3	55.305	158.114	189.066	25	0	049	08H024L-11H4007	-34.6291702357247	34.6291702357247	Highly Intolerant
1039	B2019004t1g133n846	2019-08-11	0	1	46.757	230.625	344.25	25	1	133	09H148L-12H3010	-43.1873449545571	43.1873449545571	Moderately Tolerant
1040	B2019004t1g200n252	2019-08-11	90	1	64.936	221.894	289.493	25	1	200	10H314L-12HSHI2003	-24.9867064176298	24.9867064176298	Tolerant
1041	B2019004t1g133n846	2019-08-11	0	2	115.514	146.263	197.953	25	1	133	09H148L-12H3010	25.6514967795045	25.6514967795045	Moderately Tolerant
1042	B2019004t1g200n252	2019-08-11	90	2	164.65	105.773	261.694	25	1	200	10H314L-12HSHI2003	74.8459835582303	74.8459835582303	Tolerant
1043	B2019004t1g200n252	2019-08-11	90	3	62.616	156.541	258.208	25	1	200	10H314L-12HSHI2003	-27.3094679229751	27.3094679229751	Tolerant
1044	B2019004t1g247n697	2019-08-11	0	1	74.846	348.105	445.191	25	1	247	11H200L-13HS3001	-15.0649105047112	15.0649105047112	Tolerant
1045	B2019004t1g247n697	2019-08-11	0	2	100.158	243.822	295.108	25	1	247	11H200L-13HS3001	10.2772184708487	10.2772184708487	Tolerant
1046	B2019004t1g200n252	2019-08-11	90	4	145.146	68.242	123.64	25	1	200	10H314L-12HSHI2003	55.3187678684659	55.3187678684659	Tolerant
1047	B2019004t0g265n807	2019-08-11	0	1	56.976	166.976	245.782	25	0	265	11H330L-13HSHI3002	-32.9561812376937	32.9561812376937	Tolerant
1048	B2019004t0g073n369	2019-08-11	0	1	55.663	171.968	276.208	25	0	073	08H184L-12HHI4004	-34.2707441068826	34.2707441068826	Intolerant
1049	B2019004t0g107n434	2019-08-11	0	1	84.673	312.349	406.605	25	0	107	08H255L-01-11H4015-13SA012	-5.22621338702679	5.22621338702679	Tolerant
1050	B2019004t0g073n369	2019-08-11	0	2	68.318	89.32	133.782	25	0	073	08H184L-12HHI4004	-21.6006808094067	21.6006808094067	Intolerant
1051	B2019004t0g107n434	2019-08-11	0	2	128.243	150.243	270.35	25	0	107	08H255L-01-11H4015-13SA012	38.3956481594785	38.3956481594785	Tolerant
1052	B2019004t0g107n434	2019-08-11	0	3	58.878	123.822	205.196	25	0	107	08H255L-01-11H4015-13SA012	-31.0519172794322	31.0519172794322	Tolerant
1053	B2019004t1g214n037	2019-08-11	90	1	97.001	229.713	289.966	25	1	214	10H442L-11HS2004	7.1164606810319	7.1164606810319	Tolerant
1054	B2019004t1g166n844	2019-08-11	90	1	42.109	140.186	282.179	25	1	166	10H140L-13HS3005	-47.8408774876798	47.8408774876798	Tolerant
1055	B2019004t1g144n636	2019-08-11	0	1	107.247	320.408	445.564	25	1	144	10H014L-4-13SNHS3007	17.374656536104	17.374656536104	Moderately Tolerant
1056	B2019004t1g166n844	2019-08-11	90	2	65.925	205.913	252.995	25	1	166	10H140L-13HS3005	-23.9965292069461	23.9965292069461	Tolerant
1057	B2019004t0g276n906	2019-08-11	0	1	64.799	356.978	473.676	25	0	276	PBA Jumbo2	-25.1238694892817	25.1238694892817	Highly Intolerant
1058	B2019004t1g144n636	2019-08-11	0	2	84.56	189.855	228.51	25	1	144	10H014L-4-13SNHS3007	-5.33934789138198	5.33934789138198	Moderately Tolerant
1059	B2019004t0g276n906	2019-08-11	0	2	8.549	154.719	468.404	25	0	276	PBA Jumbo2	-81.4408240908636	81.4408240908636	Highly Intolerant
1060	B2019004t0g123n060	2019-08-11	90	1	93.023	303.422	452.836	25	0	123	09H093L-13SNHS3012	3.13372565160802	3.13372565160802	Tolerant
1061	B2019004t0g123n060	2019-08-11	90	2	54.2	203.435	257.551	25	0	123	09H093L-13SNHS3012	-35.7354855216758	35.7354855216758	Tolerant
1062	B2019004t0g276n906	2019-08-11	0	3	96.866	192.38	285.907	25	0	276	PBA Jumbo2	6.9812999899881	6.9812999899881	Highly Intolerant
1063	B2019004t0g123n060	2019-08-11	90	3	127.907	154.625	195.782	25	0	123	09H093L-13SNHS3012	38.059248217325	38.059248217325	Tolerant
1064	B2019004t0g276n906	2019-08-11	0	4	45.32	126.574	227.723	25	0	276	PBA Jumbo2	-44.6260554214455	44.6260554214455	Highly Intolerant
1065	B2019004t1g200n252	2019-08-11	0	1	88.999	229.035	312.321	25	1	200	10H314L-12HSHI2003	-0.895064131801149	0.895064131801149	Tolerant
1066	B2019004t1g200n252	2019-08-11	0	2	160.058	120.208	299.321	25	1	200	10H314L-12HSHI2003	70.2485176821332	70.2485176821332	Tolerant
1067	B2019004t0g123n060	2019-08-11	0	1	72.486	255.861	420.292	25	0	123	09H093L-13SNHS3012	-17.4277196222175	17.4277196222175	Tolerant
1068	B2019004t1g200n252	2019-08-11	0	3	98.702	99.141	251.723	25	1	200	10H314L-12HSHI2003	8.81948538818372	8.81948538818372	Tolerant
1069	B2019004t0g123n060	2019-08-11	0	2	53.723	135.207	284.752	25	0	123	09H093L-13SNHS3012	-36.2130532966972	36.2130532966972	Tolerant
1070	B2019004t0g078n518	2019-08-11	90	1	72.474	239.098	333.622	25	0	078	08H192L-11HHI3005	-17.4397339058659	17.4397339058659	Tolerant
1071	B2019004t0g123n060	2019-08-11	0	3	98.13	134.35	183.196	25	0	123	09H093L-13SNHS3012	8.24680453427965	8.24680453427965	Tolerant
1072	B2019004t0g078n518	2019-08-11	90	2	32.433	113.741	316.664	25	0	078	08H192L-11HHI3005	-57.5283948694559	57.5283948694559	Tolerant
1073	B2019004t0g092n064	2019-08-11	90	1	84.726	195.829	242.368	25	0	092	08H238L-11HHI3005	-5.17315030091331	5.17315030091331	Tolerant
1074	B2019004t1g007n641	2019-08-11	0	1	75.833	318.693	444.091	25	1	007	07H035L-11H4007	-14.0767356746354	14.0767356746354	Intolerant
1075	B2019004t1g247n697	2019-08-11	90	1	92.4	334.293	412.978	25	1	247	11H200L-13HS3001	2.50998409219849	2.50998409219849	Tolerant
1076	B2019004t1g108n260	2019-08-11	90	1	86.276	338.715	440.546	25	1	108	08H263L-01-11H4002	-3.62130532966972	3.62130532966972	Highly Intolerant
1077	B2019004t1g007n641	2019-08-11	0	2	43.238	183.935	284.794	25	1	007	07H035L-11H4007	-46.710533634432	46.710533634432	Intolerant
1078	B2019004t1g247n697	2019-08-11	90	2	107.894	234.335	305.037	25	1	247	11H200L-13HS3001	18.0224266628102	18.0224266628102	Tolerant
1079	B2019004t1g108n260	2019-08-11	90	2	97.687	164.478	236.551	25	1	108	08H263L-01-11H4002	7.80327722959518	7.80327722959518	Highly Intolerant
1080	B2019004t1g007n641	2019-08-11	0	3	104.281	227.015	280.066	25	1	007	07H035L-11H4007	14.4051260943566	14.4051260943566	Intolerant
1081	B2019004t0g276n906	2019-08-11	90	1	130.639	325.504	509.789	25	0	276	PBA Jumbo2	40.7945001279299	40.7945001279299	Highly Intolerant
1082	B2019004t1g154n763	2019-08-11	0	1	79.442	283.805	429.546	25	1	154	10H062L-13SNHS3008	-10.4634398673979	10.4634398673979	Highly Intolerant
1083	B2019004t0g276n906	2019-08-11	90	2	108.182	214.721	461.078	25	0	276	PBA Jumbo2	18.3107694703703	18.3107694703703	Highly Intolerant
1084	B2019004t1g154n763	2019-08-11	0	2	85.996	100.245	217.853	25	1	154	10H062L-13SNHS3008	-3.9016386147976	3.9016386147976	Highly Intolerant
1085	B2019004t0g276n906	2019-08-11	90	3	62.761	190.079	266.179	25	0	276	PBA Jumbo2	-27.164295328891	27.164295328891	Highly Intolerant
1086	B2019004t0g276n906	2019-08-11	90	4	163.072	144.25	221.238	25	0	276	PBA Jumbo2	73.266105258474	73.266105258474	Highly Intolerant
1087	B2019004t0g092n124	2019-08-11	0	1	92.15	293.206	396.765	25	0	092	08H238L-11HHI3005	2.25968651619148	2.25968651619148	Tolerant
1088	B2019004t0g092n124	2019-08-11	0	2	92.15	150	189.823	25	0	092	08H238L-11HHI3005	2.25968651619148	2.25968651619148	Tolerant
1089	B2019004t0g155n677	2019-08-11	90	1	86.844	272.413	388.694	25	0	155	10H063L-12HS3001	-3.05262923698174	3.05262923698174	Highly Intolerant
1090	B2019004t0g231n888	2019-08-11	90	1	101.054	307.709	476.451	25	0	231	11H073L-13HS3004	11.1742849832579	11.1742849832579	Highly Intolerant
1091	B2019004t0g259n593	2019-08-11	0	1	80.421	402.614	463.936	25	0	259	11H239L-13HS3007	-9.48327455975436	9.48327455975436	Tolerant
1092	B2019004t0g231n888	2019-08-11	90	2	59.534	177.508	269.652	25	0	231	11H073L-13HS3004	-30.3951364399898	30.3951364399898	Highly Intolerant
1093	B2019004t0g259n593	2019-08-11	0	2	119.403	207.762	269.694	25	0	259	11H239L-13HS3007	29.5451258718699	29.5451258718699	Tolerant
1094	B2019004t0g259n593	2019-08-11	0	3	71.565	189.737	250.581	25	0	259	11H239L-13HS3007	-18.3498158922274	18.3498158922274	Tolerant
1095	B2019004t0g105n647	2019-08-11	90	1	84.491	395.828	491.877	25	0	105	08H249L-11HHI3002	-5.40843002235992	5.40843002235992	Moderately Tolerant
1096	B2019004t0g105n647	2019-08-11	90	2	129.417	188.987	243.593	25	0	105	08H249L-11HHI3002	39.5710455764075	39.5710455764075	Moderately Tolerant
1097	B2019004t0g268n115	2019-08-11	90	1	114.636	345.445	453.162	25	0	268	CIPAL0901-10SA002	24.7724516925678	24.7724516925678	Tolerant
1098	B2019004t0g056n296	2019-08-11	0	1	76.608	172.696	274.995	25	0	056	08H104L-12H4015	-13.3008131890136	13.3008131890136	Highly Intolerant
1099	B2019004t0g056n296	2019-08-11	0	2	96.888	150.083	183.51	25	0	056	08H104L-12H4015	7.00332617667672	7.00332617667672	Highly Intolerant
1100	B2019004t0g049n907	2019-08-11	0	1	96.155	307.774	461.819	25	0	049	08H024L-11H4007	6.26945368382411	6.26945368382411	Highly Intolerant
1101	B2019004t0g105n647	2019-08-11	0	1	92.255	254.197	341.865	25	0	105	08H249L-11HHI3002	2.36481149811442	2.36481149811442	Moderately Tolerant
1102	B2019004t1g009n250	2019-08-11	0	1	83.703	145.88	204.309	25	1	009	07H045L-07HG1003-10H4008	-6.19736798193408	6.19736798193408	Highly Intolerant
1103	B2019004t0g105n647	2019-08-11	0	2	41.332	221.07	265.694	25	0	105	08H249L-11HHI3002	-48.6188023539097	48.6188023539097	Moderately Tolerant
1104	B2019004t0g073n369	2019-08-11	90	1	98.13	219.203	272.037	25	0	073	08H184L-12HHI4004	8.24680453427965	8.24680453427965	Intolerant
1105	B2019004t0g105n647	2019-08-11	0	3	88.628	167.048	224.681	25	0	105	08H249L-11HHI3002	-1.26650573459557	1.26650573459557	Moderately Tolerant
1106	B2019004t0g073n369	2019-08-11	90	2	59.962	169.806	231.037	25	0	073	08H184L-12HHI4004	-29.9666269898657	29.9666269898657	Intolerant
1107	B2019004t0g105n647	2019-08-11	0	4	113.925	155.348	208.64	25	0	105	08H249L-11HHI3002	24.0606053864038	24.0606053864038	Moderately Tolerant
1108	B2019004t0g073n369	2019-08-11	90	3	100.751	160.823	225.522	25	0	073	08H184L-12HHI4004	10.8709243211374	10.8709243211374	Intolerant
1109	B2019004t0g009n288	2019-08-11	90	1	97.916	188.799	222.024	25	0	009	07H045L-07HG1003-10H4008	8.03254980921761	8.03254980921761	Highly Intolerant
1110	B2019004t0g271n911	2019-08-11	0	1	78.408	199.06	251.35	25	0	271	Nipper	-11.498670641763	11.498670641763	Highly Intolerant
1111	B2019004t0g271n911	2019-08-11	0	2	62.124	136.883	182.137	25	0	271	Nipper	-27.8020535525569	27.8020535525569	Highly Intolerant
1112	B2019004t0g271n911	2019-08-11	0	3	90.855	67.007	111.426	25	0	271	Nipper	0.963145072475072	0.963145072475072	Highly Intolerant
1113	B2019004t1g028n174	2019-08-11	0	1	76.595	219.993	359.534	25	1	028	07H131L-07HG1007-10H4001	-13.313828662966	13.313828662966	Highly Intolerant
1114	B2019004t1g028n174	2019-08-11	0	2	125.538	129.035	244.25	25	1	028	07H131L-07HG1007-10H4001	35.6874283870824	35.6874283870824	Highly Intolerant
1115	B2019004t1g103n619	2019-08-11	90	1	166.443	145.041	175.711	25	1	103	08H244L-12H4017	76.6411177733528	76.6411177733528	Highly Intolerant
1116	B2019004t0g271n911	2019-08-11	90	1	106.699	177.485	252.137	25	0	271	Nipper	16.8260042494966	16.8260042494966	Highly Intolerant
1117	B2019004t1g103n619	2019-08-11	90	2	139.205	96.426	162.794	25	1	103	08H244L-12H4017	49.3706962722348	49.3706962722348	Highly Intolerant
1118	B2019004t0g271n911	2019-08-11	90	2	114.582	103.368	127.669	25	0	271	Nipper	24.7183874161503	24.7183874161503	Highly Intolerant
1119	B2019004t1g103n619	2019-08-11	90	3	50.87	76.059	147.782	25	1	103	08H244L-12H4017	-39.0694492340894	39.0694492340894	Highly Intolerant
1120	B2019004t1g129n616	2019-08-11	90	1	94.3	133.375	187.368	25	1	129	09H137L-13HS3006	4.41224566985193	4.41224566985193	Moderately Tolerant
1121	B2019004t1g129n616	2019-08-11	90	2	91.562	110.041	158.823	25	1	129	09H137L-13HS3006	1.67098661742293	1.67098661742293	Moderately Tolerant
1122	B2019004t1g129n616	2019-08-11	90	3	98.443	129.402	152.297	25	1	129	09H137L-13HS3006	8.56017709944044	8.56017709944044	Moderately Tolerant
1123	B2019004t1g133n846	2019-08-11	90	1	98.645	172.965	250.966	25	1	133	09H148L-12H3010	8.76241754085412	8.76241754085412	Moderately Tolerant
1124	B2019004t0g272n047	2019-08-11	0	1	86.173	299.668	338.853	25	0	272	Northfield	-3.72442793098462	3.72442793098462	Highly Intolerant
1125	B2019004t1g133n846	2019-08-11	90	2	30.285	144.755	203.179	25	1	133	09H148L-12H3010	-59.6789516425083	59.6789516425083	Moderately Tolerant
1126	B2019004t0g272n047	2019-08-11	0	2	58.173	136.528	167.953	25	0	272	Northfield	-31.757756443772	31.757756443772	Highly Intolerant
1127	B2019004t1g129n616	2019-08-11	90	4	104.783	74.465	111.083	25	1	129	09H137L-13HS3006	14.9077236269787	14.9077236269787	Moderately Tolerant
1128	B2019004t1g226n246	2019-08-11	0	1	89.185	211.021	243.924	25	1	226	11H046L-12HS2002	-0.708842735251906	0.708842735251906	Highly Intolerant
1129	B2019004t0g257n909	2019-08-11	90	1	106.372	184.48	231.167	25	0	257	11H238L-13HS3002	16.4986150200794	16.4986150200794	Tolerant
1130	B2019004t0g257n909	2019-08-11	90	2	109.654	104.062	148.113	25	0	257	11H238L-13HS3002	19.7845215978997	19.7845215978997	Tolerant
1131	B2019004t0g108n298	2019-08-11	0	1	86.319	342.707	387.409	25	0	108	08H263L-01-11H4002	-3.57825414659651	3.57825414659651	Highly Intolerant
1132	B2019004t0g257n909	2019-08-11	0	1	86.131	207.473	243.196	25	0	257	11H238L-13HS3002	-3.7664779237538	3.7664779237538	Tolerant
1133	B2019004t0g257n909	2019-08-11	0	2	75.489	87.801	178.267	25	0	257	11H238L-13HS3002	-14.4211451392211	14.4211451392211	Tolerant
1134	B2019004t0g259n593	2019-08-11	90	1	89.409	388.021	491.375	25	0	259	11H239L-13HS3007	-0.484576107149607	0.484576107149607	Tolerant
1135	B2019004t0g257n909	2019-08-11	0	3	99.8	111.629	134.882	25	0	257	11H238L-13HS3002	9.91879234200661	9.91879234200661	Tolerant
1136	B2019004t0g272n047	2019-08-11	90	1	97.149	297.311	373.978	25	0	272	Northfield	7.26463684602805	7.26463684602805	Highly Intolerant
1137	B2019004t0g231n888	2019-08-11	0	1	111.801	323.11	488.321	25	0	231	11H073L-13HS3004	21.9340771806481	21.9340771806481	Highly Intolerant
1138	B2019004t0g272n047	2019-08-11	90	2	122.675	172.261	201.409	25	0	272	Northfield	32.8210205466499	32.8210205466499	Highly Intolerant
1139	B2019004t1g226n246	2019-08-11	90	1	76.584	224.116	290.037	25	1	226	11H046L-12HS2002	-13.3248417563103	13.3248417563103	Highly Intolerant
1140	B2019004t1g226n246	2019-08-11	90	2	47.153	94.112	136.184	25	1	226	11H046L-12HS2002	-42.790873594162	42.790873594162	Highly Intolerant
1141	B2019004t0g243n894	2019-08-11	90	1	77.438	188.513	249.593	25	0	243	11H179L-2-13HS2002	-12.4698252366703	12.4698252366703	Tolerant
1142	B2019004t1g035n033	2019-08-11	0	1	88.034	233.137	276.125	25	1	035	07H159L-11H4006	-1.86121277518826	1.86121277518826	Tolerant
1143	B2019004t0g243n894	2019-08-11	90	2	77.438	187	218.125	25	0	243	11H179L-2-13HS2002	-12.4698252366703	12.4698252366703	Tolerant
1144	B2019004t0g243n894	2019-08-11	90	3	163.61	159.48	209.137	25	0	243	11H179L-2-13HS2002	73.8047456420411	73.8047456420411	Tolerant
1145	B2019004t1g199n561	2019-08-11	90	1	95.874	244.283	396.12	25	1	199	10H301L-11HS2007	5.98811920839219	5.98811920839219	Moderately Tolerant
1146	B2019004t0g243n894	2019-08-11	90	4	149.808	127.264	184.51	25	0	243	11H179L-2-13HS2002	59.9863170658449	59.9863170658449	Tolerant
1147	B2019004t1g199n561	2019-08-11	90	2	78.261	157.29	206.581	25	1	199	10H301L-11HS2007	-11.6458456164551	11.6458456164551	Moderately Tolerant
1148	B2019004t0g087n131	2019-08-11	0	1	78.366	347.131	415.978	25	0	087	08H228L-11HHI3001	-11.5407206345322	11.5407206345322	Tolerant
1149	B2019004t0g087n131	2019-08-11	90	1	92.743	334.383	440.417	25	0	087	08H228L-11HHI3001	2.85339236648015	2.85339236648015	Tolerant
1150	B2019004t0g087n131	2019-08-11	90	2	36.552	288.804	392.635	25	0	087	08H228L-11HHI3001	-53.4044920071641	53.4044920071641	Tolerant
1151	B2019004t0g087n131	2019-08-11	90	3	95.452	242.095	350.89	25	0	087	08H228L-11HHI3001	5.56561690009234	5.56561690009234	Tolerant
1152	B2019004t1g273n785	2019-08-11	0	1	83.089	265.932	331.421	25	1	273	PBA Ace	-6.81209882860735	6.81209882860735	Highly Intolerant
1153	B2019004t1g273n785	2019-08-11	0	2	124.168	199.422	248.137	25	1	273	PBA Ace	34.3157976705639	34.3157976705639	Highly Intolerant
1154	B2019004t1g273n785	2019-08-11	0	3	40.996	141.767	174.953	25	1	273	PBA Ace	-48.9552022960631	48.9552022960631	Highly Intolerant
1155	B2019004t1g039n234	2019-08-11	90	1	100.811	202.596	255.51	25	1	039	07H163L-10H4016	10.9309957393791	10.9309957393791	Moderately Tolerant
1156	B2019004t1g039n234	2019-08-11	90	2	53.936	113.811	142.439	25	1	039	07H163L-10H4016	-35.9997997619392	35.9997997619392	Moderately Tolerant
1157	B2019004t1g237n085	2019-08-11	90	1	82.257	230.098	267.995	25	1	237	11H108L-12HS2004	-7.64508916155874	7.64508916155874	Tolerant
1158	B2019004t0g009n288	2019-08-11	0	1	127.546	152.611	260.936	25	0	009	07H045L-07HG1003-10H4008	37.6978185175709	37.6978185175709	Highly Intolerant
1159	B2019004t0g009n288	2019-08-11	0	2	148.103	168.434	207.865	25	0	009	07H045L-07HG1003-10H4008	58.279287597477	58.279287597477	Highly Intolerant
1160	B2019004t0g116n500	2019-08-11	90	1	77.049	294.491	370.823	25	0	116	09H044L-12H3001	-12.8592882649372	12.8592882649372	Highly Intolerant
1161	B2019004t0g116n500	2019-08-11	90	2	45	243.245	318.948	25	0	116	09H044L-12H3001	-44.9464363187345	44.9464363187345	Highly Intolerant
1162	B2019004t1g042n315	2019-08-11	0	1	85.03	115.434	135.941	25	1	042	07H205L-10H4002	-4.86878844848876	4.86878844848876	Moderately Tolerant
1163	B2019004t1g248n859	2019-08-11	0	1	68.503	384.766	478.162	25	1	248	11H200L-13HS3003	-21.4154606031615	21.4154606031615	Highly Intolerant
1164	B2019004t1g248n859	2019-08-11	0	2	52.37	286.625	368.02	25	1	248	11H200L-13HS3003	-37.5676637780472	37.5676637780472	Highly Intolerant
1165	B2019004t1g248n859	2019-08-11	0	3	113.025	173.851	216.338	25	1	248	11H200L-13HS3003	23.1595341127785	23.1595341127785	Highly Intolerant
1166	B2019004t1g001n414	2019-08-11	90	1	89.73	212.002	253.238	25	1	001	05H215L-08H4002-11SA001	-0.163194019556585	0.163194019556585	Moderately Tolerant
1167	B2019004t1g023n028	2019-08-11	0	1	75.051	410.908	507.559	25	1	023	07H105L-10H4013	-14.8596664923854	14.8596664923854	Moderately Tolerant
1168	B2019004t1g023n028	2019-08-11	0	2	33.358	143.67	310.865	25	1	023	07H105L-10H4013	-56.6022938382299	56.6022938382299	Moderately Tolerant
1169	B2019004t0g150n521	2019-08-11	0	1	87.75	280.216	405.836	25	0	150	10H040L-13BO001	-2.14555082153227	2.14555082153227	Tolerant
1170	B2019004t0g150n521	2019-08-11	0	2	96.34	162.997	264.422	25	0	150	10H040L-13BO001	6.4546738900693	6.4546738900693	Tolerant
1171	B2019004t0g150n521	2019-08-11	0	3	133.363	148.553	178.439	25	0	150	10H040L-13BO001	43.5217425161025	43.5217425161025	Tolerant
1172	B2019004t0g089n362	2019-08-11	0	1	58.658	155.724	258.735	25	0	089	08H230L-11HHI3017	-31.2721791463184	31.2721791463184	Highly Intolerant
1173	B2019004t1g023n028	2019-08-11	90	1	101.487	381.644	491.274	25	1	023	07H105L-10H4013	11.607800384902	11.607800384902	Moderately Tolerant
1174	B2019004t1g023n028	2019-08-11	90	2	49.004	141.767	323.078	25	1	023	07H105L-10H4013	-40.9376703414059	40.9376703414059	Moderately Tolerant
1175	B2019004t1g042n315	2019-08-11	90	1	89.037	119.017	148.083	25	1	042	07H205L-10H4002	-0.857018900248065	0.857018900248065	Moderately Tolerant
1176	B2019004t1g150n465	2019-08-11	0	1	69.265	149.696	196.468	25	1	150	10H040L-13BO001	-20.6525535914921	20.6525535914921	Tolerant
1177	B2019004t1g150n465	2019-08-11	0	2	115.71	119.867	188.853	25	1	150	10H040L-13BO001	25.847730079094	25.847730079094	Tolerant
1178	B2019004t1g150n465	2019-08-11	0	3	51.407	133.06	172.368	25	1	150	10H040L-13BO001	-38.5318100408263	38.5318100408263	Tolerant
1179	B2019004t0g023n066	2019-08-11	90	1	83.418	366.415	454.706	25	0	023	07H105L-10H4013	-6.48270721858209	6.48270721858209	Moderately Tolerant
1180	B2019004t1g034n617	2019-08-11	0	1	29.055	61.774	464.789	25	1	034	07H157L-11H4014	-60.9104157164629	60.9104157164629	Intolerant
1181	B2019004t0g023n066	2019-08-11	90	2	97.738	289.638	408.091	25	0	023	07H105L-10H4013	7.85433793510062	7.85433793510062	Moderately Tolerant
1182	B2019004t1g034n617	2019-08-11	0	2	68.003	162.856	415.706	25	1	034	07H157L-11H4014	-21.9160557551756	21.9160557551756	Intolerant
1183	B2019004t0g023n066	2019-08-11	90	3	69.319	161.4	230.652	25	0	023	07H105L-10H4013	-20.5984893150746	20.5984893150746	Moderately Tolerant
1184	B2019004t1g034n617	2019-08-11	90	1	63.435	355.535	486.89	25	1	034	07H157L-11H4014	-26.4894930639761	26.4894930639761	Intolerant
1185	B2019004t1g034n617	2019-08-11	90	2	118.479	174.063	281.48	25	1	034	07H157L-11H4014	28.6200260309479	28.6200260309479	Intolerant
1186	B2019004t0g268n115	2019-08-11	0	1	60.814	381.425	484.073	25	0	268	CIPAL0901-10SA002	-29.1136128508338	29.1136128508338	Tolerant
1187	B2019004t1g034n617	2019-08-11	90	3	125.538	223.66	264.279	25	1	034	07H157L-11H4014	35.6874283870824	35.6874283870824	Intolerant
1188	B2019004t0g268n115	2019-08-11	0	2	87.583	308.274	344.823	25	0	268	CIPAL0901-10SA002	-2.31274960230496	2.31274960230496	Tolerant
1189	B2019004t0g268n115	2019-08-11	0	3	74.389	141.209	230.451	25	0	268	CIPAL0901-10SA002	-15.522454473652	15.522454473652	Tolerant
1190	B2019004t1g192n713	2019-08-11	90	1	86.186	240.533	281.096	25	1	192	10H225L-13HHI4020	-3.71141245703224	3.71141245703224	Tolerant
1191	B2019004t1g192n713	2019-08-11	90	2	60.786	174.152	227.966	25	1	192	10H225L-13HHI4020	-29.1416461793466	29.1416461793466	Tolerant
1192	B2019004t1g192n713	2019-08-11	0	1	77.071	263.685	327.493	25	1	192	10H225L-13HHI4020	-12.8372620782486	12.8372620782486	Tolerant
1193	B2019004t1g237n085	2019-08-11	0	1	94.702	231.78	276.551	25	1	237	11H108L-12HS2004	4.81472417207124	4.81472417207124	Tolerant
1194	B2019004t1g192n713	2019-08-11	0	2	124.308	205.806	253.338	25	1	192	10H225L-13HHI4020	34.4559643131278	34.4559643131278	Tolerant
1195	B2019004t1g248n859	2019-08-11	90	1	95.599	358.712	469.505	25	1	248	11H200L-13HS3003	5.71279187478447	5.71279187478447	Highly Intolerant
1196	B2019004t1g248n859	2019-08-11	90	2	74.019	221.563	286.694	25	1	248	11H200L-13HS3003	-15.8928948861424	15.8928948861424	Highly Intolerant
1197	B2019004t0g114n594	2019-08-11	90	1	97.991	467.54	570.031	25	0	114	09H019L-12H3006	8.10763908201974	8.10763908201974	Tolerant
1198	B2019004t0g114n594	2019-08-11	90	2	61.627	269.357	396.848	25	0	114	09H019L-12H3006	-28.2996451336589	28.2996451336589	Tolerant
1199	B2019004t1g246n485	2019-08-11	90	1	113.172	287.167	398.363	25	1	246	11H198L-13HS3004	23.3067090874707	23.3067090874707	Tolerant
1200	B2019004t0g133n884	2019-08-11	0	1	82.212	332.063	407.836	25	0	133	09H148L-12H3010	-7.69014272524001	7.69014272524001	Moderately Tolerant
1201	B2019004t0g133n884	2019-08-11	0	2	139.066	149.576	185.752	25	0	133	09H148L-12H3010	49.2315308199749	49.2315308199749	Moderately Tolerant
1202	B2019004t1g125n190	2019-08-11	0	1	90.474	121.004	185.581	25	1	125	09H113L-12HHI3006	0.581691566640345	0.581691566640345	Highly Intolerant
1203	B2019004t1g125n190	2019-08-11	0	2	168.198	68.447	122.711	25	1	125	09H113L-12HHI3006	78.3982067569221	78.3982067569221	Highly Intolerant
1204	B2019004t1g150n465	2019-08-11	90	1	102.4	288.735	345.948	25	1	150	10H040L-13BO001	12.5218871324797	12.5218871324797	Tolerant
1205	B2019004t1g246n485	2019-08-11	0	1	60.402	338.12	388.316	25	1	246	11H198L-13HS3004	-29.5261032560934	29.5261032560934	Tolerant
1206	B2019004t0g116n500	2019-08-11	0	1	69.507	317.065	412.108	25	0	116	09H044L-12H3001	-20.4102655379173	20.4102655379173	Highly Intolerant
1207	B2019004t1g246n485	2019-08-11	0	2	124.712	217.754	266.208	25	1	246	11H198L-13HS3004	34.8604451959552	34.8604451959552	Tolerant
1208	B2019004t0g116n500	2019-08-11	0	2	141.028	228.954	289.593	25	0	116	09H044L-12H3001	51.195866196478	51.195866196478	Highly Intolerant
1209	B2019004t1g246n485	2019-08-11	0	3	62.087	190.118	250.421	25	1	246	11H198L-13HS3004	-27.839097593806	27.839097593806	Tolerant
1210	B2019004t1g035n033	2019-08-11	90	1	79.961	212.25	254.096	25	1	035	07H159L-11H4006	-9.94382209960732	9.94382209960732	Tolerant
1211	B2019004t0g089n362	2019-08-11	90	1	92.189	157.115	208.338	25	0	089	08H230L-11HHI3017	2.29873293804856	2.29873293804856	Highly Intolerant
1212	B2019004t0g247n735	2019-08-11	0	1	79.548	104.738	132.728	25	0	247	11H200L-13HS3001	-10.3573136951709	10.3573136951709	Tolerant
1213	B2019004t0g089n362	2019-08-11	90	2	131.987	80.722	103.569	25	0	089	08H230L-11HHI3017	42.1441046577598	42.1441046577598	Highly Intolerant
1214	B2019004t0g060n598	2019-08-11	90	1	91.165	295.061	377.333	25	0	060	08H115L-11H4005	1.27351406672378	1.27351406672378	Highly Intolerant
1215	B2019004t0g060n598	2019-08-11	90	2	78.434	219.456	285.895	25	0	060	08H115L-11H4005	-11.4726396938583	11.4726396938583	Highly Intolerant
1216	B2019004t0g060n598	2019-08-11	90	3	81.409	140.577	193.338	25	0	060	08H115L-11H4005	-8.49409853937458	8.49409853937458	Highly Intolerant
1217	B2019004t1g001n414	2019-08-11	0	1	88.866	202.04	277.522	25	1	001	05H215L-08H4002-11SA001	-1.02822244223688	1.02822244223688	Moderately Tolerant
1218	B2019004t0g008n299	2019-08-11	0	1	93.606	238.472	344.694	25	0	008	07H036L-10H4001	3.71741959885641	3.71741959885641	Tolerant
1219	B2019004t1g001n414	2019-08-11	0	2	129.188	118.697	247.723	25	1	001	05H215L-08H4002-11SA001	39.3417729967851	39.3417729967851	Moderately Tolerant
1220	B2019004t1g064n235	2019-08-11	90	1	76.872	290.594	365.078	25	1	064	08H126L-11H4013-13BO002	-13.0364989487502	13.0364989487502	Highly Intolerant
1221	B2019004t1g064n235	2019-08-11	90	2	128.66	96.047	281.551	25	1	064	08H126L-11H4013-13BO002	38.8131445162582	38.8131445162582	Highly Intolerant
1222	B2019004t1g064n235	2019-08-11	90	3	69.102	176.618	268.451	25	1	064	08H126L-11H4013-13BO002	-20.8157476110487	20.8157476110487	Highly Intolerant
1223	B2019004t1g273n785	2019-08-11	90	1	87.284	253.284	310.108	25	1	273	PBA Ace	-2.61210550320936	2.61210550320936	Highly Intolerant
1224	B2019004t0g120n760	2019-08-11	0	1	121.218	77.175	107.154	25	0	120	09H086L-12HHI3011	31.362286273681	31.362286273681	Tolerant
1225	B2019004t1g064n235	2019-08-11	0	1	101.386	293.782	372.865	25	1	064	08H126L-11H4013-13BO002	11.5066801641952	11.5066801641952	Highly Intolerant
1226	B2019004t0g023n066	2019-08-11	0	1	89.701	383.005	500.274	25	0	023	07H105L-10H4013	-0.192228538373399	0.192228538373399	Moderately Tolerant
1227	B2019004t0g197n600	2019-08-11	90	1	113.33	229.787	294.978	25	0	197	10H246L-13SNHS3012	23.4648971555071	23.4648971555071	Tolerant
1228	B2019004t0g197n600	2019-08-11	90	2	86.458	210.402	293.635	25	0	197	10H246L-13SNHS3012	-3.4390886943366	3.4390886943366	Tolerant
1229	B2019004t0g008n299	2019-08-11	90	1	89.488	224.009	279.895	25	0	008	07H036L-10H4001	-0.405482073131395	0.405482073131395	Tolerant
1230	B2019004t0g008n299	2019-08-11	90	2	140.882	117.29	155.225	25	0	008	07H036L-10H4001	51.0496924120899	51.0496924120899	Tolerant
1231	B2019004t1g007n641	2019-08-11	90	1	86.32	311.642	432.89	25	1	007	07H035L-11H4007	-3.57725295629248	3.57725295629248	Intolerant
1232	B2019004t1g007n641	2019-08-11	90	2	107.136	251.149	296.078	25	1	007	07H035L-11H4007	17.2635244123569	17.2635244123569	Intolerant
1233	B2019004t0g197n600	2019-08-11	90	3	34.695	79.057	255.493	25	0	197	10H246L-13SNHS3012	-55.2637024017443	55.2637024017443	Tolerant
1234	B2019004t1g038n078	2019-08-11	90	1	75.822	195.969	232.267	25	1	038	07H163L-10H4005	-14.0877487679797	14.0877487679797	Tolerant
1235	B2019004t0g197n600	2019-08-11	90	4	36.384	94.403	128.853	25	0	197	10H246L-13SNHS3012	-53.5726919782408	53.5726919782408	Tolerant
1236	B2019004t0g198n742	2019-08-11	90	1	74.334	281.455	376.049	25	0	198	10H248L-13H4003	-15.5775199403735	15.5775199403735	Intolerant
1237	B2019004t0g198n742	2019-08-11	90	2	143.07	191.4	298.451	25	0	198	10H248L-13H4003	53.2402967973035	53.2402967973035	Intolerant
1238	B2019004t1g190n406	2019-08-11	90	1	88.781	235.053	327.865	25	1	190	10H203L-10HG1002-11HSHI2003	-1.11332361807928	1.11332361807928	Tolerant
1239	B2019004t1g190n406	2019-08-11	90	2	123.304	205.798	262.409	25	1	190	10H203L-10HG1002-11HSHI2003	33.4507692478836	33.4507692478836	Tolerant
1240	B2019004t1g190n406	2019-08-11	90	3	35.838	177.629	239.752	25	1	190	10H203L-10HG1002-11HSHI2003	-54.1193418842401	54.1193418842401	Tolerant
1241	B2019004t0g113n601	2019-08-11	0	1	15.983	207.002	285.309	25	0	113	09H017L-11HS3008	-73.9979753707185	73.9979753707185	Tolerant
1242	B2019004t0g113n601	2019-08-11	0	2	33.541	106.78	269.551	25	0	113	09H017L-11HS3008	-56.4190760125928	56.4190760125928	Tolerant
1243	B2019004t1g129n616	2019-08-11	0	1	51.248	194.905	312.522	25	1	129	09H137L-13HS3006	-38.6909992991668	38.6909992991668	Moderately Tolerant
1244	B2019004t0g113n601	2019-08-11	0	3	90.377	152.003	239.096	25	0	113	09H017L-11HS3008	0.484576107149593	0.484576107149593	Tolerant
1245	B2019004t1g129n616	2019-08-11	0	2	148.861	112.161	208.208	25	1	129	09H137L-13HS3006	59.0381898479303	59.0381898479303	Moderately Tolerant
1246	B2019004t0g113n601	2019-08-11	0	4	69.109	140.218	220.539	25	0	113	09H017L-11HS3008	-20.8087392789205	20.8087392789205	Tolerant
1247	B2019004t0g247n735	2019-08-11	90	1	83.766	119.708	138.841	25	0	247	11H200L-13HS3001	-6.1342929927803	6.1342929927803	Tolerant
1248	B2019004t0g062n912	2019-08-11	90	1	116.65	303.211	371.848	25	0	062	08H122L-11HSHI3005	26.7888489648805	26.7888489648805	Highly Intolerant
1249	B2019004t0g151n668	2019-08-11	90	1	103.782	163.713	217.154	25	0	151	10H040L-13H4007	13.9055321326466	13.9055321326466	Tolerant
1250	B2019004t1g038n078	2019-08-11	0	1	91.476	194.064	220.326	25	1	038	07H163L-10H4005	1.58488425127652	1.58488425127652	Tolerant
1251	B2019004t1g103n619	2019-08-11	0	1	50.295	145.578	194.054	25	1	103	08H244L-12H4017	-39.6451336589056	39.6451336589056	Highly Intolerant
1252	B2019004t1g103n619	2019-08-11	0	2	122.661	92.65	135.054	25	1	103	08H244L-12H4017	32.8070038823935	32.8070038823935	Highly Intolerant
1253	B2019004t0g193n905	2019-08-11	0	1	95.254	349.468	428.564	25	0	193	10H231L-10HG1002-11HSHI2003	5.36738121989475	5.36738121989475	Highly Intolerant
1254	B2019004t0g193n905	2019-08-11	0	2	115.358	233.497	307.338	25	0	193	10H231L-10HG1002-11HSHI2003	25.4953110920761	25.4953110920761	Highly Intolerant
1255	B2019004t0g133n884	2019-08-11	90	1	86.162	313.704	383.765	25	0	133	09H148L-12H3010	-3.73544102432892	3.73544102432892	Moderately Tolerant
1256	B2019004t0g133n884	2019-08-11	90	2	139.464	190.79	305.321	25	0	133	09H148L-12H3010	49.6300045609781	49.6300045609781	Moderately Tolerant
1257	B2019004t0g012n133	2019-08-11	90	1	62.865	269.683	328.279	25	0	012	07H073L-11H4008	-27.0601715372721	27.0601715372721	Tolerant
1258	B2019004t1g044n404	2019-08-11	90	1	121.206	364.781	460.819	25	1	044	07H211L-07HG1003-10H4001	31.3502719900326	31.3502719900326	Tolerant
1259	B2019004t0g012n133	2019-08-11	90	2	92.556	112.112	278.463	25	0	012	07H073L-11H4008	2.66616977962687	2.66616977962687	Tolerant
1260	B2019004t0g198n742	2019-08-11	0	1	73.428	301.524	403.635	25	0	198	10H248L-13H4003	-16.484598355823	16.484598355823	Intolerant
1261	B2019004t0g113n601	2019-08-11	90	1	87.157	302.372	397.576	25	0	113	09H017L-11HS3008	-2.73925667182094	2.73925667182094	Tolerant
1262	B2019004t0g198n742	2019-08-11	0	2	114.114	115.039	296.007	25	0	198	10H248L-13H4003	24.2498303538651	24.2498303538651	Intolerant
1263	B2019004t0g012n133	2019-08-11	90	3	70.346	163.527	218.823	25	0	012	07H073L-11H4008	-19.5702668728377	19.5702668728377	Tolerant
1264	B2019004t0g198n742	2019-08-11	0	3	140.874	172.734	236.61	25	0	198	10H248L-13H4003	51.0416828896577	51.0416828896577	Intolerant
1265	B2019004t0g012n133	2019-08-11	90	4	139.616	114.215	178.468	25	0	012	07H073L-11H4008	49.7821854871903	49.7821854871903	Tolerant
1266	B2019004t0g151n668	2019-08-11	0	1	98.318	172.818	210.882	25	0	151	10H040L-13H4007	8.43502831143692	8.43502831143692	Tolerant
1267	B2019004t0g120n760	2019-08-11	90	1	86.673	86.145	126.255	25	0	120	09H086L-12HHI3011	-3.22383277897056	3.22383277897056	Tolerant
1268	B2019004t0g120n760	2019-08-11	90	2	2.545	45.044	120.598	25	0	120	09H086L-12HHI3011	-87.4519706762484	87.4519706762484	Tolerant
1269	B2019004t1g199n561	2019-08-11	0	1	57.629	349.276	458.434	25	1	199	10H301L-11HS2007	-32.3024039691633	32.3024039691633	Moderately Tolerant
1270	B2019004t1g199n561	2019-08-11	0	2	52.061	235.841	297.25	25	1	199	10H301L-11HS2007	-37.8770315819919	37.8770315819919	Moderately Tolerant
1271	B2019004t0g106n137	2019-08-11	90	1	78.341	257.309	322.451	25	0	106	08H251L-11HHI3016	-11.5657503921329	11.5657503921329	Tolerant
1272	B2019004t1g049n869	2019-08-11	90	1	102.404	297.955	424.664	25	1	049	08H024L-11H4007	12.5258918936958	12.5258918936958	Highly Intolerant
1273	B2019004t0g106n137	2019-08-11	90	2	152.057	130.177	206.752	25	0	106	08H251L-11HHI3016	62.2379940596042	62.2379940596042	Tolerant
1274	B2019004t1g028n174	2019-08-11	90	1	94.936	220.819	305.564	25	1	028	07H131L-07HG1007-10H4001	5.04900270321383	5.04900270321383	Highly Intolerant
1275	B2019004t1g049n869	2019-08-11	90	2	64.578	179.368	249.037	25	1	049	08H024L-11H4007	-25.3451325464719	25.3451325464719	Highly Intolerant
1276	B2019004t1g028n174	2019-08-11	90	2	146.725	191.377	289.279	25	1	028	07H131L-07HG1007-10H4001	56.8996473585262	56.8996473585262	Highly Intolerant
1277	B2019004t0g106n137	2019-08-11	90	3	19.199	118.596	140.083	25	0	106	08H251L-11HHI3016	-70.7781473529641	70.7781473529641	Tolerant
1278	B2019004t1g013n112	2019-08-11	0	1	46.833	176.867	245.723	25	1	013	07H073L-11H4012	-43.1112544914509	43.1112544914509	Highly Intolerant
1279	B2019004t1g013n112	2019-08-11	0	2	14.036	148.432	238.823	25	1	013	07H073L-11H4012	-75.9472928926613	75.9472928926613	Highly Intolerant
1280	B2019004t1g013n112	2019-08-11	0	3	119.249	114.612	144.397	25	1	013	07H073L-11H4012	29.3909425650495	29.3909425650495	Highly Intolerant
1281	B2019004t0g276n877	2019-08-11	90	1	95.092	304.201	430.635	25	0	276	PBA Jumbo2	5.20518839064221	5.20518839064221	Highly Intolerant
1282	B2019004t0g276n877	2019-08-11	90	2	106.846	262.254	324.794	25	0	276	PBA Jumbo2	16.9731792241888	16.9731792241888	Highly Intolerant
1283	B2019004t0g013n150	2019-08-11	0	1	90.873	328.038	411.546	25	0	013	07H073L-11H4012	0.981166497947555	0.981166497947555	Highly Intolerant
1284	B2019004t0g013n150	2019-08-11	0	2	40.123	207.935	350.292	25	0	013	07H073L-11H4012	-49.8292414314797	49.8292414314797	Highly Intolerant
1285	B2019004t1g128n163	2019-08-11	90	1	101.047	213.965	324.907	25	1	128	09H123L-12H3002	11.1672766511297	11.1672766511297	Tolerant
1286	B2019004t0g013n150	2019-08-11	0	3	139.248	124.085	290.593	25	0	013	07H073L-11H4012	49.413747455308	49.413747455308	Highly Intolerant
1287	B2019004t1g128n163	2019-08-11	90	2	59.3	111.647	154.782	25	1	128	09H123L-12H3002	-30.6294149711324	30.6294149711324	Tolerant
1288	B2019004t0g112n512	2019-08-11	0	1	64.513	309.079	417.35	25	0	112	09H007L-09HG1002-12H3009	-25.4102099162337	25.4102099162337	Moderately Tolerant
1289	B2019004t1g190n406	2019-08-11	0	1	77.805	279.303	356.505	25	1	190	10H203L-10HG1002-11HSHI2003	-12.1023883950919	12.1023883950919	Tolerant
1290	B2019004t1g013n112	2019-08-11	90	1	172.476	53.46	221.309	25	1	013	07H073L-11H4012	82.6812988775544	82.6812988775544	Highly Intolerant
1291	B2019004t0g112n512	2019-08-11	0	2	126.733	167.2	221.895	25	0	112	09H007L-09HG1002-12H3009	36.883850800396	36.883850800396	Moderately Tolerant
1292	B2019004t1g013n112	2019-08-11	90	2	36.989	96.4	161.208	25	1	013	07H073L-11H4012	-52.9669718443038	52.9669718443038	Highly Intolerant
1293	B2019004t0g062n912	2019-08-11	0	1	89.057	243.033	313.037	25	0	062	08H122L-11HSHI3005	-0.836995094167506	0.836995094167506	Highly Intolerant
1294	B2019004t0g269n525	2019-08-11	90	1	79.624	216.541	288.752	25	0	269	CIPAL1301	-10.2812232320648	10.2812232320648	Tolerant
1295	B2019004t0g269n525	2019-08-11	90	2	74.476	130.771	188.711	25	0	269	CIPAL1301	-15.4353509172016	15.4353509172016	Tolerant
1296	B2019004t0g259n602	2019-08-11	0	1	83.69	418.536	478.007	25	0	259	11H239L-13HS3007	-6.21038345588644	6.21038345588644	Tolerant
1297	B2019004t0g259n602	2019-08-11	0	2	115.983	308.146	363.292	25	0	259	11H239L-13HS3007	26.1210550320937	26.1210550320937	Tolerant
1298	B2019004t0g269n525	2019-08-11	0	1	62.564	264.781	327.522	25	0	269	CIPAL1301	-27.3615298187846	27.3615298187846	Tolerant
1299	B2019004t0g001n449	2019-08-11	90	1	75.696	259.031	395.12	25	0	001	05H215L-08H4002-11SA001	-14.2138987462873	14.2138987462873	Moderately Tolerant
1300	B2019004t0g259n602	2019-08-11	0	3	49.808	227.783	319.735	25	0	259	11H239L-13HS3007	-40.1327133369673	40.1327133369673	Tolerant
1301	B2019004t0g106n137	2019-08-11	0	1	17.963	230.222	353.279	25	0	106	08H251L-11HHI3016	-72.0156185687428	72.0156185687428	Tolerant
1302	B2019004t0g269n525	2019-08-11	0	2	96.254	146.874	196.368	25	0	269	CIPAL1301	6.3685715239229	6.3685715239229	Tolerant
1303	B2019004t0g001n449	2019-08-11	90	2	100.67	140.428	246.066	25	0	001	05H215L-08H4002-11SA001	10.7898279065111	10.7898279065111	Moderately Tolerant
1304	B2019004t0g106n137	2019-08-11	0	2	88.272	232.106	347.522	25	0	106	08H251L-11HHI3016	-1.62292948282958	1.62292948282958	Tolerant
1305	B2019004t0g106n137	2019-08-11	0	3	13.835	138.004	292.706	25	0	106	08H251L-11HHI3016	-76.1485321437709	76.1485321437709	Tolerant
1306	B2019004t0g106n137	2019-08-11	0	4	173.264	127.883	145.841	25	0	106	08H251L-11HHI3016	83.4702368371286	83.4702368371286	Tolerant
1307	B2019004t1g056n258	2019-08-11	90	1	101.31	178.466	237.196	25	1	056	08H104L-12H4015	11.4305897010891	11.4305897010891	Highly Intolerant
1308	B2019004t1g056n258	2019-08-11	90	2	28.443	109.179	190.338	25	1	056	08H104L-12H4015	-61.5231441825281	61.5231441825281	Highly Intolerant
1309	B2019004t1g001n397	2019-08-11	90	1	105.892	292.166	363.765	25	1	001	05H215L-08H4002-11SA001	16.0180436741459	16.0180436741459	Moderately Tolerant
1310	B2019004t1g001n397	2019-08-11	90	2	60.193	229.34	297.38	25	1	001	05H215L-08H4002-11SA001	-29.7353520296352	29.7353520296352	Moderately Tolerant
1311	B2019004t0g013n150	2019-08-11	90	1	110.376	336.027	414.978	25	0	013	07H073L-11H4012	20.507380997408	20.507380997408	Highly Intolerant
1312	B2019004t0g013n150	2019-08-11	90	2	103.956	174.141	286.522	25	0	013	07H073L-11H4012	14.0797392455475	14.0797392455475	Highly Intolerant
1313	B2019004t0g013n150	2019-08-11	90	3	64.245	126.574	218.966	25	0	013	07H073L-11H4012	-25.6785289177133	25.6785289177133	Highly Intolerant
1314	B2019004t1g039n234	2019-08-11	0	1	88.438	220.082	284.823	25	1	039	07H163L-10H4016	-1.45673189236091	1.45673189236091	Moderately Tolerant
1315	B2019004t1g039n234	2019-08-11	0	2	129.207	98.082	124.225	25	1	039	07H163L-10H4016	39.3607956125616	39.3607956125616	Moderately Tolerant
1316	B2019004t1g049n869	2019-08-11	0	1	70.334	323.892	468.605	25	1	049	08H024L-11H4007	-19.582281156486	19.582281156486	Highly Intolerant
1317	B2019004t1g049n869	2019-08-11	0	2	59.621	134.462	287.208	25	1	049	08H024L-11H4007	-30.3080328835393	30.3080328835393	Highly Intolerant
1318	B2019004t0g012n133	2019-08-11	0	1	56.31	320.894	438.434	25	0	012	07H073L-11H4008	-33.6229739801764	33.6229739801764	Tolerant
1319	B2019004t1g001n397	2019-08-11	0	1	117.117	278.627	378.108	25	1	001	05H215L-08H4002-11SA001	27.2564048368616	27.2564048368616	Moderately Tolerant
1320	B2019004t0g012n133	2019-08-11	0	2	6.796	194.366	364.02	25	0	012	07H073L-11H4008	-83.1959106938249	83.1959106938249	Tolerant
1321	B2019004t1g001n397	2019-08-11	0	2	114.274	223.786	337.777	25	1	001	05H215L-08H4002-11SA001	24.4100208025097	24.4100208025097	Moderately Tolerant
1322	B2019004t1g001n397	2019-08-11	0	3	62.969	110.018	159.225	25	1	001	05H215L-08H4002-11SA001	-26.9560477456532	26.9560477456532	Moderately Tolerant
1323	B2019004t1g121n398	2019-08-11	0	1	57.167	352.274	528.245	25	1	121	09H091L-11HSHI3009	-32.7649538896243	32.7649538896243	Tolerant
1324	B2019004t1g009n188	2019-08-11	90	1	126.384	236.008	319.948	25	1	009	07H045L-07HG1003-10H4008	36.5344353842902	36.5344353842902	Highly Intolerant
1325	B2019004t1g009n188	2019-08-11	90	2	150.803	116.846	219.024	25	1	009	07H045L-07HG1003-10H4008	60.9825014183529	60.9825014183529	Highly Intolerant
1326	B2019004t1g243n856	2019-08-11	90	1	114.179	161.137	231.054	25	1	243	11H179L-2-13HS2002	24.314907723627	24.314907723627	Tolerant
1327	B2019004t1g009n188	2019-08-11	90	3	69.814	144.9	202.895	25	1	009	07H045L-07HG1003-10H4008	-20.1029001145807	20.1029001145807	Highly Intolerant
1328	B2019004t0g258n903	2019-08-11	0	1	113.157	361.093	464.546	25	0	258	11H238L-13HS3011	23.2916912329102	23.2916912329102	Highly Intolerant
1329	B2019004t1g243n856	2019-08-11	90	2	68.923	102.883	198.338	25	1	243	11H179L-2-13HS2002	-20.9949606754697	20.9949606754697	Tolerant
1330	B2019004t0g258n903	2019-08-11	0	2	85.384	161.524	213.966	25	0	258	11H238L-13HS3011	-4.5143670808628	4.5143670808628	Highly Intolerant
1331	B2019004t1g243n856	2019-08-11	90	3	144.59	157.051	195.711	25	1	243	11H179L-2-13HS2002	54.7621060594262	54.7621060594262	Tolerant
1332	B2019004t0g001n449	2019-08-11	0	1	90.735	234.019	329.078	25	0	001	05H215L-08H4002-11SA001	0.843002235991676	0.843002235991676	Moderately Tolerant
1333	B2019004t1g257n871	2019-08-11	0	1	77.515	286.782	366.978	25	1	257	11H238L-13HS3002	-12.3927335832601	12.3927335832601	Tolerant
1334	B2019004t1g257n871	2019-08-11	0	2	41.104	197.74	243.581	25	1	257	11H238L-13HS3002	-48.8470737432281	48.8470737432281	Tolerant
1335	B2019004t0g001n449	2019-08-11	0	2	118.469	161.533	250.752	25	0	001	05H215L-08H4002-11SA001	28.6100141279076	28.6100141279076	Moderately Tolerant
1336	B2019004t0g258n903	2019-08-11	90	1	100.721	381.662	450.463	25	0	258	11H238L-13HS3011	10.8408886120165	10.8408886120165	Highly Intolerant
1337	B2019004t1g243n856	2019-08-11	90	4	49.737	128.425	183.953	25	1	243	11H179L-2-13HS2002	-40.2037978485533	40.2037978485533	Tolerant
1338	B2019004t0g258n903	2019-08-11	90	2	100.008	258.94	312.865	25	0	258	11H238L-13HS3011	10.1270399252444	10.1270399252444	Highly Intolerant
1339	B2019004t0g001n449	2019-08-11	0	3	61.97	157.471	196.853	25	0	001	05H215L-08H4002-11SA001	-27.9562368593773	27.9562368593773	Moderately Tolerant
1340	B2019004t0g258n903	2019-08-11	90	3	165.964	152.555	223.309	25	0	258	11H238L-13HS3011	76.1615476177233	76.1615476177233	Highly Intolerant
1341	B2019004t0g001n449	2019-08-11	0	4	131.987	80.722	140.154	25	0	001	05H215L-08H4002-11SA001	42.1441046577598	42.1441046577598	Moderately Tolerant
1342	B2019004t1g243n856	2019-08-11	90	5	145.62	92.087	156.711	25	1	243	11H179L-2-13HS2002	55.7933320725752	55.7933320725752	Tolerant
1343	B2019004t1g243n856	2019-08-11	90	6	176.468	81.154	101.113	25	1	243	11H179L-2-13HS2002	86.6780505712347	86.6780505712347	Tolerant
1344	B2019004t1g243n856	2019-08-11	0	1	86.234	319.69	390.007	25	1	243	11H179L-2-13HS2002	-3.6633553224389	3.6633553224389	Tolerant
1345	B2019004t1g243n856	2019-08-11	0	2	15.524	242.86	298.895	25	1	243	11H179L-2-13HS2002	-74.4575217202674	74.4575217202674	Tolerant
1346	B2019004t1g243n856	2019-08-11	0	3	134.105	181.041	236.066	25	1	243	11H179L-2-13HS2002	44.2646257216913	44.2646257216913	Tolerant
1347	B2019004t1g125n190	2019-08-11	90	1	98.865	110.318	204.167	25	1	125	09H113L-12HHI3006	8.98267940774032	8.98267940774032	Highly Intolerant
1348	B2019004t1g125n190	2019-08-11	90	2	179.363	90.006	169.581	25	1	125	09H113L-12HHI3006	89.5764965013961	89.5764965013961	Highly Intolerant
1349	B2019004t0g112n512	2019-08-11	90	1	93.945	319.758	365.895	25	0	112	09H007L-09HG1002-12H3009	4.05682311192193	4.05682311192193	Moderately Tolerant
1350	B2019004t0g112n512	2019-08-11	90	2	133.694	217.138	265.966	25	0	112	09H007L-09HG1002-12H3009	43.8531365067358	43.8531365067358	Moderately Tolerant
1351	B2019004t0g112n512	2019-08-11	90	3	35.235	154.263	222.409	25	0	112	09H007L-09HG1002-12H3009	-54.7230596375691	54.7230596375691	Moderately Tolerant
1352	B2019004t1g158n488	2019-08-11	0	1	84.373	203.983	392.99	25	1	158	10H075L-13H4019	-5.52657047823523	5.52657047823523	Tolerant
1353	B2019004t1g044n404	2019-08-11	0	1	82.989	311.328	389.091	25	1	044	07H211L-07HG1003-10H4001	-6.91221785901016	6.91221785901016	Tolerant
1354	B2019004t1g158n488	2019-08-11	0	2	132.026	109.041	284.622	25	1	158	10H075L-13H4019	42.1831510796169	42.1831510796169	Tolerant
1355	B2019004t0g076n134	2019-08-11	0	1	87.934	194.126	241.137	25	0	076	08H186L-11HHI3033	-1.96133180559109	1.96133180559109	Tolerant
1356	B2019004t1g044n404	2019-08-11	0	2	96.959	214.581	319.865	25	1	044	07H211L-07HG1003-10H4001	7.07441068826272	7.07441068826272	Tolerant
1357	B2019004t0g076n134	2019-08-11	0	2	63.122	81.841	155.054	25	0	076	08H186L-11HHI3033	-26.8028656291369	26.8028656291369	Tolerant
1358	B2019004t1g158n488	2019-08-11	0	3	58.768	219.864	272.409	25	1	158	10H075L-13H4019	-31.1620482128753	31.1620482128753	Tolerant
1359	B2019004t1g158n488	2019-08-11	0	4	72.937	105.65	221.995	25	1	158	10H075L-13H4019	-16.9761827951009	16.9761827951009	Tolerant
1360	B2019004t0g112n595	2019-08-11	0	1	79.639	272.443	346.38	25	0	112	09H007L-09HG1002-12H3009	-10.2662053775044	10.2662053775044	Moderately Tolerant
1361	B2019004t0g112n595	2019-08-11	0	2	146.592	168.908	268.409	25	0	112	09H007L-09HG1002-12H3009	56.7664890480905	56.7664890480905	Moderately Tolerant
1362	B2019004t1g056n258	2019-08-11	0	1	81.634	171.828	260.35	25	1	056	08H104L-12H4015	-8.26883072096827	8.26883072096827	Highly Intolerant
1363	B2019004t1g056n258	2019-08-11	0	2	72.962	64.846	203.853	25	1	056	08H104L-12H4015	-16.9511530375001	16.9511530375001	Highly Intolerant
1364	B2019004t1g062n874	2019-08-11	0	1	93.547	242.464	375.948	25	1	062	08H122L-11HSHI3005	3.65834937091876	3.65834937091876	Highly Intolerant
1365	B2019004t0g112n595	2019-08-11	0	3	79.216	128.265	186.096	25	0	112	09H007L-09HG1002-12H3009	-10.6897088761083	10.6897088761083	Moderately Tolerant
1366	B2019004t0g259n602	2019-08-11	90	1	72.74	401.061	510.505	25	0	259	11H239L-13HS3007	-17.1734172849944	17.1734172849944	Tolerant
1367	B2019004t1g062n874	2019-08-11	0	2	9.398	146.973	254.024	25	1	062	08H122L-11HSHI3005	-80.5908135227437	80.5908135227437	Highly Intolerant
1368	B2019004t0g259n602	2019-08-11	90	2	113.006	273.775	349.049	25	0	259	11H239L-13HS3007	23.140511497002	23.140511497002	Tolerant
1369	B2019004t1g062n874	2019-08-11	90	1	112.691	311.077	404.463	25	1	062	08H122L-11HSHI3005	22.8251365512331	22.8251365512331	Highly Intolerant
1370	B2019004t1g062n874	2019-08-11	90	2	96.613	208.387	323.363	25	1	062	08H122L-11HSHI3005	6.72799884306897	6.72799884306897	Highly Intolerant
1371	B2019004t1g062n874	2019-08-11	90	3	70.233	204.022	256.995	25	1	062	08H122L-11HSHI3005	-19.6834013771929	19.6834013771929	Highly Intolerant
1372	B2019004t0g114n594	2019-08-11	0	1	93.538	469.896	572.475	25	0	114	09H019L-12H3006	3.6493386581825	3.6493386581825	Tolerant
1373	B2019004t0g114n594	2019-08-11	0	2	101.862	223.779	412.25	25	0	114	09H019L-12H3006	11.9832467489126	11.9832467489126	Tolerant
1374	B2019004t0g114n594	2019-08-11	0	3	120.169	284.543	337.664	25	0	114	09H019L-12H3006	30.3120376447554	30.3120376447554	Tolerant
1375	B2019004t1g128n163	2019-08-11	0	1	94.475	230.703	276.137	25	1	128	09H123L-12H3002	4.58745397305684	4.58745397305684	Tolerant
1376	B2019004t1g128n163	2019-08-11	0	2	80.882	82.037	145.196	25	1	128	09H123L-12H3002	-9.0217258295974	9.0217258295974	Tolerant
1377	B2019004t1g128n163	2019-08-11	0	3	135	101.823	122.225	25	1	128	09H123L-12H3002	45.1606910437965	45.1606910437965	Tolerant
1378	B2019004t1g158n488	2019-08-11	90	1	127.747	313.637	561.286	25	1	158	10H075L-13H4019	37.8990577686805	37.8990577686805	Tolerant
1379	B2019004t1g060n560	2019-08-11	90	1	70.159	103.121	165.426	25	1	060	08H115L-11H4005	-19.757489459691	19.757489459691	Highly Intolerant
1380	B2019004t0g186n832	2019-08-11	90	1	95.227	318.324	386.877	25	0	186	10H196L-9-12AHM2013	5.34034908168601	5.34034908168601	Tolerant
1381	B2019004t0g186n832	2019-08-11	90	2	142.645	212.608	279.664	25	0	186	10H196L-9-12AHM2013	52.8147909180915	52.8147909180915	Tolerant
1382	B2019004t0g186n832	2019-08-11	90	3	49.399	165.952	237.208	25	0	186	10H196L-9-12AHM2013	-40.5422001713148	40.5422001713148	Tolerant
1383	B2019004t1g250n790	2019-08-11	0	1	76.837	254.692	303.752	25	1	250	11H201L-13HS3010	-13.0715406093912	13.0715406093912	Tolerant
1384	B2019004t1g146n181	2019-08-11	0	1	52.765	94.202	181.497	25	1	146	10H038L-11HS2005	-37.1721936079561	37.1721936079561	Highly Intolerant
1385	B2019004t0g076n134	2019-08-11	90	1	91.239	185.043	211.054	25	0	076	08H186L-11HHI3033	1.34760214922186	1.34760214922186	Tolerant
1386	B2019004t0g076n134	2019-08-11	90	2	108.905	77.162	130.811	25	0	076	08H186L-11HHI3033	19.0346300601827	19.0346300601827	Tolerant
1387	B2019004t1g250n790	2019-08-11	90	1	98.797	255	304.752	25	1	250	11H201L-13HS3010	8.91459846706638	8.91459846706638	Tolerant
1388	B2019004t1g119n642	2019-08-11	90	1	129.838	227.906	303.966	25	1	119	09H082L-12H3003	39.9925466944033	39.9925466944033	Highly Intolerant
1389	B2019004t1g119n642	2019-08-11	90	2	19.134	103.73	241.439	25	1	119	09H082L-12H3003	-70.8432247227259	70.8432247227259	Highly Intolerant
1390	B2019004t1g146n181	2019-08-11	90	1	136.444	84.172	241.309	25	1	146	10H038L-11HS2005	46.6064098428132	46.6064098428132	Highly Intolerant
1391	B2019004t1g146n181	2019-08-11	90	2	81.085	103.247	147.054	25	1	146	10H038L-11HS2005	-8.81848419787971	8.81848419787971	Highly Intolerant
1392	B2019004t1g119n642	2019-08-11	0	1	52.607	219.009	312.534	25	1	119	09H082L-12H3003	-37.3303816759926	37.3303816759926	Highly Intolerant
1393	B2019004t1g119n642	2019-08-11	0	2	125.266	171.467	257.179	25	1	119	09H082L-12H3003	35.4151046243868	35.4151046243868	Highly Intolerant
1394	B2019004t1g119n642	2019-08-11	0	3	37.255	89.202	255.765	25	1	119	09H082L-12H3003	-52.7006552234323	52.7006552234323	Highly Intolerant
1395	B2019004t1g274n788	2019-08-11	0	1	65.726	167.839	200.794	25	1	274	PBA Bolt	-24.1957660774476	24.1957660774476	Moderately Tolerant
1396	B2019004t1g274n788	2019-08-11	0	2	75.225	94.112	118.468	25	1	274	PBA Bolt	-14.6854593794845	14.6854593794845	Moderately Tolerant
1397	B2019004t1g101n108	2019-08-11	90	1	86.872	183.273	209.983	25	1	101	08H244L-11H4013	-3.02459590846895	3.02459590846895	Tolerant
1398	B2019004t1g177n551	2019-08-11	0	1	25.382	151.638	261.179	25	1	177	10H179L-13H4004	-64.5877877031582	64.5877877031582	Highly Intolerant
1399	B2019004t1g064n249	2019-08-11	0	1	66.773	261.169	372.279	25	1	064	08H126L-11H4013-13BO002	-23.1475198291302	23.1475198291302	Highly Intolerant
1400	B2019004t1g177n551	2019-08-11	0	2	57.804	159.531	212.635	25	1	177	10H179L-13H4004	-32.1271956659584	32.1271956659584	Highly Intolerant
1401	B2019004t1g177n551	2019-08-11	0	3	97.368	116.966	201.238	25	1	177	10H179L-13H4004	7.48389752261022	7.48389752261022	Highly Intolerant
1402	B2019004t0g112n595	2019-08-11	90	1	104.274	292.015	386.564	25	0	112	09H007L-09HG1002-12H3009	14.3981177622284	14.3981177622284	Moderately Tolerant
1403	B2019004t1g177n551	2019-08-11	0	4	171.787	98.005	151.338	25	1	177	10H179L-13H4004	81.991478758079	81.991478758079	Highly Intolerant
1404	B2019004t0g112n595	2019-08-11	90	2	132.151	156.464	253.723	25	0	112	09H007L-09HG1002-12H3009	42.3082998676204	42.3082998676204	Moderately Tolerant
1405	B2019004t0g112n595	2019-08-11	90	3	80.346	196.787	237.652	25	0	112	09H007L-09HG1002-12H3009	-9.55836383255648	9.55836383255648	Moderately Tolerant
1406	B2019004t1g064n249	2019-08-11	90	1	81.158	227.706	317.794	25	1	064	08H126L-11H4013-13BO002	-8.74539730568564	8.74539730568564	Highly Intolerant
1407	B2019004t1g060n560	2019-08-11	0	1	68.471	117.175	159.125	25	1	060	08H115L-11H4005	-21.4474986928904	21.4474986928904	Highly Intolerant
1408	B2019004t1g064n249	2019-08-11	90	2	73.301	156.605	204.066	25	1	064	08H126L-11H4013-13BO002	-16.6117495244346	16.6117495244346	Highly Intolerant
1409	B2019004t1g060n560	2019-08-11	0	2	67.751	47.539	154.953	25	1	060	08H115L-11H4005	-22.1683557117907	22.1683557117907	Highly Intolerant
1410	B2019004t0g197n600	2019-08-11	0	1	65.624	281.055	350.309	25	0	197	10H246L-13SNHS3012	-24.2978874884585	24.2978874884585	Tolerant
1411	B2019004t0g222n426	2019-08-11	90	1	83.177	235.669	343.421	25	0	222	11H031L-13HS3005	-6.72399408185287	6.72399408185287	Intolerant
1412	B2019004t0g197n600	2019-08-11	0	2	24.353	208.557	293.995	25	0	197	10H246L-13SNHS3012	-65.6180125260031	65.6180125260031	Tolerant
1413	B2019004t0g222n426	2019-08-11	90	2	52.864	129.201	175.154	25	0	222	11H031L-13HS3005	-37.0730757678573	37.0730757678573	Intolerant
1414	B2019004t0g197n600	2019-08-11	0	3	108.947	212.514	253.409	25	0	197	10H246L-13SNHS3012	19.0766800529518	19.0766800529518	Tolerant
1415	B2019004t1g005n016	2019-08-11	0	1	85.257	229.787	274.238	25	1	005	07H020L-10H4012	-4.64151824947437	4.64151824947437	Tolerant
1416	B2019004t1g257n871	2019-08-11	90	1	109.772	162.585	236.066	25	1	257	11H238L-13HS3002	19.902662053775	19.902662053775	Tolerant
1417	B2019004t1g257n871	2019-08-11	90	2	60.422	127.632	165.782	25	1	257	11H238L-13HS3002	-29.5060794500128	29.5060794500128	Tolerant
1418	B2019004t0g226n210	2019-08-11	90	1	79.361	368.331	456.02	25	0	226	11H046L-12HS2002	-10.5445362820242	10.5445362820242	Highly Intolerant
1419	B2019004t1g257n871	2019-08-11	90	3	118.811	136.953	164.61	25	1	257	11H238L-13HS3002	28.9524212118853	28.9524212118853	Tolerant
1420	B2019004t0g226n210	2019-08-11	90	2	13.371	250.799	366.363	25	0	226	11H046L-12HS2002	-76.61308444484	76.61308444484	Highly Intolerant
1421	B2019004t1g145n611	2019-08-11	90	1	71.503	289.981	400.061	25	1	145	10H018L-13HHI4016	-18.4118896910772	18.4118896910772	Tolerant
1422	B2019004t0g226n210	2019-08-11	90	3	28.568	217.479	358.546	25	0	226	11H046L-12HS2002	-61.3979953945246	61.3979953945246	Highly Intolerant
1423	B2019004t1g257n871	2019-08-11	90	4	61.928	119	148.681	25	1	257	11H238L-13HS3002	-27.9982868521464	27.9982868521464	Tolerant
1424	B2019004t0g226n210	2019-08-11	90	4	108.99	261.216	346.593	25	0	226	11H046L-12HS2002	19.119731236025	19.119731236025	Highly Intolerant
1425	B2019004t1g145n611	2019-08-11	90	2	89.736	217.002	274.279	25	1	145	10H018L-13HHI4016	-0.157186877732414	0.157186877732414	Tolerant
1426	B2019004t1g257n871	2019-08-11	90	5	43.506	81.345	128.64	25	1	257	11H238L-13HS3002	-46.4422146329525	46.4422146329525	Tolerant
1427	B2019004t1g145n611	2019-08-11	90	3	59.036	163.267	272.309	25	1	145	10H018L-13HHI4016	-30.8937292113958	30.8937292113958	Tolerant
1428	B2019004t1g118n544	2019-08-11	0	1	66.644	287.562	398.363	25	1	118	09H063L-12HHI3008	-23.2766733783498	23.2766733783498	Moderately Tolerant
1429	B2019004t0g186n832	2019-08-11	0	1	79.156	313.6	382.635	25	0	186	10H196L-9-12AHM2013	-10.7497802943499	10.7497802943499	Tolerant
1430	B2019004t1g118n544	2019-08-11	0	2	84.742	163.689	396.274	25	1	118	09H063L-12HHI3008	-5.15713125604886	5.15713125604886	Moderately Tolerant
1431	B2019004t0g186n832	2019-08-11	0	2	41.063	175.069	269.622	25	0	186	10H196L-9-12AHM2013	-48.8881225456932	48.8881225456932	Tolerant
1432	B2019004t1g118n544	2019-08-11	0	3	36.663	165.801	275.605	25	1	118	09H063L-12HHI3008	-53.293359883417	53.293359883417	Moderately Tolerant
1433	B2019004t0g186n832	2019-08-11	0	3	121.209	160.181	196.297	25	0	186	10H196L-9-12AHM2013	31.3532755609447	31.3532755609447	Tolerant
1434	B2019004t1g251n110	2019-08-11	0	1	97.898	349.314	451.375	25	1	251	11H221L-12HS2005	8.01452838374512	8.01452838374512	Highly Intolerant
1435	B2019004t1g118n544	2019-08-11	0	4	159.161	165.849	230.066	25	1	118	09H063L-12HHI3008	69.35044997942	69.35044997942	Moderately Tolerant
1436	B2019004t1g251n110	2019-08-11	0	2	81.234	216.529	316.735	25	1	251	11H221L-12HS2005	-8.66930684257952	8.66930684257952	Highly Intolerant
1437	B2019004t1g145n611	2019-08-11	0	1	65.074	344.048	499.233	25	1	145	10H018L-13HHI4016	-24.848542155674	24.848542155674	Tolerant
1438	B2019004t1g145n611	2019-08-11	0	2	8.973	153.883	419.718	25	1	145	10H018L-13HHI4016	-81.0163194019557	81.0163194019557	Tolerant
1439	B2019004t0g064n273	2019-08-11	90	1	94.742	217.745	285.907	25	0	064	08H126L-11H4013-13BO002	4.85477178423237	4.85477178423237	Highly Intolerant
1440	B2019004t0g064n273	2019-08-11	90	2	86.583	134.239	198.238	25	0	064	08H126L-11H4013-13BO002	-3.31393990633309	3.31393990633309	Highly Intolerant
1441	B2019004t0g064n273	2019-08-11	90	3	74.597	101.651	119.498	25	0	064	08H126L-11H4013-13BO002	-15.3142068904142	15.3142068904142	Highly Intolerant
1442	B2019004t0g064n287	2019-08-11	0	1	66.832	249.088	334.279	25	0	064	08H126L-11H4013-13BO002	-23.0884496011925	23.0884496011925	Highly Intolerant
1443	B2019004t0g064n287	2019-08-11	0	2	136.79	90.554	225.409	25	0	064	08H126L-11H4013-13BO002	46.9528216880068	46.9528216880068	Highly Intolerant
1444	B2019004t0g193n905	2019-08-11	90	1	89.37	364.022	452.091	25	0	193	10H231L-10HG1002-11HSHI2003	-0.523622529006701	0.523622529006701	Highly Intolerant
1445	B2019004t0g193n905	2019-08-11	90	2	137.951	206.041	280.238	25	0	193	10H231L-10HG1002-11HSHI2003	48.1152036309835	48.1152036309835	Highly Intolerant
1446	B2019004t1g005n016	2019-08-11	90	1	87.58	213.19	245.368	25	1	005	07H020L-10H4012	-2.31575317321705	2.31575317321705	Tolerant
1447	B2019004t0g155n665	2019-08-11	90	1	82.224	229.107	281.823	25	0	155	10H063L-12HS3001	-7.67812844159167	7.67812844159167	Highly Intolerant
1448	B2019004t0g276n877	2019-08-11	0	1	67.303	344.693	431.02	25	0	276	PBA Jumbo2	-22.6168889679953	22.6168889679953	Highly Intolerant
1449	B2019004t0g276n877	2019-08-11	0	2	109.231	136.624	327.622	25	0	276	PBA Jumbo2	19.3610180992958	19.3610180992958	Highly Intolerant
1450	B2019004t0g276n877	2019-08-11	0	3	135.679	178.911	214.48	25	0	276	PBA Jumbo2	45.8404992602316	45.8404992602316	Highly Intolerant
1451	B2019004t0g226n210	2019-08-11	0	1	87.852	400.281	586.144	25	0	226	11H046L-12HS2002	-2.0434294105214	2.0434294105214	Highly Intolerant
1452	B2019004t1g087n010	2019-08-11	0	1	77.625	242.638	292.51	25	1	087	08H228L-11HHI3001	-12.282602649817	12.282602649817	Tolerant
1453	B2019004t1g101n108	2019-08-11	0	1	95.746	159.803	209.267	25	1	101	08H244L-11H4013	5.85996684947659	5.85996684947659	Tolerant
1454	B2019004t0g001n452	2019-08-11	90	1	71.871	295.677	379.262	25	0	001	05H215L-08H4002-11SA001	-18.0434516591948	18.0434516591948	Moderately Tolerant
1455	B2019004t0g001n452	2019-08-11	90	2	150.255	128.996	344.747	25	0	001	05H215L-08H4002-11SA001	60.4338491317455	60.4338491317455	Moderately Tolerant
1456	B2019004t0g001n452	2019-08-11	90	3	60.739	161.623	311.622	25	0	001	05H215L-08H4002-11SA001	-29.1887021236359	29.1887021236359	Moderately Tolerant
1457	B2019004t0g001n452	2019-08-11	90	4	75.107	97.268	249.711	25	0	001	05H215L-08H4002-11SA001	-14.8035998353598	14.8035998353598	Moderately Tolerant
1458	B2019004t0g262n834	2019-08-11	90	1	98.661	305.483	375.966	25	0	262	11H244L-13HS3023	8.77843658571857	8.77843658571857	Highly Intolerant
1459	B2019004t0g262n834	2019-08-11	90	2	66.218	193.424	224.409	25	0	262	11H244L-13HS3023	-23.7031804478658	23.7031804478658	Highly Intolerant
1460	B2019004t1g189n392	2019-08-11	90	1	65.936	286.937	400.22	25	1	189	10H202L-10HG1004-11HSHI2004	-23.9855161136017	23.9855161136017	Highly Intolerant
1461	B2019004t1g189n392	2019-08-11	90	2	136.766	160.59	280.522	25	1	189	10H202L-10HG1004-11HSHI2004	46.9287931207102	46.9287931207102	Highly Intolerant
1462	B2019004t0g205n274	2019-08-11	0	1	64.904	174.471	219.024	25	0	205	10H401L-11HS2002	-25.0187445073587	25.0187445073587	Highly Intolerant
1463	B2019004t1g076n087	2019-08-11	0	1	84.583	116.52	129.284	25	1	076	08H186L-11HHI3033	-5.31632051438933	5.31632051438933	Tolerant
1464	B2019004t0g001n452	2019-08-11	0	1	65.948	326.333	414.564	25	0	001	05H215L-08H4002-11SA001	-23.9735018299534	23.9735018299534	Moderately Tolerant
1465	B2019004t0g001n452	2019-08-11	0	2	94.368	144.42	283.409	25	0	001	05H215L-08H4002-11SA001	4.48032661052584	4.48032661052584	Moderately Tolerant
1466	B2019004t0g262n834	2019-08-11	0	1	77.12	300.563	397.694	25	0	262	11H244L-13HS3023	-12.7882037533512	12.7882037533512	Highly Intolerant
1467	B2019004t1g274n788	2019-08-11	90	1	34.645	216.363	305.551	25	1	274	PBA Bolt	-55.3137619169457	55.3137619169457	Moderately Tolerant
1468	B2019004t1g274n788	2019-08-11	90	2	0.415	138.004	292.409	25	1	274	PBA Bolt	-89.5845060238283	89.5845060238283	Moderately Tolerant
1469	B2019004t1g020n612	2019-08-11	90	1	88.781	94.021	193.238	25	1	020	07H084L-09HS2012-13SA001	-1.11332361807928	1.11332361807928	Moderately Tolerant
1470	B2019004t1g020n612	2019-08-11	0	1	53.13	130	164.782	25	1	020	07H084L-09HS2012-13SA001	-36.8067591469859	36.8067591469859	Moderately Tolerant
1471	B2019004t1g020n612	2019-08-11	90	2	101.31	91.782	117.498	25	1	020	07H084L-09HS2012-13SA001	11.4305897010891	11.4305897010891	Moderately Tolerant
1472	B2019004t1g020n612	2019-08-11	0	2	89.484	111.005	151.882	25	1	020	07H084L-09HS2012-13SA001	-0.409486834347504	0.409486834347504	Moderately Tolerant
1473	B2019004t1g020n612	2019-08-11	0	3	45.451	89.805	111.912	25	1	020	07H084L-09HS2012-13SA001	-44.4948994916178	44.4948994916178	Moderately Tolerant
1474	B2019004t1g076n087	2019-08-11	90	1	106.144	118.68	148.196	25	1	076	08H186L-11HHI3033	16.270343630761	16.270343630761	Tolerant
1475	B2019004t0g044n355	2019-08-11	0	1	95.408	169.756	256.652	25	0	044	07H211L-07HG1003-10H4001	5.5215645267151	5.5215645267151	Tolerant
1476	B2019004t0g044n355	2019-08-11	0	2	73.474	94.921	137.338	25	0	044	07H211L-07HG1003-10H4001	-16.4385436018377	16.4385436018377	Tolerant
1477	B2019004t0g084n291	2019-08-11	90	1	114.392	271.207	348.262	25	0	084	08H220L-10HS3002	24.528161258385	24.528161258385	Highly Intolerant
1478	B2019004t0g084n291	2019-08-11	90	2	97.853	117.098	155.196	25	0	084	08H220L-10HS3002	7.96947482006385	7.96947482006385	Highly Intolerant
1479	B2019004t1g121n398	2019-08-11	90	1	100.098	296.594	400.877	25	1	121	09H091L-11HSHI3009	10.217147052607	10.217147052607	Tolerant
1480	B2019004t1g212n170	2019-08-11	90	1	99.739	271.919	412.363	25	1	212	10H432L-13H4005	9.8577197334609	9.8577197334609	Highly Intolerant
1481	B2019004t1g121n398	2019-08-11	90	2	118.563	192.419	245.238	25	1	121	09H091L-11HSHI3009	28.7041260164863	28.7041260164863	Tolerant
1482	B2019004t1g212n170	2019-08-11	90	2	72.072	178.676	213.439	25	1	212	10H432L-13H4005	-17.8422124080852	17.8422124080852	Highly Intolerant
1483	B2019004t1g121n398	2019-08-11	90	3	60.581	152.689	202.167	25	1	121	09H091L-11HSHI3009	-29.3468901916723	29.3468901916723	Tolerant
1484	B2019004t0g003n529	2019-08-11	90	1	88.425	291.11	377.865	25	0	003	06H334L-10H4006	-1.46974736631329	1.46974736631329	Intolerant
1485	B2019004t0g003n529	2019-08-11	90	2	63.882	229.428	273.622	25	0	003	06H334L-10H4006	-26.0419609980755	26.0419609980755	Intolerant
1486	B2019004t0g003n529	2019-08-11	90	3	101.441	171.406	224.752	25	0	003	06H334L-10H4006	11.5617456309167	11.5617456309167	Intolerant
1487	B2019004t1g212n170	2019-08-11	0	1	79.482	312.247	411.233	25	1	212	10H432L-13H4005	-10.4233922552368	10.4233922552368	Highly Intolerant
1488	B2019004t0g155n665	2019-08-11	0	1	100.189	220.477	335.149	25	0	155	10H063L-12HS3001	10.3082553702735	10.3082553702735	Highly Intolerant
1489	B2019004t0g155n665	2019-08-11	0	2	94.236	108.296	152.297	25	0	155	10H063L-12HS3001	4.34816949039414	4.34816949039414	Highly Intolerant
1490	B2019004t1g009n188	2019-08-11	0	1	97.025	212.596	253.652	25	1	009	07H045L-07HG1003-10H4008	7.14048924832858	7.14048924832858	Highly Intolerant
1491	B2019004t1g009n188	2019-08-11	0	2	109.983	117.047	206.581	25	1	009	07H045L-07HG1003-10H4008	20.113913207925	20.113913207925	Highly Intolerant
1492	B2019004t1g009n188	2019-08-11	0	3	75.324	130.25	200.823	25	1	009	07H045L-07HG1003-10H4008	-14.5863415393857	14.5863415393857	Highly Intolerant
1493	B2019004t0g207n748	2019-08-11	90	1	111.599	315.127	410.605	25	0	207	10H426L-13H4003	21.7318367392344	21.7318367392344	Tolerant
1494	B2019004t0g207n748	2019-08-11	90	2	90.807	142.014	278.765	25	0	207	10H426L-13H4003	0.915087937881694	0.915087937881694	Tolerant
1495	B2019004t0g207n748	2019-08-11	90	3	137.056	137.975	177.64	25	0	207	10H426L-13H4003	47.2191383088783	47.2191383088783	Tolerant
1496	B2019004t1g118n544	2019-08-11	90	1	113.983	287.851	390.292	25	1	118	09H063L-12HHI3008	24.1186744240375	24.1186744240375	Moderately Tolerant
1497	B2019004t1g118n544	2019-08-11	90	2	160.128	176.511	294.694	25	1	118	09H063L-12HHI3008	70.3186010034152	70.3186010034152	Moderately Tolerant
1498	B2019004t1g118n544	2019-08-11	90	3	64.058	164.584	286.179	25	1	118	09H063L-12HHI3008	-25.8657515045665	25.8657515045665	Moderately Tolerant
1499	B2019004t1g118n544	2019-08-11	90	4	41.685	183.448	229.752	25	1	118	09H063L-12HHI3008	-48.2653821765877	48.2653821765877	Moderately Tolerant
1500	B2019004t0g055n805	2019-08-11	90	1	111.076	322.579	407.007	25	0	055	08H104L-11HS3005	21.2082142102277	21.2082142102277	Highly Intolerant
1501	B2019004t0g005n054	2019-08-11	90	1	90.626	183.011	221.439	25	0	005	07H020L-10H4012	0.733872492852612	0.733872492852612	Tolerant
1502	B2019004t1g253n178	2019-08-11	90	1	77.471	405.66	494.961	25	1	253	11H236L-13HS3011	-12.4367859566373	12.4367859566373	Highly Intolerant
1503	B2019004t0g207n748	2019-08-11	0	1	77.879	304.795	379.321	25	0	207	10H426L-13H4003	-12.0283003125939	12.0283003125939	Tolerant
1504	B2019004t0g207n748	2019-08-11	0	2	63.119	243.288	286.877	25	0	207	10H426L-13H4003	-26.805869200049	26.805869200049	Tolerant
1505	B2019004t1g183n259	2019-08-11	90	1	0.836	137.015	234.167	25	1	183	10H191L-13HS3029	-89.1630049058325	89.1630049058325	Highly Intolerant
1506	B2019004t1g183n259	2019-08-11	90	2	117.597	49.649	206.167	25	1	183	10H191L-13HS3029	27.7369761827951	27.7369761827951	Highly Intolerant
1507	B2019004t0g047n356	2019-08-11	0	1	100.394	171.82	237.924	25	0	047	08H005L-02-11H4008	10.5134993825993	10.5134993825993	Highly Intolerant
1508	B2019004t0g047n356	2019-08-11	0	2	131.129	94.26	178.782	25	0	047	08H005L-02-11H4008	41.2850833769037	41.2850833769037	Highly Intolerant
1509	B2019004t0g222n426	2019-08-11	0	1	79.274	231.037	327.321	25	0	222	11H031L-13HS3005	-10.6316398384746	10.6316398384746	Intolerant
1510	B2019004t0g222n426	2019-08-11	0	2	117.663	140.004	199.694	25	0	222	11H031L-13HS3005	27.803054742861	27.803054742861	Intolerant
1511	B2019004t0g222n426	2019-08-11	0	3	44.687	129.402	173.64	25	0	222	11H031L-13HS3005	-45.2598088838953	45.2598088838953	Intolerant
1512	B2019004t1g195n186	2019-08-11	0	1	87.431	156.157	197.924	25	1	195	10H246L-12HS3001	-2.46493052851724	2.46493052851724	Highly Intolerant
1513	B2019004t1g195n186	2019-08-11	0	2	115.641	83.193	114.569	25	1	195	10H246L-12HS3001	25.7786479481161	25.7786479481161	Highly Intolerant
1514	B2019004t0g005n054	2019-08-11	0	1	88.589	203.062	234.782	25	0	005	07H020L-10H4012	-1.30555215645268	1.30555215645268	Tolerant
1515	B2019004t1g251n110	2019-08-11	90	1	98.152	373.777	470.86	25	1	251	11H221L-12HS2005	8.26883072096827	8.26883072096827	Highly Intolerant
1516	B2019004t1g251n110	2019-08-11	90	2	84.417	133.634	287.551	25	1	251	11H221L-12HS2005	-5.482518104858	5.482518104858	Highly Intolerant
1517	B2019004t1g251n110	2019-08-11	90	3	133.668	152.069	212.439	25	1	251	11H221L-12HS2005	43.8271055588311	43.8271055588311	Highly Intolerant
1518	B2019004t1g087n010	2019-08-11	90	1	85.827	233.619	268.782	25	1	087	08H228L-11HHI3001	-4.07083977617835	4.07083977617835	Tolerant
1519	B2019004t0g084n291	2019-08-11	0	1	76.468	247.881	306.836	25	0	084	08H220L-10HS3002	-13.4409798315775	13.4409798315775	Highly Intolerant
1520	B2019004t0g084n291	2019-08-11	0	2	64.398	106.452	135.74	25	0	084	08H220L-10HS3002	-25.525346801197	25.525346801197	Highly Intolerant
1521	B2019004t0g047n356	2019-08-11	90	1	89.621	151.003	232.995	25	0	047	08H005L-02-11H4008	-0.272323762695663	0.272323762695663	Highly Intolerant
1522	B2019004t0g047n356	2019-08-11	90	2	81.597	88.955	130.326	25	0	047	08H005L-02-11H4008	-8.30587476221731	8.30587476221731	Highly Intolerant
1523	B2019004t1g087n025	2019-08-11	0	1	67.706	216.157	439.032	25	1	087	08H228L-11HHI3001	-22.2134092754719	22.2134092754719	Tolerant
1524	B2019004t1g087n025	2019-08-11	0	2	36.129	123.81	196.995	25	1	087	08H228L-11HHI3001	-53.827995505768	53.827995505768	Tolerant
1525	B2019004t1g195n186	2019-08-11	90	1	58.725	157.953	233.309	25	1	195	10H246L-12HS3001	-31.2050993959485	31.2050993959485	Highly Intolerant
1526	B2019004t1g195n186	2019-08-11	90	2	29.302	112.379	185.752	25	1	195	10H246L-12HS3001	-60.663121711368	60.663121711368	Highly Intolerant
1527	B2019004t1g195n186	2019-08-11	90	3	137.328	87.046	136.196	25	1	195	10H246L-12HS3001	47.491462071574	47.491462071574	Highly Intolerant
1528	B2019004t1g173n795	2019-08-11	0	1	65.958	365.728	449.747	25	1	173	10H172L-13H4007	-23.9634899269131	23.9634899269131	Moderately Tolerant
1529	B2019004t1g173n795	2019-08-11	0	2	30.568	198.6	231.38	25	1	173	10H172L-13H4007	-59.3956147864684	59.3956147864684	Moderately Tolerant
1530	B2019004t0g272n044	2019-08-11	0	1	91.909	90.05	107.012	25	0	272	Northfield	2.01839965292071	2.01839965292071	Highly Intolerant
1531	B2019004t1g081n460	2019-08-11	0	1	98.732	309.588	404.694	25	1	081	08H199L-11HSHI3004	8.84952109730456	8.84952109730456	Tolerant
1532	B2019004t1g081n460	2019-08-11	0	2	50.957	163.518	276.238	25	1	081	08H199L-11HSHI3004	-38.982345677639	38.982345677639	Tolerant
1533	B2019004t1g081n460	2019-08-11	0	3	139.531	187.971	241.066	25	1	081	08H199L-11HSHI3004	49.6970843113479	49.6970843113479	Tolerant
1534	B2019004t1g253n178	2019-08-11	0	1	95.433	348.566	522.073	25	1	253	11H236L-13HS3011	5.5465942843158	5.5465942843158	Highly Intolerant
1535	B2019004t1g253n178	2019-08-11	0	2	63.551	220.03	286.066	25	1	253	11H236L-13HS3011	-26.3733549887088	26.3733549887088	Highly Intolerant
1536	B2019004t0g272n044	2019-08-11	90	1	98.83	104.235	132.841	25	0	272	Northfield	8.94763774709934	8.94763774709934	Highly Intolerant
1537	B2019004t1g063n646	2019-08-11	90	1	91.672	274.117	351.551	25	1	063	08H125L-12HHI4007	1.78111755086601	1.78111755086601	Highly Intolerant
1538	B2019004t1g063n646	2019-08-11	90	2	130.752	124.085	242.551	25	1	063	08H125L-12HHI4007	40.9076346322851	40.9076346322851	Highly Intolerant
1539	B2019004t0g273n829	2019-08-11	90	1	72.765	286.882	355.292	25	0	273	PBA Ace	-17.1483875273937	17.1483875273937	Highly Intolerant
1540	B2019004t0g220n497	2019-08-11	0	1	102.804	90.244	163.539	25	0	220	11H024L-12HS2005	12.9263680153071	12.9263680153071	Tolerant
1541	B2019004t0g273n829	2019-08-11	90	2	120.824	210.772	283.823	25	0	273	PBA Ace	30.9678172938939	30.9678172938939	Highly Intolerant
1542	B2019004t1g086n711	2019-08-11	0	1	71.372	187.84	265.723	25	1	086	08H227L-12HHI4008	-18.5430456209048	18.5430456209048	Tolerant
1543	B2019004t0g044n355	2019-08-11	90	1	51.727	138.842	193.125	25	0	044	07H211L-07HG1003-10H4001	-38.2114291435373	38.2114291435373	Tolerant
1544	B2019004t0g096n227	2019-08-11	90	1	98.479	325.558	397.238	25	0	096	08H239L-11HHI3012	8.59621995038546	8.59621995038546	Highly Intolerant
1545	B2019004t0g273n829	2019-08-11	90	3	27.181	166.373	265.966	25	0	273	PBA Ace	-62.7866463462116	62.7866463462116	Highly Intolerant
1546	B2019004t1g086n711	2019-08-11	0	2	38.179	148.839	218.368	25	1	086	08H227L-12HHI4008	-51.7755553825103	51.7755553825103	Tolerant
1547	B2019004t0g096n227	2019-08-11	90	2	101.445	166.307	315.422	25	0	096	08H239L-11HHI3012	11.5657503921329	11.5657503921329	Highly Intolerant
1548	B2019004t1g086n711	2019-08-11	0	3	133.958	77.795	175.196	25	1	086	08H227L-12HHI4008	44.1174507469992	44.1174507469992	Tolerant
1549	B2019004t0g273n829	2019-08-11	90	4	61.543	149.003	265.409	25	0	273	PBA Ace	-28.3837451191973	28.3837451191973	Highly Intolerant
1550	B2019004t0g096n227	2019-08-11	90	3	37.593	142.611	178.61	25	0	096	08H239L-11HHI3012	-52.3622529006708	52.3622529006708	Highly Intolerant
1551	B2019004t0g273n829	2019-08-11	0	1	66.258	290.594	386.363	25	0	273	PBA Ace	-23.6631328357047	23.6631328357047	Highly Intolerant
1552	B2019004t0g273n829	2019-08-11	0	2	105.273	280.922	372.836	25	0	273	PBA Ace	15.3983068759525	15.3983068759525	Highly Intolerant
1553	B2019004t0g273n829	2019-08-11	0	3	42.764	235.646	319.522	25	0	273	PBA Ace	-47.1850978385414	47.1850978385414	Highly Intolerant
1554	B2019004t0g273n829	2019-08-11	0	4	122.593	144.803	236.694	25	0	273	PBA Ace	32.7389229417196	32.7389229417196	Highly Intolerant
1555	B2019004t0g095n448	2019-08-11	90	1	78.735	250.833	321.765	25	0	095	08H238L-12HHI4004	-11.1712814123458	11.1712814123458	Highly Intolerant
1556	B2019004t0g095n448	2019-08-11	90	2	163.244	97.124	215.551	25	0	095	08H238L-12HHI4004	73.4383099907668	73.4383099907668	Highly Intolerant
1557	B2019004t1g054n472	2019-08-11	90	1	72.854	295.115	368.706	25	1	054	08H104L-11HS3002	-17.0592815903352	17.0592815903352	Tolerant
1558	B2019004t1g054n472	2019-08-11	90	2	127.661	188.218	246.208	25	1	054	08H104L-11HS3002	37.8129554025341	37.8129554025341	Tolerant
1559	B2019004t1g086n711	2019-08-11	90	1	92.67	193.21	248.522	25	1	086	08H227L-12HHI4008	2.7803054742861	2.7803054742861	Tolerant
1560	B2019004t0g096n227	2019-08-11	0	1	107.167	328.641	437.877	25	0	096	08H239L-11HHI3012	17.2945613117818	17.2945613117818	Highly Intolerant
1561	B2019004t0g096n227	2019-08-11	0	2	51.71	169.452	282.149	25	0	096	08H239L-11HHI3012	-38.2284493787058	38.2284493787058	Highly Intolerant
1562	B2019004t1g086n711	2019-08-11	90	2	70.507	119.871	228.48	25	1	086	08H227L-12HHI4008	-19.4090752338892	19.4090752338892	Tolerant
1563	B2019004t1g086n711	2019-08-11	90	3	115.408	88.566	159.267	25	1	086	08H227L-12HHI4008	25.5453706072775	25.5453706072775	Tolerant
1564	B2019004t1g118n546	2019-08-11	0	1	75.411	226.296	307.995	25	1	118	09H063L-12HHI3008	-14.4992379829353	14.4992379829353	Moderately Tolerant
1565	B2019004t1g118n546	2019-08-11	0	2	43.299	142.899	181.581	25	1	118	09H063L-12HHI3008	-46.6494610258863	46.6494610258863	Moderately Tolerant
1566	B2019004t0g064n287	2019-08-11	90	1	94.628	210.687	306.936	25	0	064	08H126L-11H4013-13BO002	4.74063608957316	4.74063608957316	Highly Intolerant
1567	B2019004t0g075n501	2019-08-11	90	1	82.577	309.595	396.664	25	0	075	08H186L-11HHI3027	-7.32470826426974	7.32470826426974	Tolerant
1568	B2019004t0g075n501	2019-08-11	90	2	68.689	195.359	272.622	25	0	075	08H186L-11HHI3027	-21.2292392066123	21.2292392066123	Tolerant
1569	B2019004t0g095n448	2019-08-11	0	1	85.061	243.906	305.238	25	0	095	08H238L-12HHI4004	-4.83775154906388	4.83775154906388	Highly Intolerant
1570	B2019004t0g095n448	2019-08-11	0	2	72.165	120.806	241.681	25	0	095	08H238L-12HHI4004	-17.7491017098105	17.7491017098105	Highly Intolerant
1571	B2019004t0g095n448	2019-08-11	0	3	146.31	115.378	195.338	25	0	095	08H238L-12HHI4004	56.4841533823546	56.4841533823546	Highly Intolerant
1572	B2019004t1g113n563	2019-08-11	0	1	119.624	176.006	208.48	25	1	113	09H017L-11HS3008	29.7663889290601	29.7663889290601	Tolerant
1573	B2019004t1g113n563	2019-08-11	0	2	104.149	122.723	164.225	25	1	113	09H017L-11HS3008	14.2729689742249	14.2729689742249	Tolerant
1574	B2019004t1g113n563	2019-08-11	0	3	48.764	107.713	130.539	25	1	113	09H017L-11HS3008	-41.1779560143726	41.1779560143726	Tolerant
1575	B2019004t1g113n563	2019-08-11	0	4	82.776	71.568	121.497	25	1	113	09H017L-11HS3008	-7.12547139376815	7.12547139376815	Tolerant
1576	B2019004t1g113n563	2019-08-11	0	5	131.934	79.31	102.184	25	1	113	09H017L-11HS3008	42.0910415716463	42.0910415716463	Tolerant
1577	B2019004t0g075n501	2019-08-11	0	1	93.389	304.532	359.066	25	0	075	08H186L-11HHI3027	3.50016130288232	3.50016130288232	Tolerant
1578	B2019004t0g075n501	2019-08-11	0	2	36.69	190.801	227.723	25	0	075	08H186L-11HHI3027	-53.2663277452082	53.2663277452082	Tolerant
1579	B2019004t1g118n546	2019-08-11	90	1	109.701	243.239	347.765	25	1	118	09H063L-12HHI3008	19.831577542189	19.831577542189	Moderately Tolerant
1580	B2019004t1g118n546	2019-08-11	90	2	149.216	164.125	232.953	25	1	118	09H063L-12HHI3008	59.3936124058603	59.3936124058603	Moderately Tolerant
1581	B2019004t1g114n556	2019-08-11	90	1	93.037	377.53	486.245	25	1	114	09H019L-12H3006	3.14774231586443	3.14774231586443	Tolerant
1582	B2019004t0g064n273	2019-08-11	0	1	67.884	236.394	313.037	25	0	064	08H126L-11H4013-13BO002	-22.0351974013549	22.0351974013549	Highly Intolerant
1583	B2019004t1g114n556	2019-08-11	90	2	77.099	183.636	341.22	25	1	114	09H019L-12H3006	-12.8092287497358	12.8092287497358	Tolerant
1584	B2019004t1g225n476	2019-08-11	90	1	99.794	170.485	258.368	25	1	225	11H039L-12HS2004	9.91278520018244	9.91278520018244	Moderately Tolerant
1585	B2019004t0g064n273	2019-08-11	0	2	119.814	102.577	179.297	25	0	064	08H126L-11H4013-13BO002	29.9566150868254	29.9566150868254	Highly Intolerant
1586	B2019004t1g114n556	2019-08-11	90	3	87.013	230.313	319.037	25	1	114	09H019L-12H3006	-2.88342807560099	2.88342807560099	Tolerant
1587	B2019004t1g231n850	2019-08-11	0	1	89.783	264.002	405.978	25	1	231	11H073L-13HS3004	-0.110130933443088	0.110130933443088	Highly Intolerant
1588	B2019004t1g231n850	2019-08-11	0	2	51.866	136.033	210.853	25	1	231	11H073L-13HS3004	-38.0722636912774	38.0722636912774	Highly Intolerant
1589	B2019004t1g081n460	2019-08-11	90	1	99.521	320.414	392.664	25	1	081	08H199L-11HSHI3004	9.63946024718277	9.63946024718277	Tolerant
1590	B2019004t1g081n460	2019-08-11	90	2	120.568	198.6	274.593	25	1	081	08H199L-11HSHI3004	30.7115125760626	30.7115125760626	Tolerant
1591	B2019004t1g212n166	2019-08-11	90	1	92.522	227.22	293.622	25	1	212	10H432L-13H4005	2.63212930928994	2.63212930928994	Highly Intolerant
1592	B2019004t1g212n166	2019-08-11	90	2	61.429	115.004	146.539	25	1	212	10H432L-13H4005	-28.4978808138565	28.4978808138565	Highly Intolerant
1593	B2019004t1g087n025	2019-08-11	90	1	76.452	256.127	296.208	25	1	087	08H228L-11HHI3001	-13.456998876442	13.456998876442	Tolerant
1594	B2019004t1g087n025	2019-08-11	90	2	133.452	104.69	185.267	25	1	087	08H228L-11HHI3001	43.610848453161	43.610848453161	Tolerant
1595	B2019004t1g087n025	2019-08-11	90	3	47.021	120.283	161.782	25	1	087	08H228L-11HHI3001	-42.9230307142937	42.9230307142937	Tolerant
1596	B2019004t0g168n522	2019-08-11	0	1	86.143	178.404	233.752	25	0	168	10H149L-13H4003	-3.75446364010546	3.75446364010546	Tolerant
1597	B2019004t0g168n522	2019-08-11	0	2	120.12	151.45	205.309	25	0	168	10H149L-13H4003	30.2629793198581	30.2629793198581	Tolerant
1598	B2019004t0g168n522	2019-08-11	0	3	27.582	151.182	196.811	25	0	168	10H149L-13H4003	-62.3851690342963	62.3851690342963	Tolerant
1599	B2019004t0g168n522	2019-08-11	0	4	101.65	99.04	149.267	25	0	168	10H149L-13H4003	11.7709944044586	11.7709944044586	Tolerant
1600	B2019004t1g063n646	2019-08-11	0	1	76.477	243.758	356.392	25	1	063	08H125L-12HHI4007	-13.4319691188413	13.4319691188413	Highly Intolerant
1601	B2019004t1g063n646	2019-08-11	0	2	64.712	140.46	242.551	25	1	063	08H125L-12HHI4007	-25.2109730457321	25.2109730457321	Highly Intolerant
1602	B2019004t1g269n549	2019-08-11	0	1	57.333	403.886	512.902	25	1	269	CIPAL1301	-32.5987562991557	32.5987562991557	Tolerant
1603	B2019004t1g269n549	2019-08-11	90	1	75.568	280.863	476.676	25	1	269	CIPAL1301	-14.3420511052029	14.3420511052029	Tolerant
1604	B2019004t1g269n549	2019-08-11	90	2	44.331	181.739	367.149	25	1	269	CIPAL1301	-45.6162326321293	45.6162326321293	Tolerant
1605	B2019004t1g269n549	2019-08-11	90	3	129.118	234.58	286.522	25	1	269	CIPAL1301	39.2716896755031	39.2716896755031	Tolerant
1606	B2019004t0g168n522	2019-08-11	90	1	73.677	145.88	197.64	25	0	168	10H149L-13H4003	-16.23530197012	16.23530197012	Tolerant
1607	B2019004t0g168n522	2019-08-11	90	2	104.146	126.846	172.882	25	0	168	10H149L-13H4003	14.2699654033128	14.2699654033128	Tolerant
1608	B2019004t0g168n522	2019-08-11	90	3	131.82	101.98	145.024	25	0	168	10H149L-13H4003	41.9769058769871	41.9769058769871	Tolerant
1609	B2019004t0g168n522	2019-08-11	90	4	25.313	81.86	143.912	25	0	168	10H149L-13H4003	-64.6568698341361	64.6568698341361	Tolerant
1610	B2019004t0g234n424	2019-08-11	0	1	106.495	429.684	509.203	25	0	234	11H102L-12HS2001	16.6217614274749	16.6217614274749	Highly Intolerant
1611	B2019004t0g234n424	2019-08-11	0	2	86.396	254.503	386.635	25	0	234	11H102L-12HS2001	-3.50116249318634	3.50116249318634	Highly Intolerant
1612	B2019004t0g234n424	2019-08-11	0	3	126.384	188.807	254.765	25	0	234	11H102L-12HS2001	36.5344353842902	36.5344353842902	Highly Intolerant
1613	B2019004t0g231n812	2019-08-11	0	1	69.031	357.687	444.233	25	0	231	11H073L-13HS3004	-20.8868321226347	20.8868321226347	Highly Intolerant
1614	B2019004t0g231n812	2019-08-11	0	2	85.426	225.719	295.48	25	0	231	11H073L-13HS3004	-4.47231708809362	4.47231708809362	Highly Intolerant
1615	B2019004t0g018n499	2019-08-11	90	1	82.463	327.832	414.48	25	0	018	07H077L-11H4009	-7.43884395892896	7.43884395892896	Tolerant
1616	B2019004t1g189n392	2019-08-11	0	1	72.835	271.074	403.522	25	1	189	10H202L-10HG1004-11HSHI2004	-17.0783042061117	17.0783042061117	Highly Intolerant
1617	B2019004t1g189n392	2019-08-11	0	2	108.146	125.228	369.309	25	1	189	10H202L-10HG1004-11HSHI2004	18.2747266194253	18.2747266194253	Highly Intolerant
1618	B2019004t0g127n350	2019-08-11	90	1	160.684	102.786	122.841	25	0	127	09H123L-11HS3012	70.8752628124548	70.8752628124548	Highly Intolerant
1619	B2019004t1g189n392	2019-08-11	0	3	165.432	182.88	327.907	25	1	189	10H202L-10HG1004-11HSHI2004	75.6289143759803	75.6289143759803	Highly Intolerant
1620	B2019004t1g114n556	2019-08-11	0	1	85.299	378.272	437.493	25	1	114	09H019L-12H3006	-4.59946825670518	4.59946825670518	Tolerant
1621	B2019004t1g189n392	2019-08-11	0	4	14.226	146.492	229.007	25	1	189	10H202L-10HG1004-11HSHI2004	-75.7570667348959	75.7570667348959	Highly Intolerant
1622	B2019004t1g114n556	2019-08-11	0	2	98.616	233.636	308.25	25	1	114	09H019L-12H3006	8.7333830220373	8.7333830220373	Tolerant
1623	B2019004t1g114n556	2019-08-11	0	3	61.607	168.238	237.108	25	1	114	09H019L-12H3006	-28.3196689397395	28.3196689397395	Tolerant
1624	B2019004t0g044n456	2019-08-11	90	1	100.85	366.553	518.777	25	0	044	07H211L-07HG1003-10H4001	10.9700421612361	10.9700421612361	Tolerant
1625	B2019004t0g064n300	2019-08-11	0	1	77.293	209.122	277.451	25	0	064	08H126L-11H4013-13BO002	-12.6149978307543	12.6149978307543	Highly Intolerant
1626	B2019004t0g044n456	2019-08-11	90	2	108.369	272.905	394.534	25	0	044	07H211L-07HG1003-10H4001	18.4979920572236	18.4979920572236	Tolerant
1627	B2019004t1g076n082	2019-08-11	90	1	78.69	142.773	168.255	25	1	076	08H186L-11HHI3033	-11.2163349760271	11.2163349760271	Tolerant
1628	B2019004t0g064n300	2019-08-11	0	2	85.03	92.347	107.042	25	0	064	08H126L-11H4013-13BO002	-4.86878844848876	4.86878844848876	Highly Intolerant
1629	B2019004t1g076n082	2019-08-11	0	1	79.629	155.541	207.196	25	1	076	08H186L-11HHI3033	-10.2762172805446	10.2762172805446	Tolerant
1630	B2019004t0g044n456	2019-08-11	0	1	72.646	402.313	531.363	25	0	044	07H211L-07HG1003-10H4001	-17.267529173573	17.267529173573	Tolerant
1631	B2019004t0g044n456	2019-08-11	0	2	115.079	224.129	358.978	25	0	044	07H211L-07HG1003-10H4001	25.2159789972523	25.2159789972523	Tolerant
1632	B2019004t0g044n456	2019-08-11	0	3	61.437	192.419	255.865	25	0	044	07H211L-07HG1003-10H4001	-28.4898712914243	28.4898712914243	Tolerant
1633	B2019004t1g244n640	2019-08-11	0	1	86.73	350.571	412.309	25	1	244	11H190L-13HS3007	-3.16676493164094	3.16676493164094	Intolerant
1634	B2019004t0g031n067	2019-08-11	0	1	84.466	290.353	357.35	25	0	031	07H139L-07HG1002-10H4015	-5.43345977996063	5.43345977996063	Tolerant
1635	B2019004t0g031n067	2019-08-11	0	2	68.827	152.279	236.895	25	0	031	07H139L-07HG1002-10H4015	-21.0910749446564	21.0910749446564	Tolerant
1636	B2019004t0g031n067	2019-08-11	0	3	111.448	180.499	213.196	25	0	031	07H139L-07HG1002-10H4015	21.5806570033262	21.5806570033262	Tolerant
1637	B2019004t0g003n529	2019-08-11	0	1	91.346	298.082	426.747	25	0	003	06H334L-10H4006	1.45472951175286	1.45472951175286	Intolerant
1638	B2019004t0g038n116	2019-08-11	0	1	59.011	388.444	552.902	25	0	038	07H163L-10H4005	-30.9187589689965	30.9187589689965	Tolerant
1639	B2019004t0g038n116	2019-08-11	0	2	90.639	269.017	355.551	25	0	038	07H163L-10H4005	0.746887966804977	0.746887966804977	Tolerant
1640	B2019004t1g036n393	2019-08-11	0	1	107.308	225.198	308.836	25	1	036	07H160L-09H4003-11SA002	17.4357291446498	17.4357291446498	Tolerant
1641	B2019004t0g220n497	2019-08-11	90	1	100.03	149.282	177.083	25	0	220	11H024L-12HS2005	10.1490661119331	10.1490661119331	Tolerant
1642	B2019004t0g205n274	2019-08-11	90	1	90.824	139.014	181.681	25	0	205	10H401L-11HS2002	0.932108173050182	0.932108173050182	Highly Intolerant
1643	B2019004t0g142n528	2019-08-11	90	1	86.302	263.549	328.551	25	0	142	10H014L-1-13H4004	-3.59527438176498	3.59527438176498	Highly Intolerant
1644	B2019004t1g244n640	2019-08-11	90	1	89.338	346.023	403.936	25	1	244	11H190L-13HS3007	-0.555660618735615	0.555660618735615	Intolerant
1645	B2019004t1g262n842	2019-08-11	90	1	87.045	310.413	449.872	25	1	262	11H244L-13HS3023	-2.85138998587209	2.85138998587209	Highly Intolerant
1646	B2019004t0g142n528	2019-08-11	90	2	52.468	190.413	234.167	25	0	142	10H014L-1-13H4004	-37.4695471282525	37.4695471282525	Highly Intolerant
1647	B2019004t1g244n640	2019-08-11	90	2	68.199	253.103	311.35	25	1	244	11H190L-13HS3007	-21.7198224555861	21.7198224555861	Intolerant
1648	B2019004t1g018n475	2019-08-11	0	1	95.14	189.763	246.48	25	1	018	07H077L-11H4009	5.25324552523557	5.25324552523557	Tolerant
1649	B2019004t1g262n842	2019-08-11	90	2	146.133	179.446	272.078	25	1	262	11H244L-13HS3023	56.3069426985416	56.3069426985416	Highly Intolerant
1650	B2019004t0g142n528	2019-08-11	90	3	127.758	129.016	223.551	25	0	142	10H014L-1-13H4004	37.9100708620249	37.9100708620249	Highly Intolerant
1651	B2019004t1g262n842	2019-08-11	90	3	24.075	154.434	254.451	25	1	262	11H244L-13HS3023	-65.896343430523	65.896343430523	Highly Intolerant
1652	B2019004t1g018n475	2019-08-11	0	2	83.53	195.243	237.652	25	1	018	07H077L-11H4009	-6.37057390453094	6.37057390453094	Tolerant
1653	B2019004t1g018n475	2019-08-11	0	3	76.608	172.696	231.865	25	1	018	07H077L-11H4009	-13.3008131890136	13.3008131890136	Tolerant
1654	B2019004t0g018n499	2019-08-11	0	1	100.713	376.563	535.492	25	0	018	07H077L-11H4009	10.8328790895843	10.8328790895843	Tolerant
1655	B2019004t0g018n499	2019-08-11	0	2	65.872	315.571	374.564	25	0	018	07H077L-11H4009	-24.0495922930595	24.0495922930595	Tolerant
1656	B2019004t1g018n475	2019-08-11	0	4	75.396	146.741	197.468	25	1	018	07H077L-11H4009	-14.5142558374957	14.5142558374957	Tolerant
1657	B2019004t1g018n475	2019-08-11	0	5	48.576	68.015	160.255	25	1	018	07H077L-11H4009	-41.3661797915299	41.3661797915299	Tolerant
1658	B2019004t1g018n475	2019-08-11	90	1	86.795	375.588	455.948	25	1	018	07H077L-11H4009	-3.10168756187912	3.10168756187912	Tolerant
1659	B2019004t1g018n475	2019-08-11	90	2	134.549	179.611	332.108	25	1	018	07H077L-11H4009	44.7091542166798	44.7091542166798	Tolerant
1660	B2019004t1g018n475	2019-08-11	90	3	80.72	155.029	189.711	25	1	018	07H077L-11H4009	-9.18391865884998	9.18391865884998	Tolerant
1661	B2019004t0g142n528	2019-08-11	0	1	78.419	249.07	343.895	25	0	142	10H014L-1-13H4004	-11.4876575484187	11.4876575484187	Highly Intolerant
1662	B2019004t1g212n176	2019-08-11	0	1	82.014	338.281	451.605	25	1	212	10H432L-13H4005	-7.88837840543758	7.88837840543758	Highly Intolerant
1663	B2019004t0g234n424	2019-08-11	90	1	79.38	374.413	531.132	25	0	234	11H102L-12HS2001	-10.5255136662476	10.5255136662476	Highly Intolerant
1664	B2019004t0g142n528	2019-08-11	0	2	70.835	173.623	242.581	25	0	142	10H014L-1-13H4004	-19.080684814168	19.080684814168	Highly Intolerant
1665	B2019004t1g212n176	2019-08-11	0	2	75.174	246.197	304.694	25	1	212	10H432L-13H4005	-14.7365200849899	14.7365200849899	Highly Intolerant
1666	B2019004t0g142n528	2019-08-11	0	3	115.942	164.584	204.681	25	0	142	10H014L-1-13H4004	26.0800062296286	26.0800062296286	Highly Intolerant
1667	B2019004t0g234n424	2019-08-11	90	2	140.46	193.21	431.948	25	0	234	11H102L-12HS2001	50.6271901037901	50.6271901037901	Highly Intolerant
1668	B2019004t0g234n424	2019-08-11	90	3	57.477	340.379	415.819	25	0	234	11H102L-12HS2001	-32.4545848953756	32.4545848953756	Highly Intolerant
1669	B2019004t1g231n850	2019-08-11	90	1	78.283	275.746	391.35	25	1	231	11H073L-13HS3004	-11.6238194297665	11.6238194297665	Highly Intolerant
1670	B2019004t1g231n850	2019-08-11	90	2	41.836	140.929	247.024	25	1	231	11H073L-13HS3004	-48.1142024406795	48.1142024406795	Highly Intolerant
1671	B2019004t1g113n563	2019-08-11	90	1	86.571	267.479	313.652	25	1	113	09H017L-11HS3008	-3.32595418998143	3.32595418998143	Tolerant
1672	B2019004t1g263n870	2019-08-11	90	1	78.06	285.17	349.522	25	1	263	11H299L-12HS2006	-11.8470848675648	11.8470848675648	Highly Intolerant
1673	B2019004t1g263n870	2019-08-11	90	2	27.824	162.825	221.895	25	1	263	11H299L-12HS2006	-62.1428809807215	62.1428809807215	Highly Intolerant
1674	B2019004t1g212n166	2019-08-11	0	1	12.653	251.098	409.99	25	1	212	10H432L-13H4005	-77.3319390831322	77.3319390831322	Highly Intolerant
1675	B2019004t1g212n166	2019-08-11	0	2	95.659	223.087	279.338	25	1	212	10H432L-13H4005	5.77286329302615	5.77286329302615	Highly Intolerant
1676	B2019004t1g263n870	2019-08-11	90	3	137.545	127.405	156.125	25	1	263	11H299L-12HS2006	47.7087203675481	47.7087203675481	Highly Intolerant
1677	B2019004t0g055n805	2019-08-11	0	1	119.463	327.332	421.12	25	0	055	08H104L-11HS3005	29.6051972901116	29.6051972901116	Highly Intolerant
1678	B2019004t0g066n050	2019-08-11	90	1	96.216	101.597	121.083	25	0	066	08H127L-11H4012	6.33052629236981	6.33052629236981	Highly Tolerant
1679	B2019004t0g055n805	2019-08-11	0	2	98.054	107.056	322.38	25	0	055	08H104L-11HS3005	8.17071407117352	8.17071407117352	Highly Intolerant
1680	B2019004t0g055n805	2019-08-11	0	3	122.074	177.02	267.706	25	0	055	08H104L-11HS3005	32.219305173929	32.219305173929	Highly Intolerant
1681	B2019004t1g259n469	2019-08-11	90	1	95.356	96.421	117.113	25	1	259	11H239L-13HS3007	5.46950263090564	5.46950263090564	Tolerant
1682	B2019004t1g036n393	2019-08-11	90	1	90.541	212.009	242.024	25	1	036	07H160L-09H4003-11SA002	0.648771317010215	0.648771317010215	Tolerant
1683	B2019004t1g036n393	2019-08-11	90	2	67.345	124.615	174.409	25	1	036	07H160L-09H4003-11SA002	-22.5748389752261	22.5748389752261	Tolerant
1684	B2019004t1g091n019	2019-08-11	0	1	91.693	406.177	486.262	25	1	091	08H238L-10HSHI3012	1.80214254725061	1.80214254725061	Tolerant
1685	B2019004t1g123n022	2019-08-11	90	1	74.709	276.8	375.51	25	1	123	09H093L-13SNHS3012	-15.202073576363	15.202073576363	Tolerant
1686	B2019004t0g011n203	2019-08-11	90	1	167.347	301.317	428.35	25	0	011	07H070L-11H4002	77.5461938081942	77.5461938081942	Tolerant
1687	B2019004t0g212n208	2019-08-11	90	1	102.529	313.465	422.948	25	0	212	10H432L-13H4005	12.6510406816994	12.6510406816994	Highly Intolerant
1688	B2019004t0g011n203	2019-08-11	90	2	89.221	147.014	290.948	25	0	011	07H070L-11H4002	-0.672799884306897	0.672799884306897	Tolerant
1689	B2019004t0g212n208	2019-08-11	90	2	133.485	267.38	349.747	25	0	212	10H432L-13H4005	43.6438877331939	43.6438877331939	Highly Intolerant
1690	B2019004t0g101n146	2019-08-11	0	1	85.675	119.34	136.012	25	0	101	08H244L-11H4013	-4.22302070239061	4.22302070239061	Tolerant
1691	B2019004t1g110n001	2019-08-11	0	1	53.167	313.6	456.35	25	1	110	08H265L-07-10HS3004	-36.7697151057368	36.7697151057368	Tolerant
1692	B2019004t1g110n001	2019-08-11	0	2	111.549	168.799	348.208	25	1	110	08H265L-07-10HS3004	21.681777224033	21.681777224033	Tolerant
1693	B2019004t1g183n259	2019-08-11	0	1	163.673	103.16	202.309	25	1	183	10H191L-13HS3029	73.8678206311949	73.8678206311949	Highly Intolerant
1694	B2019004t0g011n203	2019-08-11	0	1	32.445	331.789	451.948	25	0	011	07H070L-11H4002	-57.5163805858076	57.5163805858076	Tolerant
1695	B2019004t1g183n259	2019-08-11	0	2	0.807	71.007	199.622	25	1	183	10H191L-13HS3029	-89.1920394246493	89.1920394246493	Highly Intolerant
1696	B2019004t0g004n267	2019-08-11	90	1	60.096	222.643	352.137	25	0	004	06H334L-10H4008	-29.832467489126	29.832467489126	Highly Intolerant
1697	B2019004t0g011n203	2019-08-11	0	2	12.819	171.269	301.681	25	0	011	07H070L-11H4002	-77.1657414926635	77.1657414926635	Tolerant
1698	B2019004t1g259n469	2019-08-11	0	1	83.204	194.366	228.397	25	1	259	11H239L-13HS3007	-6.69696194364413	6.69696194364413	Tolerant
1699	B2019004t1g045n775	2019-08-11	0	1	70.532	228.037	294.622	25	1	045	07H212L-07HG1010-10H4019	-19.3840454762885	19.3840454762885	Tolerant
1700	B2019004t1g045n775	2019-08-11	0	2	75.727	117.631	145.012	25	1	045	07H212L-07HG1010-10H4019	-14.1828618468624	14.1828618468624	Tolerant
1701	B2019004t0g007n679	2019-08-11	0	1	104.56	238.665	325.279	25	0	007	07H035L-11H4007	14.6844581891805	14.6844581891805	Intolerant
1702	B2019004t0g007n679	2019-08-11	0	2	63.277	162.339	195.368	25	0	007	07H035L-11H4007	-26.6476811320125	26.6476811320125	Intolerant
1703	B2019004t0g004n267	2019-08-11	0	1	79.354	270.658	345.978	25	0	004	06H334L-10H4008	-10.5515446141524	10.5515446141524	Highly Intolerant
1704	B2019004t1g054n472	2019-08-11	0	1	69.444	324.672	416.233	25	1	054	08H104L-11HS3002	-20.4733405270711	20.4733405270711	Tolerant
1705	B2019004t1g054n472	2019-08-11	0	2	122.819	164.21	221.924	25	1	054	08H104L-11HS3002	32.96519195043	32.96519195043	Tolerant
1706	B2019004t0g004n267	2019-08-11	0	2	117.001	176.207	222.551	25	0	004	06H334L-10H4008	27.1402667615943	27.1402667615943	Highly Intolerant
1707	B2019004t0g004n267	2019-08-11	0	3	44.363	127.287	210.995	25	0	004	06H334L-10H4008	-45.5841945424004	45.5841945424004	Highly Intolerant
1708	B2019004t1g045n775	2019-08-11	90	1	93.189	341.529	402.25	25	1	045	07H212L-07HG1010-10H4019	3.29992324207667	3.29992324207667	Tolerant
1709	B2019004t1g006n558	2019-08-11	90	1	74.745	342.053	437.446	25	1	006	07H031L-11H4001	-15.166030725418	15.166030725418	Moderately Tolerant
1710	B2019004t1g006n558	2019-08-11	90	2	56.999	207.473	261.179	25	1	006	07H031L-11H4001	-32.9331538607011	32.9331538607011	Moderately Tolerant
1711	B2019004t1g091n019	2019-08-11	90	1	88.546	394.127	474.99	25	1	091	08H238L-10HSHI3012	-1.34860333952588	1.34860333952588	Tolerant
1712	B2019004t0g161n836	2019-08-11	90	1	108.083	257.73	325.25	25	0	161	10H109L-11HS2005	18.2116516302715	18.2116516302715	Intolerant
1713	B2019004t0g161n836	2019-08-11	90	2	36.363	113.004	228.279	25	0	161	10H109L-11HS2005	-53.5937169746254	53.5937169746254	Intolerant
1714	B2019004t0g275n881	2019-08-11	0	1	68.72	203.902	304.108	25	0	275	PBA Hurricane	-21.1982023071874	21.1982023071874	Highly Intolerant
1715	B2019004t1g195n180	2019-08-11	0	1	84.155	255.327	283.054	25	1	195	10H246L-12HS3001	-5.74482996451337	5.74482996451337	Highly Intolerant
1716	B2019004t0g275n881	2019-08-11	0	2	57.155	188.064	250.765	25	0	275	PBA Hurricane	-32.7769681732727	32.7769681732727	Highly Intolerant
1717	B2019004t1g110n001	2019-08-11	90	1	85.404	312.003	393.493	25	1	110	08H265L-07-10HS3004	-4.49434327478224	4.49434327478224	Tolerant
1718	B2019004t1g110n001	2019-08-11	90	2	113.385	161.245	346.35	25	1	110	08H265L-07-10HS3004	23.5199626222286	23.5199626222286	Tolerant
1719	B2019004t1g173n795	2019-08-11	90	1	82.102	349.314	460.463	25	1	173	10H172L-13H4007	-7.8002736586831	7.8002736586831	Moderately Tolerant
1720	B2019004t0g007n679	2019-08-11	90	1	80.125	274.06	339.635	25	0	007	07H035L-11H4007	-9.77962688974669	9.77962688974669	Intolerant
1721	B2019004t1g055n767	2019-08-11	90	1	110.043	326.792	376.363	25	1	055	08H104L-11HS3005	20.1739846261667	20.1739846261667	Highly Intolerant
1722	B2019004t0g007n679	2019-08-11	90	2	94.837	130.465	209.551	25	0	007	07H035L-11H4007	4.94988486311505	4.94988486311505	Intolerant
1723	B2019004t0g101n146	2019-08-11	90	1	82.539	84.717	117.426	25	0	101	08H244L-11H4013	-7.36275349582282	7.36275349582282	Tolerant
1724	B2019004t0g124n759	2019-08-11	90	1	115.598	291.625	388.505	25	0	124	09H103L-13H4005	25.7355967650429	25.7355967650429	Moderately Tolerant
1725	B2019004t0g124n759	2019-08-11	90	2	62.16	261.237	351.493	25	0	124	09H103L-13H4005	-27.7660107016119	27.7660107016119	Moderately Tolerant
1726	B2019004t0g275n881	2019-08-11	90	1	115.641	221.847	330.735	25	0	275	PBA Hurricane	25.7786479481161	25.7786479481161	Highly Intolerant
1727	B2019004t0g275n881	2019-08-11	90	2	121.366	170.988	229.853	25	0	275	PBA Hurricane	31.5104624386771	31.5104624386771	Highly Intolerant
1728	B2019004t0g031n067	2019-08-11	90	1	83.928	283.591	327.066	25	0	031	07H139L-07HG1002-10H4015	-5.97210016352776	5.97210016352776	Tolerant
1729	B2019004t0g035n071	2019-08-11	0	1	83.86	252.448	282.439	25	0	035	07H159L-11H4006	-6.04018110420166	6.04018110420166	Tolerant
1730	B2019004t0g274n822	2019-08-11	0	1	75.602	345.863	430.635	25	0	274	PBA Bolt	-14.3080106348659	14.3080106348659	Moderately Tolerant
1731	B2019004t0g274n822	2019-08-11	0	2	7.206	175.385	394.434	25	0	274	PBA Bolt	-82.7854226691734	82.7854226691734	Moderately Tolerant
1732	B2019004t0g274n822	2019-08-11	0	3	100.947	247.504	313.735	25	0	274	PBA Bolt	11.0671576207269	11.0671576207269	Moderately Tolerant
1733	B2019004t0g274n822	2019-08-11	0	4	34.056	130.357	190.61	25	0	274	PBA Bolt	-55.9034630060183	55.9034630060183	Moderately Tolerant
1734	B2019004t0g064n300	2019-08-11	90	1	96.488	256.644	303.208	25	0	064	08H126L-11H4013-13BO002	6.60285005506546	6.60285005506546	Highly Intolerant
1735	B2019004t1g225n476	2019-08-11	0	1	94.224	176.479	223.267	25	1	225	11H039L-12HS2004	4.3361552067458	4.3361552067458	Moderately Tolerant
1736	B2019004t1g008n177	2019-08-11	0	1	40.653	242.528	327.233	25	1	008	07H036L-10H4001	-49.2986105703447	49.2986105703447	Tolerant
1737	B2019004t1g008n177	2019-08-11	0	2	120.916	206.313	294.078	25	1	008	07H036L-10H4001	31.0599268018644	31.0599268018644	Tolerant
1738	B2019004t1g008n177	2019-08-11	0	3	45.36	112.432	264.735	25	1	008	07H036L-10H4001	-44.5860078092844	44.5860078092844	Tolerant
1739	B2019004t1g008n177	2019-08-11	0	4	124.641	133.701	220.38	25	1	008	07H036L-10H4001	34.7893606843692	34.7893606843692	Tolerant
1740	B2019004t1g055n767	2019-08-11	0	1	97.39	241.002	369.35	25	1	055	08H104L-11HS3005	7.50592370929884	7.50592370929884	Highly Intolerant
1741	B2019004t1g055n767	2019-08-11	0	2	20.606	133.544	277.51	25	1	055	08H104L-11HS3005	-69.3694725951965	69.3694725951965	Highly Intolerant
1742	B2019004t1g055n767	2019-08-11	0	3	106.323	145.88	218.995	25	1	055	08H104L-11HS3005	16.449556695182	16.449556695182	Highly Intolerant
1743	B2019004t1g008n177	2019-08-11	90	1	139.447	255.327	335.706	25	1	008	07H036L-10H4001	49.6129843258096	49.6129843258096	Tolerant
1744	B2019004t1g008n177	2019-08-11	90	2	114.171	139.205	286.919	25	1	008	07H036L-10H4001	24.3068982011948	24.3068982011948	Tolerant
1745	B2019004t0g163n194	2019-08-11	90	1	52.069	356.261	490.735	25	0	163	10H112L-12HS3004	-37.8690220595597	37.8690220595597	Tolerant
1746	B2019004t0g163n194	2019-08-11	90	2	166.833	223.886	310.522	25	0	163	10H112L-12HS3004	77.0315819919237	77.0315819919237	Tolerant
1747	B2019004t0g163n194	2019-08-11	90	3	29.143	188.915	260.936	25	0	163	10H112L-12HS3004	-60.8223109697084	60.8223109697084	Tolerant
1748	B2019004t0g124n759	2019-08-11	0	1	49.35	382.232	511.747	25	0	124	09H103L-13H4005	-40.5912584962122	40.5912584962122	Moderately Tolerant
1749	B2019004t0g124n759	2019-08-11	0	2	96.106	216.227	315.794	25	0	124	09H103L-13H4005	6.22039535892672	6.22039535892672	Moderately Tolerant
1750	B2019004t0g124n759	2019-08-11	0	3	130.601	202.83	274.108	25	0	124	09H103L-13H4005	40.7564548963768	40.7564548963768	Moderately Tolerant
1751	B2019004t0g144n674	2019-08-11	90	1	75.088	190.413	262.752	25	0	144	10H014L-4-13SNHS3007	-14.8226224511364	14.8226224511364	Moderately Tolerant
1752	B2019004t0g144n674	2019-08-11	90	2	81.634	103.097	194.024	25	0	144	10H014L-4-13SNHS3007	-8.26883072096827	8.26883072096827	Moderately Tolerant
1753	B2019004t0g231n812	2019-08-11	90	1	80.655	320.25	399.392	25	0	231	11H073L-13HS3004	-9.2489960286118	9.2489960286118	Highly Intolerant
1754	B2019004t0g231n812	2019-08-11	90	2	113.937	224.29	317.593	25	0	231	11H073L-13HS3004	24.0726196700522	24.0726196700522	Highly Intolerant
1755	B2019004t1g078n545	2019-08-11	90	1	86.716	244.401	343.664	25	1	078	08H192L-11HHI3005	-3.18078159589736	3.18078159589736	Tolerant
1756	B2019004t1g078n545	2019-08-11	90	2	131.348	133.207	187.38	25	1	078	08H192L-11HHI3005	41.5043440534858	41.5043440534858	Tolerant
1757	B2019004t0g035n071	2019-08-11	90	1	88.396	250.098	278.225	25	0	035	07H159L-11H4006	-1.4987818851301	1.4987818851301	Tolerant
1758	B2019004t0g021n069	2019-08-11	90	1	90.505	227.009	265.338	25	0	021	07H088L-11H4002	0.612728466065207	0.612728466065207	Tolerant
1759	B2019004t0g189n374	2019-08-11	90	1	102.59	403.708	487.877	25	0	189	10H202L-10HG1004-11HSHI2004	12.7121132902451	12.7121132902451	Highly Intolerant
1760	B2019004t0g189n374	2019-08-11	90	2	35.538	309.684	411.12	25	0	189	10H202L-10HG1004-11HSHI2004	-54.4196989754486	54.4196989754486	Highly Intolerant
1761	B2019004t0g066n050	2019-08-11	0	1	104.676	86.833	102.941	25	0	066	08H127L-11H4012	14.8005962644477	14.8005962644477	Highly Tolerant
1762	B2019004t0g189n374	2019-08-11	90	3	145.227	278.787	396.747	25	0	189	10H202L-10HG1004-11HSHI2004	55.3998642830921	55.3998642830921	Highly Intolerant
1763	B2019004t1g078n545	2019-08-11	0	1	81.573	245.652	303.706	25	1	078	08H192L-11HHI3005	-8.32990332951398	8.32990332951398	Tolerant
1764	B2019004t1g078n545	2019-08-11	0	2	148.655	128.798	242.451	25	1	078	08H192L-11HHI3005	58.8319446453005	58.8319446453005	Tolerant
1765	B2019004t0g173n833	2019-08-11	0	1	83.11	483.491	570.262	25	0	173	10H172L-13H4007	-6.79107383222275	6.79107383222275	Moderately Tolerant
1766	B2019004t1g271n873	2019-08-11	0	1	40.941	329.632	416.605	25	1	271	Nipper	-49.0102677627846	49.0102677627846	Highly Intolerant
1767	B2019004t0g173n833	2019-08-11	0	2	119.565	316.166	434.203	25	0	173	10H172L-13H4007	29.7073187011224	29.7073187011224	Moderately Tolerant
1768	B2019004t1g271n873	2019-08-11	0	2	84.968	159.615	247.368	25	1	271	Nipper	-4.9308622473385	4.9308622473385	Highly Intolerant
1769	B2019004t0g173n833	2019-08-11	0	3	45	302.642	375.292	25	0	173	10H172L-13H4007	-44.9464363187345	44.9464363187345	Moderately Tolerant
1770	B2019004t1g271n873	2019-08-11	0	3	108.435	158.114	193.882	25	1	271	Nipper	18.5640706172894	18.5640706172894	Highly Intolerant
1771	B2019004t0g212n208	2019-08-11	0	1	112.532	349.693	420.706	25	0	212	10H432L-13H4005	22.6659472928927	22.6659472928927	Highly Intolerant
1772	B2019004t0g212n208	2019-08-11	0	2	66.682	189.476	246.995	25	0	212	10H432L-13H4005	-23.2386281467967	23.2386281467967	Highly Intolerant
1773	B2019004t1g262n842	2019-08-11	0	1	75.514	339.803	476.061	25	1	262	11H244L-13HS3023	-14.3961153816204	14.3961153816204	Highly Intolerant
1774	B2019004t0g173n833	2019-08-11	90	1	84.773	471.963	566.658	25	0	173	10H172L-13H4007	-5.12609435662399	5.12609435662399	Moderately Tolerant
1775	B2019004t1g262n842	2019-08-11	0	2	56.31	191.094	251.723	25	1	262	11H244L-13HS3023	-33.6229739801764	33.6229739801764	Highly Intolerant
1776	B2019004t0g173n833	2019-08-11	90	2	48.748	162.274	239.297	25	0	173	10H172L-13H4007	-41.1939750592371	41.1939750592371	Moderately Tolerant
1777	B2019004t1g262n842	2019-08-11	0	3	87.985	199.123	250.895	25	1	262	11H244L-13HS3023	-1.91027110008567	1.91027110008567	Highly Intolerant
1778	B2019004t1g255n478	2019-08-11	0	1	98.83	208.471	274.581	25	1	255	11H237L-13HS3005	8.94763774709934	8.94763774709934	Tolerant
1779	B2019004t0g135n447	2019-08-11	90	1	85.02	241.913	286.297	25	0	135	09H155L-13H4010	-4.87880035152904	4.87880035152904	Highly Intolerant
1780	B2019004t0g021n069	2019-08-11	0	1	87.709	225.18	266.096	25	0	021	07H088L-11H4002	-2.18659962399742	2.18659962399742	Tolerant
1781	B2019004t0g135n447	2019-08-11	90	2	52.206	124.016	191.267	25	0	135	09H155L-13H4010	-37.7318589879078	37.7318589879078	Highly Intolerant
1782	B2019004t0g163n194	2019-08-11	0	1	79.87	352.495	474.245	25	0	163	10H112L-12HS3004	-10.0349304172739	10.0349304172739	Tolerant
1783	B2019004t0g163n194	2019-08-11	0	2	100.125	284.429	387.221	25	0	163	10H112L-12HS3004	10.2441791908157	10.2441791908157	Tolerant
1784	B2019004t0g163n194	2019-08-11	0	3	97.365	148.223	271.392	25	0	163	10H112L-12HS3004	7.48089395169814	7.48089395169814	Tolerant
1785	B2019004t0g189n374	2019-08-11	0	1	54.669	290.505	352.978	25	0	189	10H202L-10HG1004-11HSHI2004	-35.2659272690866	35.2659272690866	Highly Intolerant
1786	B2019004t0g189n374	2019-08-11	0	2	127.976	248.646	306.179	25	0	189	10H202L-10HG1004-11HSHI2004	38.128330348303	38.128330348303	Highly Intolerant
1787	B2019004t0g189n374	2019-08-11	0	3	99.462	127.738	262.752	25	0	189	10H202L-10HG1004-11HSHI2004	9.58039001924512	9.58039001924512	Highly Intolerant
1788	B2019004t0g189n374	2019-08-11	0	4	42.58	150.748	220.024	25	0	189	10H202L-10HG1004-11HSHI2004	-47.3693168544826	47.3693168544826	Highly Intolerant
1789	B2019004t0g038n116	2019-08-11	90	1	68.656	348.933	472.907	25	0	038	07H163L-10H4005	-21.2622784866452	21.2622784866452	Tolerant
1790	B2019004t0g191n373	2019-08-11	0	1	81.289	250.894	299.167	25	0	191	10H225L-13HHI4004	-8.61424137585797	8.61424137585797	Moderately Tolerant
1791	B2019004t0g191n373	2019-08-11	0	2	144.462	103.228	129.397	25	0	191	10H225L-13HHI4004	54.6339537005106	54.6339537005106	Moderately Tolerant
1792	B2019004t0g245n206	2019-08-11	0	1	75.147	187.257	248.096	25	0	245	11H198L-12HS2002	-14.7635522231987	14.7635522231987	Highly Intolerant
1793	B2019004t0g245n206	2019-08-11	0	2	46.254	96.897	135.184	25	0	245	11H198L-12HS2002	-43.6909436774832	43.6909436774832	Highly Intolerant
1794	B2019004t1g127n312	2019-08-11	0	1	99.462	261.559	371.735	25	1	127	09H123L-11HS3012	9.58039001924512	9.58039001924512	Highly Intolerant
1795	B2019004t1g127n312	2019-08-11	0	2	124.909	169.499	240.48	25	1	127	09H123L-11HS3012	35.0576796858487	35.0576796858487	Highly Intolerant
1796	B2019004t1g271n873	2019-08-11	90	1	93.24	212.339	286.179	25	1	271	Nipper	3.35098394758212	3.35098394758212	Highly Intolerant
1797	B2019004t1g271n873	2019-08-11	90	2	71.003	129.027	189.681	25	1	271	Nipper	-18.9124848430912	18.9124848430912	Highly Intolerant
1798	B2019004t0g045n813	2019-08-11	90	1	108.879	407.946	487.404	25	0	045	07H212L-07HG1010-10H4019	19.0085991122779	19.0085991122779	Tolerant
1799	B2019004t0g045n813	2019-08-11	90	2	124.756	178.922	398.848	25	0	045	07H212L-07HG1010-10H4019	34.9044975693324	34.9044975693324	Tolerant
1800	B2019004t0g045n813	2019-08-11	90	3	52.927	225.601	301.493	25	0	045	07H212L-07HG1010-10H4019	-37.0100007787036	37.0100007787036	Tolerant
1801	B2019004t0g189n450	2019-08-11	0	1	106.587	392.326	496.806	25	0	189	10H202L-10HG1004-11HSHI2004	16.7138709354455	16.7138709354455	Highly Intolerant
1802	B2019004t0g274n822	2019-08-11	90	1	114.905	277.836	377.647	25	0	274	PBA Bolt	25.0417718843514	25.0417718843514	Moderately Tolerant
1803	B2019004t1g075n463	2019-08-11	0	1	71.441	292.195	358.907	25	1	075	08H186L-11HHI3027	-18.4739634899269	18.4739634899269	Tolerant
1804	B2019004t1g075n463	2019-08-11	90	1	98.159	281.853	375.037	25	1	075	08H186L-11HHI3027	8.27583905309646	8.27583905309646	Tolerant
1805	B2019004t0g274n822	2019-08-11	90	2	95.918	164.879	327.647	25	0	274	PBA Bolt	6.03217158176945	6.03217158176945	Moderately Tolerant
1806	B2019004t1g075n463	2019-08-11	0	2	68.895	122.197	241.995	25	1	075	08H186L-11HHI3027	-21.0229940039825	21.0229940039825	Tolerant
1807	B2019004t1g075n463	2019-08-11	90	2	79.796	152.411	236.51	25	1	075	08H186L-11HHI3027	-10.1090184997719	10.1090184997719	Tolerant
1808	B2019004t0g274n822	2019-08-11	90	3	63.06	136.85	316.434	25	0	274	PBA Bolt	-26.8649394279866	26.8649394279866	Moderately Tolerant
1809	B2019004t1g263n870	2019-08-11	0	1	120.228	146.986	208.125	25	1	263	11H299L-12HS2006	30.3711078726931	30.3711078726931	Highly Intolerant
1810	B2019004t1g263n870	2019-08-11	0	2	59.859	143.388	199.823	25	1	263	11H299L-12HS2006	-30.0697495911806	30.0697495911806	Highly Intolerant
1811	B2019004t1g263n870	2019-08-11	0	3	38.66	115.256	152.267	25	1	263	11H299L-12HS2006	-51.2939828462728	51.2939828462728	Highly Intolerant
1812	B2019004t1g263n870	2019-08-11	0	4	78.503	120.416	138.74	25	1	263	11H299L-12HS2006	-11.4035575628803	11.4035575628803	Highly Intolerant
1813	B2019004t1g123n022	2019-08-11	0	1	78.899	322.025	401.936	25	1	123	09H093L-13SNHS3012	-11.0070862024852	11.0070862024852	Tolerant
1814	B2019004t1g123n022	2019-08-11	0	2	77.835	170.836	269.61	25	1	123	09H093L-13SNHS3012	-12.0723526859711	12.0723526859711	Tolerant
1815	B2019004t0g191n373	2019-08-11	90	1	82.909	210.611	323.593	25	0	191	10H225L-13HHI4004	-6.99231308333241	6.99231308333241	Moderately Tolerant
1816	B2019004t0g191n373	2019-08-11	90	2	111.251	173.819	207.51	25	0	191	10H225L-13HHI4004	21.3834225134326	21.3834225134326	Moderately Tolerant
1817	B2019004t1g145n712	2019-08-11	90	1	80.838	282.606	349.765	25	1	145	10H018L-13HHI4016	-9.06577820297466	9.06577820297466	Tolerant
1818	B2019004t1g145n712	2019-08-11	90	2	113.515	142.864	268.421	25	1	145	10H018L-13HHI4016	23.6501173617523	23.6501173617523	Tolerant
1819	B2019004t0g204n730	2019-08-11	90	1	74.055	276.644	372.422	25	0	204	10H400L-11HS2007	-15.8568520351974	15.8568520351974	Highly Intolerant
1820	B2019004t0g118n591	2019-08-11	90	1	125.042	188.096	251.179	25	0	118	09H063L-12HHI3008	35.1908379962845	35.1908379962845	Moderately Tolerant
1821	B2019004t0g189n450	2019-08-11	90	1	103.837	418.134	504.848	25	0	189	10H202L-10HG1004-11HSHI2004	13.9605975993681	13.9605975993681	Highly Intolerant
1822	B2019004t0g118n591	2019-08-11	90	2	108.435	120.167	164.066	25	0	118	09H063L-12HHI3008	18.5640706172894	18.5640706172894	Moderately Tolerant
1823	B2019004t0g189n450	2019-08-11	90	2	146.01	318.402	381.961	25	0	189	10H202L-10HG1004-11HSHI2004	56.1837962911461	56.1837962911461	Highly Intolerant
1824	B2019004t0g118n591	2019-08-11	0	1	106.074	122.801	204.451	25	0	118	09H063L-12HHI3008	16.200260309479	16.200260309479	Moderately Tolerant
1825	B2019004t0g118n591	2019-08-11	90	3	176.711	87.144	121.782	25	0	118	09H063L-12HHI3008	86.9213398151135	86.9213398151135	Moderately Tolerant
1826	B2019004t0g118n591	2019-08-11	0	2	84.806	77.318	125.297	25	0	118	09H063L-12HHI3008	-5.09305507659106	5.09305507659106	Moderately Tolerant
1827	B2019004t0g118n591	2019-08-11	0	3	111.801	53.852	113.184	25	0	118	09H063L-12HHI3008	21.9340771806481	21.9340771806481	Moderately Tolerant
1828	B2019004t1g187n034	2019-08-11	0	1	63.523	291.584	362.551	25	1	187	10H197L-13HHI4007	-26.4013883172216	26.4013883172216	Tolerant
1829	B2019004t1g212n176	2019-08-11	90	1	97.712	387.505	480.463	25	1	212	10H432L-13H4005	7.82830698719589	7.82830698719589	Highly Intolerant
1830	B2019004t1g212n176	2019-08-11	90	2	53.949	181.819	327.35	25	1	212	10H432L-13H4005	-35.9867842879868	35.9867842879868	Highly Intolerant
1831	B2019004t0g149n365	2019-08-11	90	1	104.517	115.694	165.297	25	0	149	10H039L-11HS2001	14.6414070061072	14.6414070061072	Tolerant
1832	B2019004t0g149n365	2019-08-11	90	2	65.41	64.885	109.841	25	0	149	10H039L-11HS2001	-24.5121422135205	24.5121422135205	Tolerant
1833	B2019004t0g112n592	2019-08-11	0	1	68.846	246.619	324.279	25	0	112	09H007L-09HG1002-12H3009	-21.0720523288799	21.0720523288799	Moderately Tolerant
1834	B2019004t0g112n592	2019-08-11	0	2	141.572	154.457	211.752	25	0	112	09H007L-09HG1002-12H3009	51.7405137218693	51.7405137218693	Moderately Tolerant
1835	B2019004t0g161n836	2019-08-11	0	1	90.477	240.008	330.664	25	0	161	10H109L-11HS2005	0.58469513755243	0.58469513755243	Intolerant
1836	B2019004t0g161n836	2019-08-11	0	2	109.895	111.665	203.823	25	0	161	10H109L-11HS2005	20.0258084611705	20.0258084611705	Intolerant
1837	B2019004t0g161n836	2019-08-11	0	3	129.677	114.337	149.225	25	0	161	10H109L-11HS2005	39.8313550554548	39.8313550554548	Intolerant
1838	B2019004t1g238n494	2019-08-11	90	1	103.694	202.763	286.551	25	1	238	11H111L-12HS2008	13.8174273858921	13.8174273858921	Tolerant
1839	B2019004t1g238n494	2019-08-11	90	2	68.261	170.097	284.338	25	1	238	11H111L-12HS2008	-21.6577486567363	21.6577486567363	Tolerant
1840	B2019004t1g238n494	2019-08-11	90	3	14.036	107.201	261.752	25	1	238	11H111L-12HS2008	-75.9472928926613	75.9472928926613	Tolerant
1841	B2019004t0g160n420	2019-08-11	0	1	119.801	126.764	191.125	25	0	160	10H107L-13H4019	29.9435996128731	29.9435996128731	Highly Intolerant
1842	B2019004t1g102n184	2019-08-11	0	1	83.463	193.256	236.794	25	1	102	08H244L-12H4006	-6.43765365490083	6.43765365490083	Highly Intolerant
1843	B2019004t1g102n184	2019-08-11	0	2	123.69	72.111	114.64	25	1	102	08H244L-12H4006	33.8372287052384	33.8372287052384	Highly Intolerant
1844	B2019004t1g102n184	2019-08-11	90	1	67.355	176.615	264.167	25	1	102	08H244L-12H4006	-22.5648270721858	22.5648270721858	Highly Intolerant
1845	B2019004t1g141n693	2019-08-11	90	1	89.306	165.012	196.196	25	1	141	10H010L-19-12HSHI2003	-0.587698708464515	0.587698708464515	Tolerant
1846	B2019004t0g087n048	2019-08-11	90	1	93.892	147.34	167.255	25	0	087	08H228L-11HHI3001	4.00376002580845	4.00376002580845	Tolerant
1847	B2019004t1g141n693	2019-08-11	90	2	145.981	96.519	135.426	25	1	141	10H010L-19-12HSHI2003	56.1547617723293	56.1547617723293	Tolerant
1848	B2019004t0g112n592	2019-08-11	90	1	96.795	236.662	326.12	25	0	112	09H007L-09HG1002-12H3009	6.91021547840211	6.91021547840211	Moderately Tolerant
1849	B2019004t1g255n478	2019-08-11	90	1	79.086	227.108	267.581	25	1	255	11H237L-13HS3005	-10.8198636156319	10.8198636156319	Tolerant
1850	B2019004t0g112n592	2019-08-11	90	2	55.944	130.357	191.995	25	0	112	09H007L-09HG1002-12H3009	-33.9894096314507	33.9894096314507	Moderately Tolerant
1851	B2019004t1g255n478	2019-08-11	90	2	68.916	88.955	135.498	25	1	255	11H237L-13HS3005	-21.0019690075979	21.0019690075979	Tolerant
1852	B2019004t0g157n439	2019-08-11	90	1	106.164	215.52	296.35	25	0	157	10H068L-12HS3001	16.2903674368416	16.2903674368416	Tolerant
1853	B2019004t0g157n439	2019-08-11	90	2	106.06	137.361	187.51	25	0	157	10H068L-12HS3001	16.1862436452227	16.1862436452227	Tolerant
1854	B2019004t0g157n439	2019-08-11	90	3	132.466	79.981	162.953	25	0	157	10H068L-12HS3001	42.6236748133893	42.6236748133893	Tolerant
1855	B2019004t0g157n439	2019-08-11	0	1	100.402	210.459	311.765	25	0	157	10H068L-12HS3001	10.5215089050315	10.5215089050315	Tolerant
1856	B2019004t0g157n439	2019-08-11	0	2	72.693	144.544	219.865	25	0	157	10H068L-12HS3001	-17.2204732292837	17.2204732292837	Tolerant
1857	B2019004t1g195n180	2019-08-11	90	1	85.948	240.601	274.811	25	1	195	10H246L-12HS3001	-3.94969574939095	3.94969574939095	Highly Intolerant
1858	B2019004t0g099n505	2019-08-11	90	1	78.331	281.824	367.765	25	0	099	08H241L-12HHI4014	-11.5757622951731	11.5757622951731	Tolerant
1859	B2019004t0g113n574	2019-08-11	90	1	68.284	375.662	500.659	25	0	113	09H017L-11HS3008	-21.6347212797437	21.6347212797437	Tolerant
1860	B2019004t0g113n574	2019-08-11	90	2	146.443	238.799	383.191	25	0	113	09H017L-11HS3008	56.6173116927903	56.6173116927903	Tolerant
1861	B2019004t0g113n574	2019-08-11	90	3	50.866	207.562	291.723	25	0	113	09H017L-11HS3008	-39.0734539953055	39.0734539953055	Tolerant
1862	B2019004t1g187n034	2019-08-11	90	1	98.666	272.107	340.735	25	1	187	10H197L-13HHI4007	8.78344253723871	8.78344253723871	Tolerant
1863	B2019004t1g121n399	2019-08-11	90	1	154.269	184.272	346.777	25	1	121	09H091L-11HSHI3009	64.4526270121144	64.4526270121144	Tolerant
1864	B2019004t1g187n034	2019-08-11	90	2	112.551	127.769	168.711	25	1	187	10H197L-13HHI4007	22.6849699086692	22.6849699086692	Tolerant
1865	B2019004t1g121n399	2019-08-11	90	2	106.557	115.802	305.037	25	1	121	09H091L-11HSHI3009	16.6838352263246	16.6838352263246	Tolerant
1866	B2019004t1g121n399	2019-08-11	90	3	56.434	128.413	170.64	25	1	121	09H091L-11HSHI3009	-33.4988263824769	33.4988263824769	Tolerant
1867	B2019004t0g270n893	2019-08-11	0	1	88.972	223.036	281.564	25	0	270	ILL2024	-0.922096270009902	0.922096270009902	Tolerant
1868	B2019004t0g270n893	2019-08-11	0	2	16.39	106.32	189.096	25	0	270	ILL2024	-73.5904909169791	73.5904909169791	Tolerant
1869	B2019004t1g219n686	2019-08-11	90	1	104.56	79.555	137.012	25	1	219	11H017L-12HS2003	14.6844581891805	14.6844581891805	Tolerant
1870	B2019004t1g219n686	2019-08-11	0	1	63.741	83.63	123.184	25	1	219	11H017L-12HS2003	-26.1831288309435	26.1831288309435	Tolerant
1871	B2019004t1g127n312	2019-08-11	90	1	94.086	266.678	324.238	25	1	127	09H123L-11HS3012	4.19799094478992	4.19799094478992	Highly Intolerant
1872	B2019004t1g127n312	2019-08-11	90	2	134.798	200.112	287.936	25	1	127	09H123L-11HS3012	44.9584506023828	44.9584506023828	Highly Intolerant
1873	B2019004t1g127n312	2019-08-11	90	3	4.427	155.464	260.48	25	1	127	09H123L-11HS3012	-85.5677305240675	85.5677305240675	Highly Intolerant
1874	B2019004t0g187n072	2019-08-11	90	1	86.077	350.822	451.676	25	0	187	10H197L-13HHI4007	-3.82054220017132	3.82054220017132	Tolerant
1875	B2019004t0g087n048	2019-08-11	0	1	83.621	162.003	178.426	25	0	087	08H228L-11HHI3001	-6.27946558686439	6.27946558686439	Tolerant
1876	B2019004t0g187n072	2019-08-11	90	2	84.894	235.936	308.664	25	0	187	10H197L-13HHI4007	-5.00495032983659	5.00495032983659	Tolerant
1877	B2019004t0g187n072	2019-08-11	90	3	65.524	147.231	277.137	25	0	187	10H197L-13HHI4007	-24.3980065188613	24.3980065188613	Tolerant
1878	B2019004t0g045n813	2019-08-11	0	1	89.546	379.012	457.049	25	0	045	07H212L-07HG1010-10H4019	-0.347413035497752	0.347413035497752	Tolerant
1879	B2019004t0g045n813	2019-08-11	0	2	82.701	204.658	334.493	25	0	045	07H212L-07HG1010-10H4019	-7.20056066657027	7.20056066657027	Tolerant
1880	B2019004t0g045n813	2019-08-11	0	3	108.925	259	332.765	25	0	045	07H212L-07HG1010-10H4019	19.0546538662632	19.0546538662632	Tolerant
1881	B2019004t0g187n072	2019-08-11	0	1	78.137	345.377	405.25	25	0	187	10H197L-13HHI4007	-11.7699932141546	11.7699932141546	Tolerant
1882	B2019004t0g187n072	2019-08-11	0	2	32.276	157.305	216.167	25	0	187	10H197L-13HHI4007	-57.6855817471883	57.6855817471883	Tolerant
1883	B2019004t1g006n558	2019-08-11	0	1	85.406	337.083	403.078	25	1	006	07H031L-11H4001	-4.49234089417418	4.49234089417418	Moderately Tolerant
1884	B2019004t1g006n558	2019-08-11	0	2	122.542	249.11	301.037	25	1	006	07H031L-11H4001	32.6878622362142	32.6878622362142	Moderately Tolerant
1885	B2019004t1g006n558	2019-08-11	0	3	111.801	150.785	254.208	25	1	006	07H031L-11H4001	21.9340771806481	21.9340771806481	Moderately Tolerant
1886	B2019004t1g006n558	2019-08-11	0	4	47.49	146.509	177.681	25	1	006	07H031L-11H4001	-42.4534724617045	42.4534724617045	Moderately Tolerant
1887	B2019004t0g201n878	2019-08-11	90	1	90.451	254.008	328.593	25	0	201	10H314L-13HSHI3005	0.558664189647686	0.558664189647686	Highly Intolerant
1888	B2019004t0g201n878	2019-08-11	90	2	90.264	217.002	306.279	25	0	201	10H314L-13HSHI3005	0.37144160279442	0.37144160279442	Highly Intolerant
1889	B2019004t0g231n891	2019-08-11	0	1	118.775	417.561	494.032	25	0	231	11H073L-13HS3004	28.9163783609402	28.9163783609402	Highly Intolerant
1890	B2019004t0g231n891	2019-08-11	0	2	80.423	246.435	300.48	25	0	231	11H073L-13HS3004	-9.48127217914632	9.48127217914632	Highly Intolerant
1891	B2019004t0g144n674	2019-08-11	0	1	88.854	200.04	253.451	25	0	144	10H014L-4-13SNHS3007	-1.04023672588522	1.04023672588522	Moderately Tolerant
1892	B2019004t0g144n674	2019-08-11	0	2	56.889	82.377	179.409	25	0	144	10H014L-4-13SNHS3007	-33.0432847941441	33.0432847941441	Moderately Tolerant
1893	B2019004t1g127n415	2019-08-11	90	1	110.866	216.178	259.25	25	1	127	09H123L-11HS3012	20.9979642463818	20.9979642463818	Highly Intolerant
1894	B2019004t0g274n826	2019-08-11	0	1	76.498	364.062	476.919	25	0	274	PBA Bolt	-13.4109441224567	13.4109441224567	Moderately Tolerant
1895	B2019004t0g274n826	2019-08-11	0	2	131.156	179.301	221.409	25	0	274	PBA Bolt	41.3121155151124	41.3121155151124	Moderately Tolerant
1896	B2019004t1g127n415	2019-08-11	90	2	64.901	209.812	250.765	25	1	127	09H123L-11HS3012	-25.0217480782708	25.0217480782708	Highly Intolerant
1897	B2019004t1g127n415	2019-08-11	90	3	7.472	61.522	245.451	25	1	127	09H123L-11HS3012	-82.5191060483019	82.5191060483019	Highly Intolerant
1898	B2019004t0g019n736	2019-08-11	90	1	81.834	225.284	300.066	25	0	019	07H079L-10HS3010	-8.06859266016264	8.06859266016264	Highly Intolerant
1899	B2019004t1g127n415	2019-08-11	90	4	115.137	143.6	229.451	25	1	127	09H123L-11HS3012	25.2740480348859	25.2740480348859	Highly Intolerant
1900	B2019004t0g019n736	2019-08-11	0	1	103.478	248.853	353.321	25	0	019	07H079L-10HS3010	13.601170280222	13.601170280222	Highly Intolerant
1901	B2019004t1g127n415	2019-08-11	90	5	102.7	145.561	207.279	25	1	127	09H123L-11HS3012	12.8222442236882	12.8222442236882	Highly Intolerant
1902	B2019004t0g019n736	2019-08-11	0	2	78.187	156.311	202.368	25	0	019	07H079L-10HS3010	-11.7199336989532	11.7199336989532	Highly Intolerant
1903	B2019004t0g037n049	2019-08-11	0	1	94.118	125.324	140.355	25	0	037	07H161L-10H4007	4.23002903451881	4.23002903451881	Tolerant
1904	B2019004t1g121n399	2019-08-11	0	1	95.44	168.76	267.38	25	1	121	09H091L-11HSHI3009	5.553602616444	5.553602616444	Tolerant
1905	B2019004t1g121n399	2019-08-11	0	2	57.783	86.284	252.463	25	1	121	09H091L-11HSHI3009	-32.148220662343	32.148220662343	Tolerant
1906	B2019004t0g021n052	2019-08-11	90	1	82.619	194.612	230.924	25	0	021	07H088L-11H4002	-7.28265827150057	7.28265827150057	Tolerant
1907	B2019004t1g121n399	2019-08-11	0	3	112.198	187.928	242.765	25	1	121	09H091L-11HSHI3009	22.3315497313473	22.3315497313473	Tolerant
1908	B2019004t0g201n878	2019-08-11	0	1	113.834	272.215	367.836	25	0	201	10H314L-13HSHI3005	23.9694970687373	23.9694970687373	Highly Intolerant
1909	B2019004t0g201n878	2019-08-11	0	2	120.793	230.495	280.694	25	0	201	10H314L-13HSHI3005	30.936780394469	30.936780394469	Highly Intolerant
1910	B2019004t0g201n878	2019-08-11	0	3	43.877	144.278	175.853	25	0	201	10H314L-13HSHI3005	-46.0707730301581	46.0707730301581	Highly Intolerant
1911	B2019004t0g033n746	2019-08-11	90	1	106.113	327.881	413.948	25	0	033	07H152L-07HG1004-10H4001	16.2393067313361	16.2393067313361	Tolerant
1912	B2019004t0g033n746	2019-08-11	90	2	111.289	228.6	300.635	25	0	033	07H152L-07HG1004-10H4001	21.4214677449857	21.4214677449857	Tolerant
1913	B2019004t1g141n693	2019-08-11	0	1	62.802	161.901	226.895	25	1	141	10H010L-19-12HSHI2003	-27.1232465264259	27.1232465264259	Tolerant
1914	B2019004t1g238n494	2019-08-11	0	1	78.222	240.054	279.024	25	1	238	11H111L-12HS2008	-11.6848920383122	11.6848920383122	Tolerant
1915	B2019004t1g141n693	2019-08-11	0	2	100.204	101.607	138.569	25	1	141	10H010L-19-12HSHI2003	10.323273224834	10.323273224834	Tolerant
1916	B2019004t1g141n693	2019-08-11	0	3	120.101	79.756	103.669	25	1	141	10H010L-19-12HSHI2003	30.2439567040815	30.2439567040815	Tolerant
1917	B2019004t0g037n049	2019-08-11	90	1	89.576	135.004	171.569	25	0	037	07H161L-10H4007	-0.317377326376928	0.317377326376928	Tolerant
1918	B2019004t0g214n075	2019-08-11	0	1	90.774	222.02	310.635	25	0	214	10H442L-11HS2004	0.88204865784877	0.88204865784877	Tolerant
1919	B2019004t0g214n075	2019-08-11	0	2	71.458	169.815	242.622	25	0	214	10H442L-11HS2004	-18.4569432547584	18.4569432547584	Tolerant
1920	B2019004t0g231n891	2019-08-11	90	1	87.51	391.369	467.434	25	0	231	11H073L-13HS3004	-2.38583649449902	2.38583649449902	Highly Intolerant
1921	B2019004t1g038n104	2019-08-11	90	1	88.898	312.058	356.966	25	1	038	07H163L-10H4005	-0.996184352507996	0.996184352507996	Tolerant
1922	B2019004t0g231n891	2019-08-11	90	2	111.239	265	329.836	25	0	231	11H073L-13HS3004	21.3714082297843	21.3714082297843	Highly Intolerant
1923	B2019004t1g014n005	2019-08-11	90	1	93.886	368.848	441.02	25	1	014	07H073L-11H4015	3.99775288398428	3.99775288398428	Tolerant
1924	B2019004t1g014n005	2019-08-11	90	2	76.228	210.038	277.137	25	1	014	07H073L-11H4015	-13.6812655045443	13.6812655045443	Tolerant
1925	B2019004t0g088n757	2019-08-11	90	1	104.036	197.909	297.735	25	0	088	08H229L-12HHI4003	14.1598344698697	14.1598344698697	Moderately Tolerant
1926	B2019004t0g088n757	2019-08-11	90	2	55.963	137.568	266.907	25	0	088	08H229L-12HHI4003	-33.9703870156742	33.9703870156742	Moderately Tolerant
1927	B2019004t0g088n757	2019-08-11	90	3	74.624	124.455	155.953	25	0	088	08H229L-12HHI4003	-15.2871747522054	15.2871747522054	Moderately Tolerant
1928	B2019004t0g273n823	2019-08-11	90	1	84.639	342.498	446.191	25	0	273	PBA Ace	-5.26025385736375	5.26025385736375	Highly Intolerant
1929	B2019004t0g273n823	2019-08-11	90	2	75.11	179.011	233.522	25	0	273	PBA Ace	-14.8005962644477	14.8005962644477	Highly Intolerant
1930	B2019004t0g078n515	2019-08-11	0	1	71.388	307.059	446.091	25	0	078	08H192L-11HHI3005	-18.5270265760404	18.5270265760404	Tolerant
1931	B2019004t0g078n515	2019-08-11	0	2	81.174	162.929	258.292	25	0	078	08H192L-11HHI3005	-8.72937826082119	8.72937826082119	Tolerant
1932	B2019004t0g078n515	2019-08-11	90	1	79.002	288.295	355.493	25	0	078	08H192L-11HHI3005	-10.9039636011703	10.9039636011703	Tolerant
1933	B2019004t0g078n515	2019-08-11	90	2	128.908	179.914	262.681	25	0	078	08H192L-11HHI3005	39.0614397116572	39.0614397116572	Tolerant
1934	B2019004t0g245n206	2019-08-11	90	1	76.156	217.313	289.794	25	0	245	11H198L-12HS2002	-13.7533512064343	13.7533512064343	Highly Intolerant
1935	B2019004t0g245n206	2019-08-11	90	2	49.268	95.016	118.498	25	0	245	11H198L-12HS2002	-40.6733561011425	40.6733561011425	Highly Intolerant
1936	B2019004t0g214n075	2019-08-11	90	1	68.846	246.619	297.836	25	0	214	10H442L-11HS2004	-21.0720523288799	21.0720523288799	Tolerant
1937	B2019004t0g272n149	2019-08-11	90	1	98.48	393.3	487.032	25	0	272	Northfield	8.59722114068948	8.59722114068948	Highly Intolerant
1938	B2019004t0g272n149	2019-08-11	90	2	112.015	298.786	361.735	25	0	272	Northfield	22.1483319057101	22.1483319057101	Highly Intolerant
1939	B2019004t0g113n605	2019-08-11	0	1	75.84	224.831	413.404	25	0	113	09H017L-11HS3008	-14.0697273425072	14.0697273425072	Tolerant
1940	B2019004t0g272n149	2019-08-11	90	3	59.294	229.124	344.735	25	0	272	Northfield	-30.6354221129565	30.6354221129565	Highly Intolerant
1941	B2019004t0g113n605	2019-08-11	0	2	84.806	110.454	316.179	25	0	113	09H017L-11HS3008	-5.09305507659106	5.09305507659106	Tolerant
1942	B2019004t0g113n605	2019-08-11	0	3	63.004	118.962	166.983	25	0	113	09H017L-11HS3008	-26.9210060850122	26.9210060850122	Tolerant
1943	B2019004t0g099n505	2019-08-11	0	1	68.962	97.499	146.225	25	0	099	08H241L-12HHI4014	-20.9559142536126	20.9559142536126	Tolerant
1944	B2019004t0g099n505	2019-08-11	0	2	21.695	100.09	130.74	25	0	099	08H241L-12HHI4014	-68.2791763541099	68.2791763541099	Tolerant
1945	B2019004t1g142n490	2019-08-11	90	1	83.29	188.29	245.823	25	1	142	10H014L-1-13H4004	-6.61085957749769	6.61085957749769	Highly Intolerant
1946	B2019004t0g099n505	2019-08-11	0	3	91.71	67.03	128.368	25	0	099	08H241L-12HHI4014	1.81916278241908	1.81916278241908	Tolerant
1947	B2019004t1g180n187	2019-08-11	90	1	111.896	225.249	292.936	25	1	180	10H180L-13SNHS3007	22.0291902595308	22.0291902595308	Highly Intolerant
1948	B2019004t1g180n187	2019-08-11	90	2	114.864	90.377	210.167	25	1	180	10H180L-13SNHS3007	25.0007230818862	25.0007230818862	Highly Intolerant
1949	B2019004t1g201n840	2019-08-11	0	1	11.354	253.97	330.806	25	1	201	10H314L-13HSHI3005	-78.6324852880647	78.6324852880647	Highly Intolerant
1950	B2019004t1g201n840	2019-08-11	0	2	126.314	103.005	251.551	25	1	201	10H314L-13HSHI3005	36.4643520630082	36.4643520630082	Highly Intolerant
1951	B2019004t0g088n757	2019-08-11	0	1	71.398	216.301	274.622	25	0	088	08H229L-12HHI4003	-18.5170146730001	18.5170146730001	Moderately Tolerant
1952	B2019004t0g088n757	2019-08-11	0	2	96.141	158.912	213.409	25	0	088	08H229L-12HHI4003	6.25543701956771	6.25543701956771	Moderately Tolerant
1953	B2019004t0g088n757	2019-08-11	0	3	54.162	155.425	212.794	25	0	088	08H229L-12HHI4003	-35.7735307532288	35.7735307532288	Moderately Tolerant
1954	B2019004t1g113n536	2019-08-11	90	1	98.584	375.203	439.836	25	1	113	09H017L-11HS3008	8.70134493230843	8.70134493230843	Tolerant
1955	B2019004t0g246n523	2019-08-11	0	1	13.392	302.218	411.534	25	0	246	11H198L-13HS3004	-76.5920594484554	76.5920594484554	Tolerant
1956	B2019004t0g113n605	2019-08-11	90	1	111.311	390.717	569.788	25	0	113	09H017L-11HS3008	21.4434939316743	21.4434939316743	Tolerant
1957	B2019004t0g113n605	2019-08-11	90	2	157.019	207.466	357.321	25	0	113	09H017L-11HS3008	67.2059003481917	67.2059003481917	Tolerant
1958	B2019004t0g135n447	2019-08-11	0	1	106.239	214.56	308.522	25	0	135	09H155L-13H4010	16.3654567096437	16.3654567096437	Highly Intolerant
1959	B2019004t0g135n447	2019-08-11	0	2	83.991	191.05	223.853	25	0	135	09H155L-13H4010	-5.90902517437398	5.90902517437398	Highly Intolerant
1960	B2019004t0g079n603	2019-08-11	0	1	70.871	234.974	339.149	25	0	079	08H198L-11HHI3012	-19.044641963223	19.044641963223	Moderately Tolerant
1961	B2019004t1g201n866	2019-08-11	90	1	84.749	273.146	338.522	25	1	201	10H314L-13HSHI3005	-5.15012292392066	5.15012292392066	Highly Intolerant
1962	B2019004t1g201n866	2019-08-11	90	2	133.911	186.003	296.895	25	1	201	10H314L-13HSHI3005	44.0703948027099	44.0703948027099	Highly Intolerant
1963	B2019004t1g201n866	2019-08-11	90	3	76.487	132.673	180.983	25	1	201	10H314L-13HSHI3005	-13.421957215801	13.421957215801	Highly Intolerant
1964	B2019004t0g273n823	2019-08-11	0	1	93.246	335.538	424.162	25	0	273	PBA Ace	3.35699108940629	3.35699108940629	Highly Intolerant
1965	B2019004t0g273n823	2019-08-11	0	2	156.861	254.472	351.321	25	0	273	PBA Ace	67.0477122801553	67.0477122801553	Highly Intolerant
1966	B2019004t1g201n840	2019-08-11	90	1	77.6	144.368	198.024	25	1	201	10H314L-13HSHI3005	-12.3076324074177	12.3076324074177	Highly Intolerant
1967	B2019004t1g201n840	2019-08-11	90	2	123.465	70.725	123.983	25	1	201	10H314L-13HSHI3005	33.6119608868321	33.6119608868321	Highly Intolerant
1968	B2019004t1g201n840	2019-08-11	90	3	26.114	56.798	105.841	25	1	201	10H314L-13HSHI3005	-63.8549164006096	63.8549164006096	Highly Intolerant
1969	B2019004t0g117n363	2019-08-11	0	1	77.905	171.814	218.066	25	0	117	09H055L-11HSHI3014	-12.0022693646891	12.0022693646891	Highly Intolerant
1970	B2019004t0g272n149	2019-08-11	0	1	81.402	381.285	497.032	25	0	272	Northfield	-8.50110687150278	8.50110687150278	Highly Intolerant
1971	B2019004t0g272n149	2019-08-11	0	2	101.07	234.361	360.605	25	0	272	Northfield	11.1903040281223	11.1903040281223	Highly Intolerant
1972	B2019004t0g094n817	2019-08-11	90	1	84.79	330.365	424.747	25	0	094	08H238L-11HHI3020	-5.10907412145551	5.10907412145551	Highly Intolerant
1973	B2019004t0g094n817	2019-08-11	90	2	35.087	147.872	265.865	25	0	094	08H238L-11HHI3020	-54.8712358025653	54.8712358025653	Highly Intolerant
1974	B2019004t0g094n817	2019-08-11	90	3	123.818	123.976	208.51	25	0	094	08H238L-11HHI3020	33.965381064154	33.965381064154	Highly Intolerant
1975	B2019004t0g117n363	2019-08-11	90	1	78.566	181.604	243.995	25	0	117	09H055L-11HSHI3014	-11.3404825737265	11.3404825737265	Highly Intolerant
1976	B2019004t0g113n574	2019-08-11	0	1	80.665	369.899	481.919	25	0	113	09H017L-11HS3008	-9.23898412557151	9.23898412557151	Tolerant
1977	B2019004t0g113n574	2019-08-11	0	2	108.054	190.373	240.752	25	0	113	09H017L-11HS3008	18.1826171114547	18.1826171114547	Tolerant
1978	B2019004t1g239n405	2019-08-11	0	1	111.938	310.483	415.292	25	1	239	11H126L-1-13HS3003	22.0712402523	22.0712402523	Intolerant
1979	B2019004t1g239n405	2019-08-11	0	2	145.996	151.99	296.024	25	1	239	11H126L-1-13HS3003	56.1697796268897	56.1697796268897	Intolerant
1980	B2019004t1g113n536	2019-08-11	0	1	106.557	270.204	329.794	25	1	113	09H017L-11HS3008	16.6838352263246	16.6838352263246	Tolerant
1981	B2019004t1g113n536	2019-08-11	0	2	159.004	198.157	249.108	25	1	113	09H017L-11HS3008	69.1932631016876	69.1932631016876	Tolerant
1982	B2019004t1g113n536	2019-08-11	0	3	33.13	113.442	148.539	25	1	113	09H017L-11HS3008	-56.8305652275483	56.8305652275483	Tolerant
1983	B2019004t0g079n603	2019-08-11	90	1	97.346	289.375	358.978	25	0	079	08H198L-11HHI3012	7.46187133592159	7.46187133592159	Moderately Tolerant
1984	B2019004t0g079n603	2019-08-11	90	2	60.461	137.928	211.066	25	0	079	08H198L-11HHI3012	-29.4670330281557	29.4670330281557	Moderately Tolerant
1985	B2019004t1g180n187	2019-08-11	0	1	116.451	224.502	314.02	25	1	180	10H180L-13SNHS3007	26.5896120943789	26.5896120943789	Highly Intolerant
1986	B2019004t1g180n187	2019-08-11	0	2	58.736	98.27	279.309	25	1	180	10H180L-13SNHS3007	-31.1940863026042	31.1940863026042	Highly Intolerant
1987	B2019004t1g180n187	2019-08-11	0	3	76.961	97.514	176.468	25	1	180	10H180L-13SNHS3007	-12.9473930116917	12.9473930116917	Highly Intolerant
1988	B2019004t1g010n614	2019-08-11	90	1	87.626	193.166	251.61	25	1	010	07H062L-10HS3009-12SA001	-2.26969841923174	2.26969841923174	Tolerant
1989	B2019004t1g014n005	2019-08-11	0	1	72.363	386.152	460.404	25	1	014	07H073L-11H4015	-17.550866029613	17.550866029613	Tolerant
1990	B2019004t0g041n666	2019-08-11	90	1	91.429	401.125	507.061	25	0	041	07H197L-11H4012	1.53782830698719	1.53782830698719	Highly Intolerant
1991	B2019004t1g014n005	2019-08-11	0	2	50.631	151.344	254.48	25	1	014	07H073L-11H4015	-39.3087337167521	39.3087337167521	Tolerant
1992	B2019004t0g041n666	2019-08-11	90	2	123.354	283.734	350.836	25	0	041	07H197L-11H4012	33.500828763085	33.500828763085	Highly Intolerant
1993	B2019004t1g239n405	2019-08-11	90	1	87.026	308.415	407.907	25	1	239	11H126L-1-13HS3003	-2.87041260164864	2.87041260164864	Intolerant
1994	B2019004t1g239n405	2019-08-11	90	2	124.414	219.401	307.735	25	1	239	11H126L-1-13HS3003	34.5620904853548	34.5620904853548	Intolerant
1995	B2019004t1g131n089	2019-08-11	90	1	77.943	210.647	259.238	25	1	131	09H143L-12HHI3008	-11.9642241331361	11.9642241331361	Tolerant
1996	B2019004t1g131n089	2019-08-11	0	1	88.144	216.113	266.338	25	1	131	09H143L-12HHI3008	-1.75108184174518	1.75108184174518	Tolerant
1997	B2019004t0g146n219	2019-08-11	0	1	85.833	399.055	497.902	25	0	146	10H038L-11HS2005	-4.06483263435418	4.06483263435418	Highly Intolerant
1998	B2019004t0g146n219	2019-08-11	0	2	66.592	251.716	309.078	25	0	146	10H038L-11HS2005	-23.3287352741593	23.3287352741593	Highly Intolerant
1999	B2019004t0g146n219	2019-08-11	0	3	109.366	214.114	306.622	25	0	146	10H038L-11HS2005	19.4961787903396	19.4961787903396	Highly Intolerant
[truncated: 14,771 more rows]
